# Supplementary material for: Genome wide in vivo mouse screen data from studies to assess host regulation of metastatic colonisation
Source: Sci Data. 2017 Sep 12;4:170129. doi: 10.1038/sdata.2017.129 (PMC5827107; doi:10.1038/sdata.2017.129)
Supplement: Supplementary file 1 [file sdata2017129-isa1.zip]

Archive with 3 entries (3 files):
- i_Investigation.txt
- s_study_Speak.txt
- a_assay_Speak.txt
