# Supplementary material for: Genome wide in vivo mouse screen data from studies to assess host regulation of metastatic colonisation
Source: Sci Data. 2017 Sep 12;4:170129. doi: 10.1038/sdata.2017.129 (PMC5827107; doi:10.1038/sdata.2017.129)
Supplement: Supplementary file 1 [file sdata2017129-isa1.zip › i_Investigation.txt]

# Investigation File generated for Scientific Data with Investigation File Authoring Tool version 0.1.0 on 11/08/2017 - This metadata file is CC0
ONTOLOGY SOURCE REFERENCE
Term Source Name	NCBITAXON	BTO	OBI	BAO	MPATH	ERO
Term Source File	http://data.bioontology.org/ontologies/NCBITAXON	http://data.bioontology.org/ontologies/BTO	http://data.bioontology.org/ontologies/OBI	http://data.bioontology.org/ontologies/BAO	http://data.bioontology.org/ontologies/MPATH	http://data.bioontology.org/ontologies/ERO
Term Source Version	2016AB	unknown	2014-08-18	2.0	unknown	2013-08-02
Term Source Description	National Center for Biotechnology Information (NCBI) Organismal Classification	BRENDA Tissue and Enzyme Source Ontology	Ontology for Biomedical Investigations	BioAssay Ontology	Mouse Pathology Ontology	Eagle-I Research Resource Ontology
INVESTIGATION
Investigation Identifier
Investigation Title
Investigation Description
Investigation Submission Date
Investigation Public Release Date
INVESTIGATION PUBLICATIONS
Investigation PubMed ID
Investigation Publication DOI
Investigation Publication Author List
Investigation Publication Title
Investigation Publication Status
Investigation Publication Status Term Accession Number
Investigation Publication Status Term Source REF
INVESTIGATION CONTACTS
Investigation Person Last Name
Investigation Person Mid Initials
Investigation Person First Name
Investigation Person Address
Investigation Person Phone
Investigation Person Fax
Investigation Person Email
Investigation Person Affiliation
Investigation Person Roles
Investigation Person Roles Term Accession Number
Investigation Person Roles Term Source REF
STUDY
Study Identifier	10.1038/sdata.2017.129
Study Title	Genome wide in vivo mouse screen data from studies to assess host regulation of metastatic colonisation
Study Submission Date	03/04/2017
Study Public Release Date	12/09/2017
Study Description	http://www.nature.com/articles/sdata2017129#abstract
Study File Name	s_study_Speak.txt
Comment[Subject Keywords]	//;//;///;////
Comment[Manuscript Licence]	CC BY-4.0
Comment[Experimental Metadata Licence]	CC0
Comment[Supplementary Information File Name]		Supplementary File 1	Supplementary File 2
Comment[Supplementary Information File Type]	x-zip-compressed	vnd.openxmlformats-officedocument.wordprocessingml.document	csv
Comment[Supplementary Information File URL]	http://www.nature.com/articles/sdata2017129#supplementary-information	http://www.nature.com/articles/sdata2017129#supplementary-information	http://www.nature.com/articles/sdata2017129#supplementary-information
Comment[Data Repository]	figshare
Comment[Data Record Accession]	doi:10.6084/m9.figshare.c.3729568
Comment[Data Record URI]	https://doi.org/10.6084/m9.figshare.c.3729568
STUDY DESIGN DESCRIPTORS
Study Design Type	parallel group design	strain comparison design
Study Design Type Term Accession Number	OBI:0500006	OBI:0001464
Study Design Type Term Source REF	OBI	OBI
STUDY PUBLICATIONS
Study PubMed ID	""
Study Publication DOI	doi:10.1038/nature20792
Study Publication Author List	""
Study Publication Title	""
Study Publication Status	published
Study Publication Status Term Accession Number	
Study Publication Status Term Source REF	
STUDY FACTORS
Study Factor Name	screened gene
Study Factor Type	gene
Study Factor Type Term Accession Number	BAO:0000582
Study Factor Type Term Source REF	BAO
STUDY ASSAYS
Study Assay Measurement Type	pulmonary metastasis
Study Assay Measurement Type Term Accession Number	MPATH:886
Study Assay Measurement Type Term Source REF	MPATH
Study Assay Technology Type	metastasis assay
Study Assay Technology Type Term Accession Number	BAO:0002535
Study Assay Technology Type Term Source REF	BAO
Study Assay Technology Platform	""
Study Assay File Name	a_assay_Speak.txt
STUDY PROTOCOLS
Study Protocol Name	Study design	Mice	Cell line	Pulmonary metastasis screen	Quality control	Analysis
Study Protocol Type	protocol	selection	immortal cell line cell	metastasis assay	quality control	data transformation
Study Protocol Type Term Accession Number	OBI:0000272	OBI:0001928	CLO:0000019	BAO:0002535	ERO:0001219	OBI:0200000
Study Protocol Type Term Source REF	OBI	OBI	OBI	BAO	ERO	OBI
Study Protocol Description						
Study Protocol URI	""	""	""	""	""	""
Study Protocol Version						
Study Protocol Parameters Name	""	""	""	""	""	""
Study Protocol Parameters Name Term Accession Number	""	""	""	""	""	""
Study Protocol Parameters Name Term Source REF	""	""	""	""	""	""
Study Protocol Components Name	""	""	""	""	""	""
Study Protocol Components Type	""	""	""	""	""	""
Study Protocol Components Type Term Accession Number	""	""	""	""	""	""
Study Protocol Components Type Term Source REF	""	""	""	""	""	""
STUDY CONTACTS
Study Person Last Name	van der Weyden	Karp	Swiatkowska	Adams	Speak
Study Person First Name	Louise	Natasha A.	Agnieszka	David J.	Anneliese O.
Study Person Mid Initials					
Study Person Email	""	""	""	""	as24@sanger.ac.uk
Study Person Phone					
Study Person Fax					
Study Person Address					
Study Person Affiliation	Wellcome Trust Sanger Institute, Wellcome Genome Campus, Hinxton CB10 1SA, UK	Wellcome Trust Sanger Institute, Wellcome Genome Campus, Hinxton CB10 1SA, UK	Wellcome Trust Sanger Institute, Wellcome Genome Campus, Hinxton CB10 1SA, UK	Wellcome Trust Sanger Institute, Wellcome Genome Campus, Hinxton CB10 1SA, UK	Wellcome Trust Sanger Institute, Wellcome Genome Campus, Hinxton CB10 1SA, UK
Study Person Roles					
Study Person Roles Term Accession Number					
Study Person Roles Term Source REF					
Comment[Study Person ORCID]					0000-0003-4890-4685
Comment[Funder]					
Comment[FundRef ID]					
Comment[Funder Term Source REF]					
Comment[Grant Identifier]					
