# Supplementary material for: Genome wide in vivo mouse screen data from studies to assess host regulation of metastatic colonisation
Source: Sci Data. 2017 Sep 12;4:170129. doi: 10.1038/sdata.2017.129 (PMC5827107; doi:10.1038/sdata.2017.129)
Supplement: Supplementary file 1 [file sdata2017129-isa1.zip › s_study_Speak.txt]

Source Name	Characteristics[organism]	Term Source REF	Term Accession Number	Characteristics[cell line]	Term Source REF	Term Accession Number	Protocol REF	Protocol REF	Protocol REF	Sample Name	Factor Value[screened gene]
European Conditional Mouse Mutagenesis Programme_Knockout Mouse Project-CSD collection_CRISPR/Cas9 technique	Mus muscularis	NCBITAXON		melanoma cell line	BTO	BTO:0000849	Study design	Mice	Cell line	MEYX	1110037F02Rik
European Conditional Mouse Mutagenesis Programme_Knockout Mouse Project-CSD collection_CRISPR/Cas9 technique	Mus muscularis	NCBITAXON		melanoma cell line	BTO	BTO:0000849	Study design	Mice	Cell line	MEYZ	1110059G10Rik
European Conditional Mouse Mutagenesis Programme_Knockout Mouse Project-CSD collection_CRISPR/Cas9 technique	Mus muscularis	NCBITAXON		melanoma cell line	BTO	BTO:0000849	Study design	Mice	Cell line	MGBV	1700001C02Rik
European Conditional Mouse Mutagenesis Programme_Knockout Mouse Project-CSD collection_CRISPR/Cas9 technique	Mus muscularis	NCBITAXON		melanoma cell line	BTO	BTO:0000849	Study design	Mice	Cell line	MUEJ	1700007K13Rik
European Conditional Mouse Mutagenesis Programme_Knockout Mouse Project-CSD collection_CRISPR/Cas9 technique	Mus muscularis	NCBITAXON		melanoma cell line	BTO	BTO:0000849	Study design	Mice	Cell line	MFDF	1700008O03Rik
European Conditional Mouse Mutagenesis Programme_Knockout Mouse Project-CSD collection_CRISPR/Cas9 technique	Mus muscularis	NCBITAXON		melanoma cell line	BTO	BTO:0000849	Study design	Mice	Cell line	MFUU	1700011A15Rik
European Conditional Mouse Mutagenesis Programme_Knockout Mouse Project-CSD collection_CRISPR/Cas9 technique	Mus muscularis	NCBITAXON		melanoma cell line	BTO	BTO:0000849	Study design	Mice	Cell line	MUHJ	1700024P04Rik
European Conditional Mouse Mutagenesis Programme_Knockout Mouse Project-CSD collection_CRISPR/Cas9 technique	Mus muscularis	NCBITAXON		melanoma cell line	BTO	BTO:0000849	Study design	Mice	Cell line	MUGN	1700029H14Rik
European Conditional Mouse Mutagenesis Programme_Knockout Mouse Project-CSD collection_CRISPR/Cas9 technique	Mus muscularis	NCBITAXON		melanoma cell line	BTO	BTO:0000849	Study design	Mice	Cell line	MGFB	1700034J05Rik
European Conditional Mouse Mutagenesis Programme_Knockout Mouse Project-CSD collection_CRISPR/Cas9 technique	Mus muscularis	NCBITAXON		melanoma cell line	BTO	BTO:0000849	Study design	Mice	Cell line	MECS	1700042B14Rik
European Conditional Mouse Mutagenesis Programme_Knockout Mouse Project-CSD collection_CRISPR/Cas9 technique	Mus muscularis	NCBITAXON		melanoma cell line	BTO	BTO:0000849	Study design	Mice	Cell line	MFLD	1700067K01Rik
European Conditional Mouse Mutagenesis Programme_Knockout Mouse Project-CSD collection_CRISPR/Cas9 technique	Mus muscularis	NCBITAXON		melanoma cell line	BTO	BTO:0000849	Study design	Mice	Cell line	MGGQ	1700112E06Rik
European Conditional Mouse Mutagenesis Programme_Knockout Mouse Project-CSD collection_CRISPR/Cas9 technique	Mus muscularis	NCBITAXON		melanoma cell line	BTO	BTO:0000849	Study design	Mice	Cell line	MGBX	1700123O20Rik
European Conditional Mouse Mutagenesis Programme_Knockout Mouse Project-CSD collection_CRISPR/Cas9 technique	Mus muscularis	NCBITAXON		melanoma cell line	BTO	BTO:0000849	Study design	Mice	Cell line	MUEO	2010300C02Rik
European Conditional Mouse Mutagenesis Programme_Knockout Mouse Project-CSD collection_CRISPR/Cas9 technique	Mus muscularis	NCBITAXON		melanoma cell line	BTO	BTO:0000849	Study design	Mice	Cell line	MEDL	2610029G23Rik
European Conditional Mouse Mutagenesis Programme_Knockout Mouse Project-CSD collection_CRISPR/Cas9 technique	Mus muscularis	NCBITAXON		melanoma cell line	BTO	BTO:0000849	Study design	Mice	Cell line	PMAS	2610034B18Rik
European Conditional Mouse Mutagenesis Programme_Knockout Mouse Project-CSD collection_CRISPR/Cas9 technique	Mus muscularis	NCBITAXON		melanoma cell line	BTO	BTO:0000849	Study design	Mice	Cell line	MUBP	2610318N02Rik
European Conditional Mouse Mutagenesis Programme_Knockout Mouse Project-CSD collection_CRISPR/Cas9 technique	Mus muscularis	NCBITAXON		melanoma cell line	BTO	BTO:0000849	Study design	Mice	Cell line	MGRK	2810417H13Rik
European Conditional Mouse Mutagenesis Programme_Knockout Mouse Project-CSD collection_CRISPR/Cas9 technique	Mus muscularis	NCBITAXON		melanoma cell line	BTO	BTO:0000849	Study design	Mice	Cell line	MELP	3110035E14Rik
European Conditional Mouse Mutagenesis Programme_Knockout Mouse Project-CSD collection_CRISPR/Cas9 technique	Mus muscularis	NCBITAXON		melanoma cell line	BTO	BTO:0000849	Study design	Mice	Cell line	MUAH	3110035E14Rik
European Conditional Mouse Mutagenesis Programme_Knockout Mouse Project-CSD collection_CRISPR/Cas9 technique	Mus muscularis	NCBITAXON		melanoma cell line	BTO	BTO:0000849	Study design	Mice	Cell line	MFBX	3300002A11Rik
European Conditional Mouse Mutagenesis Programme_Knockout Mouse Project-CSD collection_CRISPR/Cas9 technique	Mus muscularis	NCBITAXON		melanoma cell line	BTO	BTO:0000849	Study design	Mice	Cell line	MUGV	3830406C13Rik
European Conditional Mouse Mutagenesis Programme_Knockout Mouse Project-CSD collection_CRISPR/Cas9 technique	Mus muscularis	NCBITAXON		melanoma cell line	BTO	BTO:0000849	Study design	Mice	Cell line	MECY	3830417A13Rik
European Conditional Mouse Mutagenesis Programme_Knockout Mouse Project-CSD collection_CRISPR/Cas9 technique	Mus muscularis	NCBITAXON		melanoma cell line	BTO	BTO:0000849	Study design	Mice	Cell line	MFCN	4921536K21Rik
European Conditional Mouse Mutagenesis Programme_Knockout Mouse Project-CSD collection_CRISPR/Cas9 technique	Mus muscularis	NCBITAXON		melanoma cell line	BTO	BTO:0000849	Study design	Mice	Cell line	MGZK	4930404H24Rik
European Conditional Mouse Mutagenesis Programme_Knockout Mouse Project-CSD collection_CRISPR/Cas9 technique	Mus muscularis	NCBITAXON		melanoma cell line	BTO	BTO:0000849	Study design	Mice	Cell line	MFCS	4930449E01Rik
European Conditional Mouse Mutagenesis Programme_Knockout Mouse Project-CSD collection_CRISPR/Cas9 technique	Mus muscularis	NCBITAXON		melanoma cell line	BTO	BTO:0000849	Study design	Mice	Cell line	MGRE	4930590J08Rik
European Conditional Mouse Mutagenesis Programme_Knockout Mouse Project-CSD collection_CRISPR/Cas9 technique	Mus muscularis	NCBITAXON		melanoma cell line	BTO	BTO:0000849	Study design	Mice	Cell line	MGNZ	4931429L15Rik
European Conditional Mouse Mutagenesis Programme_Knockout Mouse Project-CSD collection_CRISPR/Cas9 technique	Mus muscularis	NCBITAXON		melanoma cell line	BTO	BTO:0000849	Study design	Mice	Cell line	DABT	4932431P20Rik
European Conditional Mouse Mutagenesis Programme_Knockout Mouse Project-CSD collection_CRISPR/Cas9 technique	Mus muscularis	NCBITAXON		melanoma cell line	BTO	BTO:0000849	Study design	Mice	Cell line	MFAX	4933402N03Rik
European Conditional Mouse Mutagenesis Programme_Knockout Mouse Project-CSD collection_CRISPR/Cas9 technique	Mus muscularis	NCBITAXON		melanoma cell line	BTO	BTO:0000849	Study design	Mice	Cell line	MERZ	4933434E20Rik
European Conditional Mouse Mutagenesis Programme_Knockout Mouse Project-CSD collection_CRISPR/Cas9 technique	Mus muscularis	NCBITAXON		melanoma cell line	BTO	BTO:0000849	Study design	Mice	Cell line	DADH	5330434G04Rik
European Conditional Mouse Mutagenesis Programme_Knockout Mouse Project-CSD collection_CRISPR/Cas9 technique	Mus muscularis	NCBITAXON		melanoma cell line	BTO	BTO:0000849	Study design	Mice	Cell line	MGHU	5730559C18Rik
European Conditional Mouse Mutagenesis Programme_Knockout Mouse Project-CSD collection_CRISPR/Cas9 technique	Mus muscularis	NCBITAXON		melanoma cell line	BTO	BTO:0000849	Study design	Mice	Cell line	MFTJ	9130011E15Rik
European Conditional Mouse Mutagenesis Programme_Knockout Mouse Project-CSD collection_CRISPR/Cas9 technique	Mus muscularis	NCBITAXON		melanoma cell line	BTO	BTO:0000849	Study design	Mice	Cell line	MGVG	9330182L06Rik
European Conditional Mouse Mutagenesis Programme_Knockout Mouse Project-CSD collection_CRISPR/Cas9 technique	Mus muscularis	NCBITAXON		melanoma cell line	BTO	BTO:0000849	Study design	Mice	Cell line	MEVK	A430005L14Rik
European Conditional Mouse Mutagenesis Programme_Knockout Mouse Project-CSD collection_CRISPR/Cas9 technique	Mus muscularis	NCBITAXON		melanoma cell line	BTO	BTO:0000849	Study design	Mice	Cell line	MHCT	A430078G23Rik
European Conditional Mouse Mutagenesis Programme_Knockout Mouse Project-CSD collection_CRISPR/Cas9 technique	Mus muscularis	NCBITAXON		melanoma cell line	BTO	BTO:0000849	Study design	Mice	Cell line	MUFO	A730017C20Rik
European Conditional Mouse Mutagenesis Programme_Knockout Mouse Project-CSD collection_CRISPR/Cas9 technique	Mus muscularis	NCBITAXON		melanoma cell line	BTO	BTO:0000849	Study design	Mice	Cell line	MENG	A830019P07Rik
European Conditional Mouse Mutagenesis Programme_Knockout Mouse Project-CSD collection_CRISPR/Cas9 technique	Mus muscularis	NCBITAXON		melanoma cell line	BTO	BTO:0000849	Study design	Mice	Cell line	MEUK	Abcb6
European Conditional Mouse Mutagenesis Programme_Knockout Mouse Project-CSD collection_CRISPR/Cas9 technique	Mus muscularis	NCBITAXON		melanoma cell line	BTO	BTO:0000849	Study design	Mice	Cell line	MGNJ	Abhd14a
European Conditional Mouse Mutagenesis Programme_Knockout Mouse Project-CSD collection_CRISPR/Cas9 technique	Mus muscularis	NCBITAXON		melanoma cell line	BTO	BTO:0000849	Study design	Mice	Cell line	MFMQ	Abhd16a
European Conditional Mouse Mutagenesis Programme_Knockout Mouse Project-CSD collection_CRISPR/Cas9 technique	Mus muscularis	NCBITAXON		melanoma cell line	BTO	BTO:0000849	Study design	Mice	Cell line	MFTD	Abhd17a
European Conditional Mouse Mutagenesis Programme_Knockout Mouse Project-CSD collection_CRISPR/Cas9 technique	Mus muscularis	NCBITAXON		melanoma cell line	BTO	BTO:0000849	Study design	Mice	Cell line	MEWH	Abtb2
European Conditional Mouse Mutagenesis Programme_Knockout Mouse Project-CSD collection_CRISPR/Cas9 technique	Mus muscularis	NCBITAXON		melanoma cell line	BTO	BTO:0000849	Study design	Mice	Cell line	MEAD	Acaa1a
European Conditional Mouse Mutagenesis Programme_Knockout Mouse Project-CSD collection_CRISPR/Cas9 technique	Mus muscularis	NCBITAXON		melanoma cell line	BTO	BTO:0000849	Study design	Mice	Cell line	PMAJ	Acbd5
European Conditional Mouse Mutagenesis Programme_Knockout Mouse Project-CSD collection_CRISPR/Cas9 technique	Mus muscularis	NCBITAXON		melanoma cell line	BTO	BTO:0000849	Study design	Mice	Cell line	ACER	Acer1
European Conditional Mouse Mutagenesis Programme_Knockout Mouse Project-CSD collection_CRISPR/Cas9 technique	Mus muscularis	NCBITAXON		melanoma cell line	BTO	BTO:0000849	Study design	Mice	Cell line	MFUH	Acer1
European Conditional Mouse Mutagenesis Programme_Knockout Mouse Project-CSD collection_CRISPR/Cas9 technique	Mus muscularis	NCBITAXON		melanoma cell line	BTO	BTO:0000849	Study design	Mice	Cell line	MFCQ	Acot5
European Conditional Mouse Mutagenesis Programme_Knockout Mouse Project-CSD collection_CRISPR/Cas9 technique	Mus muscularis	NCBITAXON		melanoma cell line	BTO	BTO:0000849	Study design	Mice	Cell line	MGML	Actl10
European Conditional Mouse Mutagenesis Programme_Knockout Mouse Project-CSD collection_CRISPR/Cas9 technique	Mus muscularis	NCBITAXON		melanoma cell line	BTO	BTO:0000849	Study design	Mice	Cell line	MCZU	Actn4
European Conditional Mouse Mutagenesis Programme_Knockout Mouse Project-CSD collection_CRISPR/Cas9 technique	Mus muscularis	NCBITAXON		melanoma cell line	BTO	BTO:0000849	Study design	Mice	Cell line	ACTR	Actr6
European Conditional Mouse Mutagenesis Programme_Knockout Mouse Project-CSD collection_CRISPR/Cas9 technique	Mus muscularis	NCBITAXON		melanoma cell line	BTO	BTO:0000849	Study design	Mice	Cell line	MGVF	Adal
European Conditional Mouse Mutagenesis Programme_Knockout Mouse Project-CSD collection_CRISPR/Cas9 technique	Mus muscularis	NCBITAXON		melanoma cell line	BTO	BTO:0000849	Study design	Mice	Cell line	MGTS	Adamts19
European Conditional Mouse Mutagenesis Programme_Knockout Mouse Project-CSD collection_CRISPR/Cas9 technique	Mus muscularis	NCBITAXON		melanoma cell line	BTO	BTO:0000849	Study design	Mice	Cell line	MUCB	Adamts3
European Conditional Mouse Mutagenesis Programme_Knockout Mouse Project-CSD collection_CRISPR/Cas9 technique	Mus muscularis	NCBITAXON		melanoma cell line	BTO	BTO:0000849	Study design	Mice	Cell line	MFPC	Adap1
European Conditional Mouse Mutagenesis Programme_Knockout Mouse Project-CSD collection_CRISPR/Cas9 technique	Mus muscularis	NCBITAXON		melanoma cell line	BTO	BTO:0000849	Study design	Mice	Cell line	MDZW	Adcy2
European Conditional Mouse Mutagenesis Programme_Knockout Mouse Project-CSD collection_CRISPR/Cas9 technique	Mus muscularis	NCBITAXON		melanoma cell line	BTO	BTO:0000849	Study design	Mice	Cell line	MUFE	Adcy9
European Conditional Mouse Mutagenesis Programme_Knockout Mouse Project-CSD collection_CRISPR/Cas9 technique	Mus muscularis	NCBITAXON		melanoma cell line	BTO	BTO:0000849	Study design	Mice	Cell line	MUCE	Adgrd1
European Conditional Mouse Mutagenesis Programme_Knockout Mouse Project-CSD collection_CRISPR/Cas9 technique	Mus muscularis	NCBITAXON		melanoma cell line	BTO	BTO:0000849	Study design	Mice	Cell line	MFTB	Adpgk
European Conditional Mouse Mutagenesis Programme_Knockout Mouse Project-CSD collection_CRISPR/Cas9 technique	Mus muscularis	NCBITAXON		melanoma cell line	BTO	BTO:0000849	Study design	Mice	Cell line	MCND	Aff3
European Conditional Mouse Mutagenesis Programme_Knockout Mouse Project-CSD collection_CRISPR/Cas9 technique	Mus muscularis	NCBITAXON		melanoma cell line	BTO	BTO:0000849	Study design	Mice	Cell line	MDVW	Agap1
European Conditional Mouse Mutagenesis Programme_Knockout Mouse Project-CSD collection_CRISPR/Cas9 technique	Mus muscularis	NCBITAXON		melanoma cell line	BTO	BTO:0000849	Study design	Mice	Cell line	MEPR	Ago3
European Conditional Mouse Mutagenesis Programme_Knockout Mouse Project-CSD collection_CRISPR/Cas9 technique	Mus muscularis	NCBITAXON		melanoma cell line	BTO	BTO:0000849	Study design	Mice	Cell line	MECH	Ahcyl1
European Conditional Mouse Mutagenesis Programme_Knockout Mouse Project-CSD collection_CRISPR/Cas9 technique	Mus muscularis	NCBITAXON		melanoma cell line	BTO	BTO:0000849	Study design	Mice	Cell line	PMAV	Aicda
European Conditional Mouse Mutagenesis Programme_Knockout Mouse Project-CSD collection_CRISPR/Cas9 technique	Mus muscularis	NCBITAXON		melanoma cell line	BTO	BTO:0000849	Study design	Mice	Cell line	AKAP	Akap9
European Conditional Mouse Mutagenesis Programme_Knockout Mouse Project-CSD collection_CRISPR/Cas9 technique	Mus muscularis	NCBITAXON		melanoma cell line	BTO	BTO:0000849	Study design	Mice	Cell line	MHCU	Akr1c20
European Conditional Mouse Mutagenesis Programme_Knockout Mouse Project-CSD collection_CRISPR/Cas9 technique	Mus muscularis	NCBITAXON		melanoma cell line	BTO	BTO:0000849	Study design	Mice	Cell line	AKTO	Akt2
European Conditional Mouse Mutagenesis Programme_Knockout Mouse Project-CSD collection_CRISPR/Cas9 technique	Mus muscularis	NCBITAXON		melanoma cell line	BTO	BTO:0000849	Study design	Mice	Cell line	MGER	Aldh1b1
European Conditional Mouse Mutagenesis Programme_Knockout Mouse Project-CSD collection_CRISPR/Cas9 technique	Mus muscularis	NCBITAXON		melanoma cell line	BTO	BTO:0000849	Study design	Mice	Cell line	MUBT	Aldh3b1
European Conditional Mouse Mutagenesis Programme_Knockout Mouse Project-CSD collection_CRISPR/Cas9 technique	Mus muscularis	NCBITAXON		melanoma cell line	BTO	BTO:0000849	Study design	Mice	Cell line	MUCA	Alox12e
European Conditional Mouse Mutagenesis Programme_Knockout Mouse Project-CSD collection_CRISPR/Cas9 technique	Mus muscularis	NCBITAXON		melanoma cell line	BTO	BTO:0000849	Study design	Mice	Cell line	DAAA	Alpk1
European Conditional Mouse Mutagenesis Programme_Knockout Mouse Project-CSD collection_CRISPR/Cas9 technique	Mus muscularis	NCBITAXON		melanoma cell line	BTO	BTO:0000849	Study design	Mice	Cell line	MFXD	Amz2
European Conditional Mouse Mutagenesis Programme_Knockout Mouse Project-CSD collection_CRISPR/Cas9 technique	Mus muscularis	NCBITAXON		melanoma cell line	BTO	BTO:0000849	Study design	Mice	Cell line	MEEY	Anapc4
European Conditional Mouse Mutagenesis Programme_Knockout Mouse Project-CSD collection_CRISPR/Cas9 technique	Mus muscularis	NCBITAXON		melanoma cell line	BTO	BTO:0000849	Study design	Mice	Cell line	MGPK	Ankrd13d
European Conditional Mouse Mutagenesis Programme_Knockout Mouse Project-CSD collection_CRISPR/Cas9 technique	Mus muscularis	NCBITAXON		melanoma cell line	BTO	BTO:0000849	Study design	Mice	Cell line	MUBA	Ankrd6
European Conditional Mouse Mutagenesis Programme_Knockout Mouse Project-CSD collection_CRISPR/Cas9 technique	Mus muscularis	NCBITAXON		melanoma cell line	BTO	BTO:0000849	Study design	Mice	Cell line	MEVW	Ankrd9
European Conditional Mouse Mutagenesis Programme_Knockout Mouse Project-CSD collection_CRISPR/Cas9 technique	Mus muscularis	NCBITAXON		melanoma cell line	BTO	BTO:0000849	Study design	Mice	Cell line	MELK	Anks1b
European Conditional Mouse Mutagenesis Programme_Knockout Mouse Project-CSD collection_CRISPR/Cas9 technique	Mus muscularis	NCBITAXON		melanoma cell line	BTO	BTO:0000849	Study design	Mice	Cell line	MUFX	Anks6
European Conditional Mouse Mutagenesis Programme_Knockout Mouse Project-CSD collection_CRISPR/Cas9 technique	Mus muscularis	NCBITAXON		melanoma cell line	BTO	BTO:0000849	Study design	Mice	Cell line	MFZP	Ano10
European Conditional Mouse Mutagenesis Programme_Knockout Mouse Project-CSD collection_CRISPR/Cas9 technique	Mus muscularis	NCBITAXON		melanoma cell line	BTO	BTO:0000849	Study design	Mice	Cell line	GDAN	Anxa6
European Conditional Mouse Mutagenesis Programme_Knockout Mouse Project-CSD collection_CRISPR/Cas9 technique	Mus muscularis	NCBITAXON		melanoma cell line	BTO	BTO:0000849	Study design	Mice	Cell line	MUBO	Anxa9
European Conditional Mouse Mutagenesis Programme_Knockout Mouse Project-CSD collection_CRISPR/Cas9 technique	Mus muscularis	NCBITAXON		melanoma cell line	BTO	BTO:0000849	Study design	Mice	Cell line	MUAC	Ap2a2
European Conditional Mouse Mutagenesis Programme_Knockout Mouse Project-CSD collection_CRISPR/Cas9 technique	Mus muscularis	NCBITAXON		melanoma cell line	BTO	BTO:0000849	Study design	Mice	Cell line	MUCH	Ap4e1
European Conditional Mouse Mutagenesis Programme_Knockout Mouse Project-CSD collection_CRISPR/Cas9 technique	Mus muscularis	NCBITAXON		melanoma cell line	BTO	BTO:0000849	Study design	Mice	Cell line	MUET	Ap4m1
European Conditional Mouse Mutagenesis Programme_Knockout Mouse Project-CSD collection_CRISPR/Cas9 technique	Mus muscularis	NCBITAXON		melanoma cell line	BTO	BTO:0000849	Study design	Mice	Cell line	MUEU	Apip
European Conditional Mouse Mutagenesis Programme_Knockout Mouse Project-CSD collection_CRISPR/Cas9 technique	Mus muscularis	NCBITAXON		melanoma cell line	BTO	BTO:0000849	Study design	Mice	Cell line	APOL	Apol7a
European Conditional Mouse Mutagenesis Programme_Knockout Mouse Project-CSD collection_CRISPR/Cas9 technique	Mus muscularis	NCBITAXON		melanoma cell line	BTO	BTO:0000849	Study design	Mice	Cell line	MGXQ	Apol9b
European Conditional Mouse Mutagenesis Programme_Knockout Mouse Project-CSD collection_CRISPR/Cas9 technique	Mus muscularis	NCBITAXON		melanoma cell line	BTO	BTO:0000849	Study design	Mice	Cell line	MUDZ	Apoo
European Conditional Mouse Mutagenesis Programme_Knockout Mouse Project-CSD collection_CRISPR/Cas9 technique	Mus muscularis	NCBITAXON		melanoma cell line	BTO	BTO:0000849	Study design	Mice	Cell line	MECV	Apool
European Conditional Mouse Mutagenesis Programme_Knockout Mouse Project-CSD collection_CRISPR/Cas9 technique	Mus muscularis	NCBITAXON		melanoma cell line	BTO	BTO:0000849	Study design	Mice	Cell line	PMCK	Arap2
European Conditional Mouse Mutagenesis Programme_Knockout Mouse Project-CSD collection_CRISPR/Cas9 technique	Mus muscularis	NCBITAXON		melanoma cell line	BTO	BTO:0000849	Study design	Mice	Cell line	PMAP	Arhgap17
European Conditional Mouse Mutagenesis Programme_Knockout Mouse Project-CSD collection_CRISPR/Cas9 technique	Mus muscularis	NCBITAXON		melanoma cell line	BTO	BTO:0000849	Study design	Mice	Cell line	MFBW	Arhgap22
European Conditional Mouse Mutagenesis Programme_Knockout Mouse Project-CSD collection_CRISPR/Cas9 technique	Mus muscularis	NCBITAXON		melanoma cell line	BTO	BTO:0000849	Study design	Mice	Cell line	MGPC	Arhgef1
European Conditional Mouse Mutagenesis Programme_Knockout Mouse Project-CSD collection_CRISPR/Cas9 technique	Mus muscularis	NCBITAXON		melanoma cell line	BTO	BTO:0000849	Study design	Mice	Cell line	MEWJ	Arhgef38
European Conditional Mouse Mutagenesis Programme_Knockout Mouse Project-CSD collection_CRISPR/Cas9 technique	Mus muscularis	NCBITAXON		melanoma cell line	BTO	BTO:0000849	Study design	Mice	Cell line	MEBY	Arhgef7
European Conditional Mouse Mutagenesis Programme_Knockout Mouse Project-CSD collection_CRISPR/Cas9 technique	Mus muscularis	NCBITAXON		melanoma cell line	BTO	BTO:0000849	Study design	Mice	Cell line	PMAX	Arid1b
European Conditional Mouse Mutagenesis Programme_Knockout Mouse Project-CSD collection_CRISPR/Cas9 technique	Mus muscularis	NCBITAXON		melanoma cell line	BTO	BTO:0000849	Study design	Mice	Cell line	MUCC	Armc7
European Conditional Mouse Mutagenesis Programme_Knockout Mouse Project-CSD collection_CRISPR/Cas9 technique	Mus muscularis	NCBITAXON		melanoma cell line	BTO	BTO:0000849	Study design	Mice	Cell line	MDWK	Arpc1b
European Conditional Mouse Mutagenesis Programme_Knockout Mouse Project-CSD collection_CRISPR/Cas9 technique	Mus muscularis	NCBITAXON		melanoma cell line	BTO	BTO:0000849	Study design	Mice	Cell line	MDLY	Arpc3
European Conditional Mouse Mutagenesis Programme_Knockout Mouse Project-CSD collection_CRISPR/Cas9 technique	Mus muscularis	NCBITAXON		melanoma cell line	BTO	BTO:0000849	Study design	Mice	Cell line	PMBD	Arrdc5
European Conditional Mouse Mutagenesis Programme_Knockout Mouse Project-CSD collection_CRISPR/Cas9 technique	Mus muscularis	NCBITAXON		melanoma cell line	BTO	BTO:0000849	Study design	Mice	Cell line	MEDY	Arsg
European Conditional Mouse Mutagenesis Programme_Knockout Mouse Project-CSD collection_CRISPR/Cas9 technique	Mus muscularis	NCBITAXON		melanoma cell line	BTO	BTO:0000849	Study design	Mice	Cell line	MFCP	Art4
European Conditional Mouse Mutagenesis Programme_Knockout Mouse Project-CSD collection_CRISPR/Cas9 technique	Mus muscularis	NCBITAXON		melanoma cell line	BTO	BTO:0000849	Study design	Mice	Cell line	MGRL	Asb6
European Conditional Mouse Mutagenesis Programme_Knockout Mouse Project-CSD collection_CRISPR/Cas9 technique	Mus muscularis	NCBITAXON		melanoma cell line	BTO	BTO:0000849	Study design	Mice	Cell line	MDVB	Aspm
European Conditional Mouse Mutagenesis Programme_Knockout Mouse Project-CSD collection_CRISPR/Cas9 technique	Mus muscularis	NCBITAXON		melanoma cell line	BTO	BTO:0000849	Study design	Mice	Cell line	MEER	Atad2
European Conditional Mouse Mutagenesis Programme_Knockout Mouse Project-CSD collection_CRISPR/Cas9 technique	Mus muscularis	NCBITAXON		melanoma cell line	BTO	BTO:0000849	Study design	Mice	Cell line	MGPY	Atad3a
European Conditional Mouse Mutagenesis Programme_Knockout Mouse Project-CSD collection_CRISPR/Cas9 technique	Mus muscularis	NCBITAXON		melanoma cell line	BTO	BTO:0000849	Study design	Mice	Cell line	MAYP	Atg16l1
European Conditional Mouse Mutagenesis Programme_Knockout Mouse Project-CSD collection_CRISPR/Cas9 technique	Mus muscularis	NCBITAXON		melanoma cell line	BTO	BTO:0000849	Study design	Mice	Cell line	MEVT	Atg16l2
European Conditional Mouse Mutagenesis Programme_Knockout Mouse Project-CSD collection_CRISPR/Cas9 technique	Mus muscularis	NCBITAXON		melanoma cell line	BTO	BTO:0000849	Study design	Mice	Cell line	MFTN	Atp11a
European Conditional Mouse Mutagenesis Programme_Knockout Mouse Project-CSD collection_CRISPR/Cas9 technique	Mus muscularis	NCBITAXON		melanoma cell line	BTO	BTO:0000849	Study design	Mice	Cell line	PMAF	Atp5e
European Conditional Mouse Mutagenesis Programme_Knockout Mouse Project-CSD collection_CRISPR/Cas9 technique	Mus muscularis	NCBITAXON		melanoma cell line	BTO	BTO:0000849	Study design	Mice	Cell line	PMAB	Atp5f1
European Conditional Mouse Mutagenesis Programme_Knockout Mouse Project-CSD collection_CRISPR/Cas9 technique	Mus muscularis	NCBITAXON		melanoma cell line	BTO	BTO:0000849	Study design	Mice	Cell line	MFFN	Atp8b2
European Conditional Mouse Mutagenesis Programme_Knockout Mouse Project-CSD collection_CRISPR/Cas9 technique	Mus muscularis	NCBITAXON		melanoma cell line	BTO	BTO:0000849	Study design	Mice	Cell line	MUFW	Atxn10
European Conditional Mouse Mutagenesis Programme_Knockout Mouse Project-CSD collection_CRISPR/Cas9 technique	Mus muscularis	NCBITAXON		melanoma cell line	BTO	BTO:0000849	Study design	Mice	Cell line	MGEK	Atxn3
European Conditional Mouse Mutagenesis Programme_Knockout Mouse Project-CSD collection_CRISPR/Cas9 technique	Mus muscularis	NCBITAXON		melanoma cell line	BTO	BTO:0000849	Study design	Mice	Cell line	MCZV	B9d2
European Conditional Mouse Mutagenesis Programme_Knockout Mouse Project-CSD collection_CRISPR/Cas9 technique	Mus muscularis	NCBITAXON		melanoma cell line	BTO	BTO:0000849	Study design	Mice	Cell line	BACH	Bach2
European Conditional Mouse Mutagenesis Programme_Knockout Mouse Project-CSD collection_CRISPR/Cas9 technique	Mus muscularis	NCBITAXON		melanoma cell line	BTO	BTO:0000849	Study design	Mice	Cell line	MFZQ	Bach2
European Conditional Mouse Mutagenesis Programme_Knockout Mouse Project-CSD collection_CRISPR/Cas9 technique	Mus muscularis	NCBITAXON		melanoma cell line	BTO	BTO:0000849	Study design	Mice	Cell line	MEMT	Bai1
European Conditional Mouse Mutagenesis Programme_Knockout Mouse Project-CSD collection_CRISPR/Cas9 technique	Mus muscularis	NCBITAXON		melanoma cell line	BTO	BTO:0000849	Study design	Mice	Cell line	MGGV	Bap1
European Conditional Mouse Mutagenesis Programme_Knockout Mouse Project-CSD collection_CRISPR/Cas9 technique	Mus muscularis	NCBITAXON		melanoma cell line	BTO	BTO:0000849	Study design	Mice	Cell line	BCGD	BC017643
European Conditional Mouse Mutagenesis Programme_Knockout Mouse Project-CSD collection_CRISPR/Cas9 technique	Mus muscularis	NCBITAXON		melanoma cell line	BTO	BTO:0000849	Study design	Mice	Cell line	BCX	BC017643
European Conditional Mouse Mutagenesis Programme_Knockout Mouse Project-CSD collection_CRISPR/Cas9 technique	Mus muscularis	NCBITAXON		melanoma cell line	BTO	BTO:0000849	Study design	Mice	Cell line	MECU	BC023829
European Conditional Mouse Mutagenesis Programme_Knockout Mouse Project-CSD collection_CRISPR/Cas9 technique	Mus muscularis	NCBITAXON		melanoma cell line	BTO	BTO:0000849	Study design	Mice	Cell line	PAXA	BC029214
European Conditional Mouse Mutagenesis Programme_Knockout Mouse Project-CSD collection_CRISPR/Cas9 technique	Mus muscularis	NCBITAXON		melanoma cell line	BTO	BTO:0000849	Study design	Mice	Cell line	MFCV	BC089597
European Conditional Mouse Mutagenesis Programme_Knockout Mouse Project-CSD collection_CRISPR/Cas9 technique	Mus muscularis	NCBITAXON		melanoma cell line	BTO	BTO:0000849	Study design	Mice	Cell line	PMBL	Bhlhe40
European Conditional Mouse Mutagenesis Programme_Knockout Mouse Project-CSD collection_CRISPR/Cas9 technique	Mus muscularis	NCBITAXON		melanoma cell line	BTO	BTO:0000849	Study design	Mice	Cell line	MUGK	Bivm
European Conditional Mouse Mutagenesis Programme_Knockout Mouse Project-CSD collection_CRISPR/Cas9 technique	Mus muscularis	NCBITAXON		melanoma cell line	BTO	BTO:0000849	Study design	Mice	Cell line	MUEN	Bnip2
European Conditional Mouse Mutagenesis Programme_Knockout Mouse Project-CSD collection_CRISPR/Cas9 technique	Mus muscularis	NCBITAXON		melanoma cell line	BTO	BTO:0000849	Study design	Mice	Cell line	MGRF	Bpgm
European Conditional Mouse Mutagenesis Programme_Knockout Mouse Project-CSD collection_CRISPR/Cas9 technique	Mus muscularis	NCBITAXON		melanoma cell line	BTO	BTO:0000849	Study design	Mice	Cell line	MGDH	Bpifb1
European Conditional Mouse Mutagenesis Programme_Knockout Mouse Project-CSD collection_CRISPR/Cas9 technique	Mus muscularis	NCBITAXON		melanoma cell line	BTO	BTO:0000849	Study design	Mice	Cell line	MFGS	Bpifb5
European Conditional Mouse Mutagenesis Programme_Knockout Mouse Project-CSD collection_CRISPR/Cas9 technique	Mus muscularis	NCBITAXON		melanoma cell line	BTO	BTO:0000849	Study design	Mice	Cell line	DACC	Brcc3
European Conditional Mouse Mutagenesis Programme_Knockout Mouse Project-CSD collection_CRISPR/Cas9 technique	Mus muscularis	NCBITAXON		melanoma cell line	BTO	BTO:0000849	Study design	Mice	Cell line	DAAE	Brd2
European Conditional Mouse Mutagenesis Programme_Knockout Mouse Project-CSD collection_CRISPR/Cas9 technique	Mus muscularis	NCBITAXON		melanoma cell line	BTO	BTO:0000849	Study design	Mice	Cell line	BRDE	Brd8
European Conditional Mouse Mutagenesis Programme_Knockout Mouse Project-CSD collection_CRISPR/Cas9 technique	Mus muscularis	NCBITAXON		melanoma cell line	BTO	BTO:0000849	Study design	Mice	Cell line	MDYD	Cabp1
European Conditional Mouse Mutagenesis Programme_Knockout Mouse Project-CSD collection_CRISPR/Cas9 technique	Mus muscularis	NCBITAXON		melanoma cell line	BTO	BTO:0000849	Study design	Mice	Cell line	TSL	Cadm1
European Conditional Mouse Mutagenesis Programme_Knockout Mouse Project-CSD collection_CRISPR/Cas9 technique	Mus muscularis	NCBITAXON		melanoma cell line	BTO	BTO:0000849	Study design	Mice	Cell line	MDHD	Calcoco2
European Conditional Mouse Mutagenesis Programme_Knockout Mouse Project-CSD collection_CRISPR/Cas9 technique	Mus muscularis	NCBITAXON		melanoma cell line	BTO	BTO:0000849	Study design	Mice	Cell line	MUDU	Camkmt
European Conditional Mouse Mutagenesis Programme_Knockout Mouse Project-CSD collection_CRISPR/Cas9 technique	Mus muscularis	NCBITAXON		melanoma cell line	BTO	BTO:0000849	Study design	Mice	Cell line	MFTU	Camsap3
European Conditional Mouse Mutagenesis Programme_Knockout Mouse Project-CSD collection_CRISPR/Cas9 technique	Mus muscularis	NCBITAXON		melanoma cell line	BTO	BTO:0000849	Study design	Mice	Cell line	PMAU	Capn11
European Conditional Mouse Mutagenesis Programme_Knockout Mouse Project-CSD collection_CRISPR/Cas9 technique	Mus muscularis	NCBITAXON		melanoma cell line	BTO	BTO:0000849	Study design	Mice	Cell line	MUFS	Capza2
European Conditional Mouse Mutagenesis Programme_Knockout Mouse Project-CSD collection_CRISPR/Cas9 technique	Mus muscularis	NCBITAXON		melanoma cell line	BTO	BTO:0000849	Study design	Mice	Cell line	MFVJ	Card9
European Conditional Mouse Mutagenesis Programme_Knockout Mouse Project-CSD collection_CRISPR/Cas9 technique	Mus muscularis	NCBITAXON		melanoma cell line	BTO	BTO:0000849	Study design	Mice	Cell line	MUDO	Casc4
European Conditional Mouse Mutagenesis Programme_Knockout Mouse Project-CSD collection_CRISPR/Cas9 technique	Mus muscularis	NCBITAXON		melanoma cell line	BTO	BTO:0000849	Study design	Mice	Cell line	MECG	Casp12
European Conditional Mouse Mutagenesis Programme_Knockout Mouse Project-CSD collection_CRISPR/Cas9 technique	Mus muscularis	NCBITAXON		melanoma cell line	BTO	BTO:0000849	Study design	Mice	Cell line	CAT	Catip
European Conditional Mouse Mutagenesis Programme_Knockout Mouse Project-CSD collection_CRISPR/Cas9 technique	Mus muscularis	NCBITAXON		melanoma cell line	BTO	BTO:0000849	Study design	Mice	Cell line	MUCX	Catip
European Conditional Mouse Mutagenesis Programme_Knockout Mouse Project-CSD collection_CRISPR/Cas9 technique	Mus muscularis	NCBITAXON		melanoma cell line	BTO	BTO:0000849	Study design	Mice	Cell line	MGUY	Cbr2
European Conditional Mouse Mutagenesis Programme_Knockout Mouse Project-CSD collection_CRISPR/Cas9 technique	Mus muscularis	NCBITAXON		melanoma cell line	BTO	BTO:0000849	Study design	Mice	Cell line	PMCJ	Cbr2
European Conditional Mouse Mutagenesis Programme_Knockout Mouse Project-CSD collection_CRISPR/Cas9 technique	Mus muscularis	NCBITAXON		melanoma cell line	BTO	BTO:0000849	Study design	Mice	Cell line	MCTQ	Cbx6
European Conditional Mouse Mutagenesis Programme_Knockout Mouse Project-CSD collection_CRISPR/Cas9 technique	Mus muscularis	NCBITAXON		melanoma cell line	BTO	BTO:0000849	Study design	Mice	Cell line	MEWY	Ccdc122
European Conditional Mouse Mutagenesis Programme_Knockout Mouse Project-CSD collection_CRISPR/Cas9 technique	Mus muscularis	NCBITAXON		melanoma cell line	BTO	BTO:0000849	Study design	Mice	Cell line	MUDY	Ccdc127
European Conditional Mouse Mutagenesis Programme_Knockout Mouse Project-CSD collection_CRISPR/Cas9 technique	Mus muscularis	NCBITAXON		melanoma cell line	BTO	BTO:0000849	Study design	Mice	Cell line	MERW	Ccdc134
European Conditional Mouse Mutagenesis Programme_Knockout Mouse Project-CSD collection_CRISPR/Cas9 technique	Mus muscularis	NCBITAXON		melanoma cell line	BTO	BTO:0000849	Study design	Mice	Cell line	MEZZ	Ccdc159
European Conditional Mouse Mutagenesis Programme_Knockout Mouse Project-CSD collection_CRISPR/Cas9 technique	Mus muscularis	NCBITAXON		melanoma cell line	BTO	BTO:0000849	Study design	Mice	Cell line	CCDC	Ccdc160
European Conditional Mouse Mutagenesis Programme_Knockout Mouse Project-CSD collection_CRISPR/Cas9 technique	Mus muscularis	NCBITAXON		melanoma cell line	BTO	BTO:0000849	Study design	Mice	Cell line	MFVF	Ccdc18
European Conditional Mouse Mutagenesis Programme_Knockout Mouse Project-CSD collection_CRISPR/Cas9 technique	Mus muscularis	NCBITAXON		melanoma cell line	BTO	BTO:0000849	Study design	Mice	Cell line	MFCA	Ccdc24
European Conditional Mouse Mutagenesis Programme_Knockout Mouse Project-CSD collection_CRISPR/Cas9 technique	Mus muscularis	NCBITAXON		melanoma cell line	BTO	BTO:0000849	Study design	Mice	Cell line	DACB	Ccdc6
European Conditional Mouse Mutagenesis Programme_Knockout Mouse Project-CSD collection_CRISPR/Cas9 technique	Mus muscularis	NCBITAXON		melanoma cell line	BTO	BTO:0000849	Study design	Mice	Cell line	MUGL	Ccdc69
European Conditional Mouse Mutagenesis Programme_Knockout Mouse Project-CSD collection_CRISPR/Cas9 technique	Mus muscularis	NCBITAXON		melanoma cell line	BTO	BTO:0000849	Study design	Mice	Cell line	CCLT	Ccl22
European Conditional Mouse Mutagenesis Programme_Knockout Mouse Project-CSD collection_CRISPR/Cas9 technique	Mus muscularis	NCBITAXON		melanoma cell line	BTO	BTO:0000849	Study design	Mice	Cell line	MDML	Ccl22
European Conditional Mouse Mutagenesis Programme_Knockout Mouse Project-CSD collection_CRISPR/Cas9 technique	Mus muscularis	NCBITAXON		melanoma cell line	BTO	BTO:0000849	Study design	Mice	Cell line	MEYW	Cd300lg
European Conditional Mouse Mutagenesis Programme_Knockout Mouse Project-CSD collection_CRISPR/Cas9 technique	Mus muscularis	NCBITAXON		melanoma cell line	BTO	BTO:0000849	Study design	Mice	Cell line	CDCA	Cdca8
European Conditional Mouse Mutagenesis Programme_Knockout Mouse Project-CSD collection_CRISPR/Cas9 technique	Mus muscularis	NCBITAXON		melanoma cell line	BTO	BTO:0000849	Study design	Mice	Cell line	MELB	Cdh19
European Conditional Mouse Mutagenesis Programme_Knockout Mouse Project-CSD collection_CRISPR/Cas9 technique	Mus muscularis	NCBITAXON		melanoma cell line	BTO	BTO:0000849	Study design	Mice	Cell line	PMCP	Cdh23
European Conditional Mouse Mutagenesis Programme_Knockout Mouse Project-CSD collection_CRISPR/Cas9 technique	Mus muscularis	NCBITAXON		melanoma cell line	BTO	BTO:0000849	Study design	Mice	Cell line	VZ	Cdh23
European Conditional Mouse Mutagenesis Programme_Knockout Mouse Project-CSD collection_CRISPR/Cas9 technique	Mus muscularis	NCBITAXON		melanoma cell line	BTO	BTO:0000849	Study design	Mice	Cell line	MEL	Cdk4
European Conditional Mouse Mutagenesis Programme_Knockout Mouse Project-CSD collection_CRISPR/Cas9 technique	Mus muscularis	NCBITAXON		melanoma cell line	BTO	BTO:0000849	Study design	Mice	Cell line	CDKR	Cdk5rap2
European Conditional Mouse Mutagenesis Programme_Knockout Mouse Project-CSD collection_CRISPR/Cas9 technique	Mus muscularis	NCBITAXON		melanoma cell line	BTO	BTO:0000849	Study design	Mice	Cell line	MDZB	Cdkal1
European Conditional Mouse Mutagenesis Programme_Knockout Mouse Project-CSD collection_CRISPR/Cas9 technique	Mus muscularis	NCBITAXON		melanoma cell line	BTO	BTO:0000849	Study design	Mice	Cell line	MUBZ	Cdkn2aipnl
European Conditional Mouse Mutagenesis Programme_Knockout Mouse Project-CSD collection_CRISPR/Cas9 technique	Mus muscularis	NCBITAXON		melanoma cell line	BTO	BTO:0000849	Study design	Mice	Cell line	DADG	Cdyl
European Conditional Mouse Mutagenesis Programme_Knockout Mouse Project-CSD collection_CRISPR/Cas9 technique	Mus muscularis	NCBITAXON		melanoma cell line	BTO	BTO:0000849	Study design	Mice	Cell line	MGBQ	Celf4
European Conditional Mouse Mutagenesis Programme_Knockout Mouse Project-CSD collection_CRISPR/Cas9 technique	Mus muscularis	NCBITAXON		melanoma cell line	BTO	BTO:0000849	Study design	Mice	Cell line	PMBQ	Cenpl
European Conditional Mouse Mutagenesis Programme_Knockout Mouse Project-CSD collection_CRISPR/Cas9 technique	Mus muscularis	NCBITAXON		melanoma cell line	BTO	BTO:0000849	Study design	Mice	Cell line	MFCU	Cep250
European Conditional Mouse Mutagenesis Programme_Knockout Mouse Project-CSD collection_CRISPR/Cas9 technique	Mus muscularis	NCBITAXON		melanoma cell line	BTO	BTO:0000849	Study design	Mice	Cell line	MGMN	Cfap61
European Conditional Mouse Mutagenesis Programme_Knockout Mouse Project-CSD collection_CRISPR/Cas9 technique	Mus muscularis	NCBITAXON		melanoma cell line	BTO	BTO:0000849	Study design	Mice	Cell line	MUHO	Cgrrf1
European Conditional Mouse Mutagenesis Programme_Knockout Mouse Project-CSD collection_CRISPR/Cas9 technique	Mus muscularis	NCBITAXON		melanoma cell line	BTO	BTO:0000849	Study design	Mice	Cell line	MGJD	Chd9
European Conditional Mouse Mutagenesis Programme_Knockout Mouse Project-CSD collection_CRISPR/Cas9 technique	Mus muscularis	NCBITAXON		melanoma cell line	BTO	BTO:0000849	Study design	Mice	Cell line	PMDN	Chil4
European Conditional Mouse Mutagenesis Programme_Knockout Mouse Project-CSD collection_CRISPR/Cas9 technique	Mus muscularis	NCBITAXON		melanoma cell line	BTO	BTO:0000849	Study design	Mice	Cell line	MHBV	Chka
European Conditional Mouse Mutagenesis Programme_Knockout Mouse Project-CSD collection_CRISPR/Cas9 technique	Mus muscularis	NCBITAXON		melanoma cell line	BTO	BTO:0000849	Study design	Mice	Cell line	MUHR	Chmp6
European Conditional Mouse Mutagenesis Programme_Knockout Mouse Project-CSD collection_CRISPR/Cas9 technique	Mus muscularis	NCBITAXON		melanoma cell line	BTO	BTO:0000849	Study design	Mice	Cell line	MFZV	Chst11
European Conditional Mouse Mutagenesis Programme_Knockout Mouse Project-CSD collection_CRISPR/Cas9 technique	Mus muscularis	NCBITAXON		melanoma cell line	BTO	BTO:0000849	Study design	Mice	Cell line	MFUD	Chtop
European Conditional Mouse Mutagenesis Programme_Knockout Mouse Project-CSD collection_CRISPR/Cas9 technique	Mus muscularis	NCBITAXON		melanoma cell line	BTO	BTO:0000849	Study design	Mice	Cell line	MGHD	Cir1
European Conditional Mouse Mutagenesis Programme_Knockout Mouse Project-CSD collection_CRISPR/Cas9 technique	Mus muscularis	NCBITAXON		melanoma cell line	BTO	BTO:0000849	Study design	Mice	Cell line	MDFE	Clk1
European Conditional Mouse Mutagenesis Programme_Knockout Mouse Project-CSD collection_CRISPR/Cas9 technique	Mus muscularis	NCBITAXON		melanoma cell line	BTO	BTO:0000849	Study design	Mice	Cell line	MFLC	Clpp
European Conditional Mouse Mutagenesis Programme_Knockout Mouse Project-CSD collection_CRISPR/Cas9 technique	Mus muscularis	NCBITAXON		melanoma cell line	BTO	BTO:0000849	Study design	Mice	Cell line	MOEA	Cluster5N1
European Conditional Mouse Mutagenesis Programme_Knockout Mouse Project-CSD collection_CRISPR/Cas9 technique	Mus muscularis	NCBITAXON		melanoma cell line	BTO	BTO:0000849	Study design	Mice	Cell line	MOAE	Cluster6N1
European Conditional Mouse Mutagenesis Programme_Knockout Mouse Project-CSD collection_CRISPR/Cas9 technique	Mus muscularis	NCBITAXON		melanoma cell line	BTO	BTO:0000849	Study design	Mice	Cell line	MOAC	ClusterXN1
European Conditional Mouse Mutagenesis Programme_Knockout Mouse Project-CSD collection_CRISPR/Cas9 technique	Mus muscularis	NCBITAXON		melanoma cell line	BTO	BTO:0000849	Study design	Mice	Cell line	MUEB	Cmbl
European Conditional Mouse Mutagenesis Programme_Knockout Mouse Project-CSD collection_CRISPR/Cas9 technique	Mus muscularis	NCBITAXON		melanoma cell line	BTO	BTO:0000849	Study design	Mice	Cell line	MEWD	Cmip
European Conditional Mouse Mutagenesis Programme_Knockout Mouse Project-CSD collection_CRISPR/Cas9 technique	Mus muscularis	NCBITAXON		melanoma cell line	BTO	BTO:0000849	Study design	Mice	Cell line	MDLQ	Cmtm4
European Conditional Mouse Mutagenesis Programme_Knockout Mouse Project-CSD collection_CRISPR/Cas9 technique	Mus muscularis	NCBITAXON		melanoma cell line	BTO	BTO:0000849	Study design	Mice	Cell line	MGBY	Cmtm5
European Conditional Mouse Mutagenesis Programme_Knockout Mouse Project-CSD collection_CRISPR/Cas9 technique	Mus muscularis	NCBITAXON		melanoma cell line	BTO	BTO:0000849	Study design	Mice	Cell line	MDXZ	Cmtm6
European Conditional Mouse Mutagenesis Programme_Knockout Mouse Project-CSD collection_CRISPR/Cas9 technique	Mus muscularis	NCBITAXON		melanoma cell line	BTO	BTO:0000849	Study design	Mice	Cell line	MUAY	Cnbd1
European Conditional Mouse Mutagenesis Programme_Knockout Mouse Project-CSD collection_CRISPR/Cas9 technique	Mus muscularis	NCBITAXON		melanoma cell line	BTO	BTO:0000849	Study design	Mice	Cell line	MFKT	Cnih3
European Conditional Mouse Mutagenesis Programme_Knockout Mouse Project-CSD collection_CRISPR/Cas9 technique	Mus muscularis	NCBITAXON		melanoma cell line	BTO	BTO:0000849	Study design	Mice	Cell line	MUGA	Cnot4
European Conditional Mouse Mutagenesis Programme_Knockout Mouse Project-CSD collection_CRISPR/Cas9 technique	Mus muscularis	NCBITAXON		melanoma cell line	BTO	BTO:0000849	Study design	Mice	Cell line	MCQP	Cnot6
European Conditional Mouse Mutagenesis Programme_Knockout Mouse Project-CSD collection_CRISPR/Cas9 technique	Mus muscularis	NCBITAXON		melanoma cell line	BTO	BTO:0000849	Study design	Mice	Cell line	MGBW	Cog6
European Conditional Mouse Mutagenesis Programme_Knockout Mouse Project-CSD collection_CRISPR/Cas9 technique	Mus muscularis	NCBITAXON		melanoma cell line	BTO	BTO:0000849	Study design	Mice	Cell line	MUFB	Col24a1
European Conditional Mouse Mutagenesis Programme_Knockout Mouse Project-CSD collection_CRISPR/Cas9 technique	Mus muscularis	NCBITAXON		melanoma cell line	BTO	BTO:0000849	Study design	Mice	Cell line	COLP	Col4a3bp
European Conditional Mouse Mutagenesis Programme_Knockout Mouse Project-CSD collection_CRISPR/Cas9 technique	Mus muscularis	NCBITAXON		melanoma cell line	BTO	BTO:0000849	Study design	Mice	Cell line	MFGR	Col4a3bp
European Conditional Mouse Mutagenesis Programme_Knockout Mouse Project-CSD collection_CRISPR/Cas9 technique	Mus muscularis	NCBITAXON		melanoma cell line	BTO	BTO:0000849	Study design	Mice	Cell line	MEMK	Commd10
European Conditional Mouse Mutagenesis Programme_Knockout Mouse Project-CSD collection_CRISPR/Cas9 technique	Mus muscularis	NCBITAXON		melanoma cell line	BTO	BTO:0000849	Study design	Mice	Cell line	COPG	Copg1
European Conditional Mouse Mutagenesis Programme_Knockout Mouse Project-CSD collection_CRISPR/Cas9 technique	Mus muscularis	NCBITAXON		melanoma cell line	BTO	BTO:0000849	Study design	Mice	Cell line	MCZX	Coq4
European Conditional Mouse Mutagenesis Programme_Knockout Mouse Project-CSD collection_CRISPR/Cas9 technique	Mus muscularis	NCBITAXON		melanoma cell line	BTO	BTO:0000849	Study design	Mice	Cell line	MDWY	Coro1c
European Conditional Mouse Mutagenesis Programme_Knockout Mouse Project-CSD collection_CRISPR/Cas9 technique	Mus muscularis	NCBITAXON		melanoma cell line	BTO	BTO:0000849	Study design	Mice	Cell line	MFZK	Coro6
European Conditional Mouse Mutagenesis Programme_Knockout Mouse Project-CSD collection_CRISPR/Cas9 technique	Mus muscularis	NCBITAXON		melanoma cell line	BTO	BTO:0000849	Study design	Mice	Cell line	MEHJ	Cpsf3
European Conditional Mouse Mutagenesis Programme_Knockout Mouse Project-CSD collection_CRISPR/Cas9 technique	Mus muscularis	NCBITAXON		melanoma cell line	BTO	BTO:0000849	Study design	Mice	Cell line	MUAO	Cpsf3
European Conditional Mouse Mutagenesis Programme_Knockout Mouse Project-CSD collection_CRISPR/Cas9 technique	Mus muscularis	NCBITAXON		melanoma cell line	BTO	BTO:0000849	Study design	Mice	Cell line	PMDE	Cpsf3l
European Conditional Mouse Mutagenesis Programme_Knockout Mouse Project-CSD collection_CRISPR/Cas9 technique	Mus muscularis	NCBITAXON		melanoma cell line	BTO	BTO:0000849	Study design	Mice	Cell line	MUDF	Cpt2
European Conditional Mouse Mutagenesis Programme_Knockout Mouse Project-CSD collection_CRISPR/Cas9 technique	Mus muscularis	NCBITAXON		melanoma cell line	BTO	BTO:0000849	Study design	Mice	Cell line	MFET	Crb2
European Conditional Mouse Mutagenesis Programme_Knockout Mouse Project-CSD collection_CRISPR/Cas9 technique	Mus muscularis	NCBITAXON		melanoma cell line	BTO	BTO:0000849	Study design	Mice	Cell line	MEEN	Creb3l1
European Conditional Mouse Mutagenesis Programme_Knockout Mouse Project-CSD collection_CRISPR/Cas9 technique	Mus muscularis	NCBITAXON		melanoma cell line	BTO	BTO:0000849	Study design	Mice	Cell line	DABE	Crim1
European Conditional Mouse Mutagenesis Programme_Knockout Mouse Project-CSD collection_CRISPR/Cas9 technique	Mus muscularis	NCBITAXON		melanoma cell line	BTO	BTO:0000849	Study design	Mice	Cell line	MHCH	Crip2
European Conditional Mouse Mutagenesis Programme_Knockout Mouse Project-CSD collection_CRISPR/Cas9 technique	Mus muscularis	NCBITAXON		melanoma cell line	BTO	BTO:0000849	Study design	Mice	Cell line	CRLF	Crlf3
European Conditional Mouse Mutagenesis Programme_Knockout Mouse Project-CSD collection_CRISPR/Cas9 technique	Mus muscularis	NCBITAXON		melanoma cell line	BTO	BTO:0000849	Study design	Mice	Cell line	MHDD	Crls1
European Conditional Mouse Mutagenesis Programme_Knockout Mouse Project-CSD collection_CRISPR/Cas9 technique	Mus muscularis	NCBITAXON		melanoma cell line	BTO	BTO:0000849	Study design	Mice	Cell line	DAAC	Csmd1
European Conditional Mouse Mutagenesis Programme_Knockout Mouse Project-CSD collection_CRISPR/Cas9 technique	Mus muscularis	NCBITAXON		melanoma cell line	BTO	BTO:0000849	Study design	Mice	Cell line	MEYH	Csnk1g3
European Conditional Mouse Mutagenesis Programme_Knockout Mouse Project-CSD collection_CRISPR/Cas9 technique	Mus muscularis	NCBITAXON		melanoma cell line	BTO	BTO:0000849	Study design	Mice	Cell line	MUAZ	Ctr9
European Conditional Mouse Mutagenesis Programme_Knockout Mouse Project-CSD collection_CRISPR/Cas9 technique	Mus muscularis	NCBITAXON		melanoma cell line	BTO	BTO:0000849	Study design	Mice	Cell line	MUDC	Cttnbp2
European Conditional Mouse Mutagenesis Programme_Knockout Mouse Project-CSD collection_CRISPR/Cas9 technique	Mus muscularis	NCBITAXON		melanoma cell line	BTO	BTO:0000849	Study design	Mice	Cell line	MFBV	Cutal
European Conditional Mouse Mutagenesis Programme_Knockout Mouse Project-CSD collection_CRISPR/Cas9 technique	Mus muscularis	NCBITAXON		melanoma cell line	BTO	BTO:0000849	Study design	Mice	Cell line	MGKP	Cxcr1
European Conditional Mouse Mutagenesis Programme_Knockout Mouse Project-CSD collection_CRISPR/Cas9 technique	Mus muscularis	NCBITAXON		melanoma cell line	BTO	BTO:0000849	Study design	Mice	Cell line	MFFS	Cxcr2
European Conditional Mouse Mutagenesis Programme_Knockout Mouse Project-CSD collection_CRISPR/Cas9 technique	Mus muscularis	NCBITAXON		melanoma cell line	BTO	BTO:0000849	Study design	Mice	Cell line	MFAC	Cyba
European Conditional Mouse Mutagenesis Programme_Knockout Mouse Project-CSD collection_CRISPR/Cas9 technique	Mus muscularis	NCBITAXON		melanoma cell line	BTO	BTO:0000849	Study design	Mice	Cell line	PHOX	Cybb
European Conditional Mouse Mutagenesis Programme_Knockout Mouse Project-CSD collection_CRISPR/Cas9 technique	Mus muscularis	NCBITAXON		melanoma cell line	BTO	BTO:0000849	Study design	Mice	Cell line	CYFP	Cyfip1
European Conditional Mouse Mutagenesis Programme_Knockout Mouse Project-CSD collection_CRISPR/Cas9 technique	Mus muscularis	NCBITAXON		melanoma cell line	BTO	BTO:0000849	Study design	Mice	Cell line	MDCK	Cyfip1
European Conditional Mouse Mutagenesis Programme_Knockout Mouse Project-CSD collection_CRISPR/Cas9 technique	Mus muscularis	NCBITAXON		melanoma cell line	BTO	BTO:0000849	Study design	Mice	Cell line	MEPG	Cyfip2
European Conditional Mouse Mutagenesis Programme_Knockout Mouse Project-CSD collection_CRISPR/Cas9 technique	Mus muscularis	NCBITAXON		melanoma cell line	BTO	BTO:0000849	Study design	Mice	Cell line	PMCU	Cyp11a1
European Conditional Mouse Mutagenesis Programme_Knockout Mouse Project-CSD collection_CRISPR/Cas9 technique	Mus muscularis	NCBITAXON		melanoma cell line	BTO	BTO:0000849	Study design	Mice	Cell line	MEPM	Cyp20a1
European Conditional Mouse Mutagenesis Programme_Knockout Mouse Project-CSD collection_CRISPR/Cas9 technique	Mus muscularis	NCBITAXON		melanoma cell line	BTO	BTO:0000849	Study design	Mice	Cell line	MUGE	Cyp2b13
European Conditional Mouse Mutagenesis Programme_Knockout Mouse Project-CSD collection_CRISPR/Cas9 technique	Mus muscularis	NCBITAXON		melanoma cell line	BTO	BTO:0000849	Study design	Mice	Cell line	MUBS	Cyp2r1
European Conditional Mouse Mutagenesis Programme_Knockout Mouse Project-CSD collection_CRISPR/Cas9 technique	Mus muscularis	NCBITAXON		melanoma cell line	BTO	BTO:0000849	Study design	Mice	Cell line	MEGZ	Cyp3a11
European Conditional Mouse Mutagenesis Programme_Knockout Mouse Project-CSD collection_CRISPR/Cas9 technique	Mus muscularis	NCBITAXON		melanoma cell line	BTO	BTO:0000849	Study design	Mice	Cell line	MUDD	D630023F18Rik
European Conditional Mouse Mutagenesis Programme_Knockout Mouse Project-CSD collection_CRISPR/Cas9 technique	Mus muscularis	NCBITAXON		melanoma cell line	BTO	BTO:0000849	Study design	Mice	Cell line	MGLR	D7Ertd443e
European Conditional Mouse Mutagenesis Programme_Knockout Mouse Project-CSD collection_CRISPR/Cas9 technique	Mus muscularis	NCBITAXON		melanoma cell line	BTO	BTO:0000849	Study design	Mice	Cell line	MFAB	D930028M14Rik
European Conditional Mouse Mutagenesis Programme_Knockout Mouse Project-CSD collection_CRISPR/Cas9 technique	Mus muscularis	NCBITAXON		melanoma cell line	BTO	BTO:0000849	Study design	Mice	Cell line	MEQD	Daam2
European Conditional Mouse Mutagenesis Programme_Knockout Mouse Project-CSD collection_CRISPR/Cas9 technique	Mus muscularis	NCBITAXON		melanoma cell line	BTO	BTO:0000849	Study design	Mice	Cell line	MUHK	Dact3
European Conditional Mouse Mutagenesis Programme_Knockout Mouse Project-CSD collection_CRISPR/Cas9 technique	Mus muscularis	NCBITAXON		melanoma cell line	BTO	BTO:0000849	Study design	Mice	Cell line	MFJK	Daf2
European Conditional Mouse Mutagenesis Programme_Knockout Mouse Project-CSD collection_CRISPR/Cas9 technique	Mus muscularis	NCBITAXON		melanoma cell line	BTO	BTO:0000849	Study design	Mice	Cell line	MGBG	Dap
European Conditional Mouse Mutagenesis Programme_Knockout Mouse Project-CSD collection_CRISPR/Cas9 technique	Mus muscularis	NCBITAXON		melanoma cell line	BTO	BTO:0000849	Study design	Mice	Cell line	PMAQ	Dapk2
European Conditional Mouse Mutagenesis Programme_Knockout Mouse Project-CSD collection_CRISPR/Cas9 technique	Mus muscularis	NCBITAXON		melanoma cell line	BTO	BTO:0000849	Study design	Mice	Cell line	MUCL	Dbn1
European Conditional Mouse Mutagenesis Programme_Knockout Mouse Project-CSD collection_CRISPR/Cas9 technique	Mus muscularis	NCBITAXON		melanoma cell line	BTO	BTO:0000849	Study design	Mice	Cell line	MGEU	Dcaf11
European Conditional Mouse Mutagenesis Programme_Knockout Mouse Project-CSD collection_CRISPR/Cas9 technique	Mus muscularis	NCBITAXON		melanoma cell line	BTO	BTO:0000849	Study design	Mice	Cell line	MFTX	Dcbld2
European Conditional Mouse Mutagenesis Programme_Knockout Mouse Project-CSD collection_CRISPR/Cas9 technique	Mus muscularis	NCBITAXON		melanoma cell line	BTO	BTO:0000849	Study design	Mice	Cell line	MUFJ	Dcdc2b
European Conditional Mouse Mutagenesis Programme_Knockout Mouse Project-CSD collection_CRISPR/Cas9 technique	Mus muscularis	NCBITAXON		melanoma cell line	BTO	BTO:0000849	Study design	Mice	Cell line	MERM	Dcdc2c
European Conditional Mouse Mutagenesis Programme_Knockout Mouse Project-CSD collection_CRISPR/Cas9 technique	Mus muscularis	NCBITAXON		melanoma cell line	BTO	BTO:0000849	Study design	Mice	Cell line	MGKF	Dclk1
European Conditional Mouse Mutagenesis Programme_Knockout Mouse Project-CSD collection_CRISPR/Cas9 technique	Mus muscularis	NCBITAXON		melanoma cell line	BTO	BTO:0000849	Study design	Mice	Cell line	DAAG	Dcn
European Conditional Mouse Mutagenesis Programme_Knockout Mouse Project-CSD collection_CRISPR/Cas9 technique	Mus muscularis	NCBITAXON		melanoma cell line	BTO	BTO:0000849	Study design	Mice	Cell line	MDWE	Dctn1
European Conditional Mouse Mutagenesis Programme_Knockout Mouse Project-CSD collection_CRISPR/Cas9 technique	Mus muscularis	NCBITAXON		melanoma cell line	BTO	BTO:0000849	Study design	Mice	Cell line	DABP	Dcun1d3
European Conditional Mouse Mutagenesis Programme_Knockout Mouse Project-CSD collection_CRISPR/Cas9 technique	Mus muscularis	NCBITAXON		melanoma cell line	BTO	BTO:0000849	Study design	Mice	Cell line	MDKH	Dcx
European Conditional Mouse Mutagenesis Programme_Knockout Mouse Project-CSD collection_CRISPR/Cas9 technique	Mus muscularis	NCBITAXON		melanoma cell line	BTO	BTO:0000849	Study design	Mice	Cell line	MGKQ	Ddah1
European Conditional Mouse Mutagenesis Programme_Knockout Mouse Project-CSD collection_CRISPR/Cas9 technique	Mus muscularis	NCBITAXON		melanoma cell line	BTO	BTO:0000849	Study design	Mice	Cell line	MFCR	Ddhd1
European Conditional Mouse Mutagenesis Programme_Knockout Mouse Project-CSD collection_CRISPR/Cas9 technique	Mus muscularis	NCBITAXON		melanoma cell line	BTO	BTO:0000849	Study design	Mice	Cell line	PMAE	Ddx42
European Conditional Mouse Mutagenesis Programme_Knockout Mouse Project-CSD collection_CRISPR/Cas9 technique	Mus muscularis	NCBITAXON		melanoma cell line	BTO	BTO:0000849	Study design	Mice	Cell line	MGMT	Ddx51
European Conditional Mouse Mutagenesis Programme_Knockout Mouse Project-CSD collection_CRISPR/Cas9 technique	Mus muscularis	NCBITAXON		melanoma cell line	BTO	BTO:0000849	Study design	Mice	Cell line	METX	Ddx55
European Conditional Mouse Mutagenesis Programme_Knockout Mouse Project-CSD collection_CRISPR/Cas9 technique	Mus muscularis	NCBITAXON		melanoma cell line	BTO	BTO:0000849	Study design	Mice	Cell line	MEXX	Def6
European Conditional Mouse Mutagenesis Programme_Knockout Mouse Project-CSD collection_CRISPR/Cas9 technique	Mus muscularis	NCBITAXON		melanoma cell line	BTO	BTO:0000849	Study design	Mice	Cell line	MUFD	Defb14
European Conditional Mouse Mutagenesis Programme_Knockout Mouse Project-CSD collection_CRISPR/Cas9 technique	Mus muscularis	NCBITAXON		melanoma cell line	BTO	BTO:0000849	Study design	Mice	Cell line	MFXV	Defb22
European Conditional Mouse Mutagenesis Programme_Knockout Mouse Project-CSD collection_CRISPR/Cas9 technique	Mus muscularis	NCBITAXON		melanoma cell line	BTO	BTO:0000849	Study design	Mice	Cell line	MFVH	Dennd1b
European Conditional Mouse Mutagenesis Programme_Knockout Mouse Project-CSD collection_CRISPR/Cas9 technique	Mus muscularis	NCBITAXON		melanoma cell line	BTO	BTO:0000849	Study design	Mice	Cell line	MEKG	Dennd1c
European Conditional Mouse Mutagenesis Programme_Knockout Mouse Project-CSD collection_CRISPR/Cas9 technique	Mus muscularis	NCBITAXON		melanoma cell line	BTO	BTO:0000849	Study design	Mice	Cell line	MUAT	Dennd1c
European Conditional Mouse Mutagenesis Programme_Knockout Mouse Project-CSD collection_CRISPR/Cas9 technique	Mus muscularis	NCBITAXON		melanoma cell line	BTO	BTO:0000849	Study design	Mice	Cell line	MUHB	Dennd4c
European Conditional Mouse Mutagenesis Programme_Knockout Mouse Project-CSD collection_CRISPR/Cas9 technique	Mus muscularis	NCBITAXON		melanoma cell line	BTO	BTO:0000849	Study design	Mice	Cell line	MUFA	Denr
European Conditional Mouse Mutagenesis Programme_Knockout Mouse Project-CSD collection_CRISPR/Cas9 technique	Mus muscularis	NCBITAXON		melanoma cell line	BTO	BTO:0000849	Study design	Mice	Cell line	DAAX	Dffb
European Conditional Mouse Mutagenesis Programme_Knockout Mouse Project-CSD collection_CRISPR/Cas9 technique	Mus muscularis	NCBITAXON		melanoma cell line	BTO	BTO:0000849	Study design	Mice	Cell line	MUBN	Dhodh
European Conditional Mouse Mutagenesis Programme_Knockout Mouse Project-CSD collection_CRISPR/Cas9 technique	Mus muscularis	NCBITAXON		melanoma cell line	BTO	BTO:0000849	Study design	Mice	Cell line	MGXS	Dhps
European Conditional Mouse Mutagenesis Programme_Knockout Mouse Project-CSD collection_CRISPR/Cas9 technique	Mus muscularis	NCBITAXON		melanoma cell line	BTO	BTO:0000849	Study design	Mice	Cell line	MEZX	Dhrs2
European Conditional Mouse Mutagenesis Programme_Knockout Mouse Project-CSD collection_CRISPR/Cas9 technique	Mus muscularis	NCBITAXON		melanoma cell line	BTO	BTO:0000849	Study design	Mice	Cell line	MUFU	Dhx33
European Conditional Mouse Mutagenesis Programme_Knockout Mouse Project-CSD collection_CRISPR/Cas9 technique	Mus muscularis	NCBITAXON		melanoma cell line	BTO	BTO:0000849	Study design	Mice	Cell line	MUFL	Dhx35
European Conditional Mouse Mutagenesis Programme_Knockout Mouse Project-CSD collection_CRISPR/Cas9 technique	Mus muscularis	NCBITAXON		melanoma cell line	BTO	BTO:0000849	Study design	Mice	Cell line	MUBY	Dip2a
European Conditional Mouse Mutagenesis Programme_Knockout Mouse Project-CSD collection_CRISPR/Cas9 technique	Mus muscularis	NCBITAXON		melanoma cell line	BTO	BTO:0000849	Study design	Mice	Cell line	DGLT	Dlg2
European Conditional Mouse Mutagenesis Programme_Knockout Mouse Project-CSD collection_CRISPR/Cas9 technique	Mus muscularis	NCBITAXON		melanoma cell line	BTO	BTO:0000849	Study design	Mice	Cell line	MCZY	Dlg3
European Conditional Mouse Mutagenesis Programme_Knockout Mouse Project-CSD collection_CRISPR/Cas9 technique	Mus muscularis	NCBITAXON		melanoma cell line	BTO	BTO:0000849	Study design	Mice	Cell line	DGLF	Dlg4
European Conditional Mouse Mutagenesis Programme_Knockout Mouse Project-CSD collection_CRISPR/Cas9 technique	Mus muscularis	NCBITAXON		melanoma cell line	BTO	BTO:0000849	Study design	Mice	Cell line	MEEV	Dlg4
European Conditional Mouse Mutagenesis Programme_Knockout Mouse Project-CSD collection_CRISPR/Cas9 technique	Mus muscularis	NCBITAXON		melanoma cell line	BTO	BTO:0000849	Study design	Mice	Cell line	MEUP	Dmgdh
European Conditional Mouse Mutagenesis Programme_Knockout Mouse Project-CSD collection_CRISPR/Cas9 technique	Mus muscularis	NCBITAXON		melanoma cell line	BTO	BTO:0000849	Study design	Mice	Cell line	MDTX	Dmxl2
European Conditional Mouse Mutagenesis Programme_Knockout Mouse Project-CSD collection_CRISPR/Cas9 technique	Mus muscularis	NCBITAXON		melanoma cell line	BTO	BTO:0000849	Study design	Mice	Cell line	MGXE	Dnah17
European Conditional Mouse Mutagenesis Programme_Knockout Mouse Project-CSD collection_CRISPR/Cas9 technique	Mus muscularis	NCBITAXON		melanoma cell line	BTO	BTO:0000849	Study design	Mice	Cell line	MUDN	Dnajc8
European Conditional Mouse Mutagenesis Programme_Knockout Mouse Project-CSD collection_CRISPR/Cas9 technique	Mus muscularis	NCBITAXON		melanoma cell line	BTO	BTO:0000849	Study design	Mice	Cell line	MUCK	Dnase1l2
European Conditional Mouse Mutagenesis Programme_Knockout Mouse Project-CSD collection_CRISPR/Cas9 technique	Mus muscularis	NCBITAXON		melanoma cell line	BTO	BTO:0000849	Study design	Mice	Cell line	MFCH	Dnmt3a
European Conditional Mouse Mutagenesis Programme_Knockout Mouse Project-CSD collection_CRISPR/Cas9 technique	Mus muscularis	NCBITAXON		melanoma cell line	BTO	BTO:0000849	Study design	Mice	Cell line	MGJA	Dnpep
European Conditional Mouse Mutagenesis Programme_Knockout Mouse Project-CSD collection_CRISPR/Cas9 technique	Mus muscularis	NCBITAXON		melanoma cell line	BTO	BTO:0000849	Study design	Mice	Cell line	MAVY	Donson
European Conditional Mouse Mutagenesis Programme_Knockout Mouse Project-CSD collection_CRISPR/Cas9 technique	Mus muscularis	NCBITAXON		melanoma cell line	BTO	BTO:0000849	Study design	Mice	Cell line	DOPE	Dopey2
European Conditional Mouse Mutagenesis Programme_Knockout Mouse Project-CSD collection_CRISPR/Cas9 technique	Mus muscularis	NCBITAXON		melanoma cell line	BTO	BTO:0000849	Study design	Mice	Cell line	MDKG	Dph2
European Conditional Mouse Mutagenesis Programme_Knockout Mouse Project-CSD collection_CRISPR/Cas9 technique	Mus muscularis	NCBITAXON		melanoma cell line	BTO	BTO:0000849	Study design	Mice	Cell line	DPHS	Dph6
European Conditional Mouse Mutagenesis Programme_Knockout Mouse Project-CSD collection_CRISPR/Cas9 technique	Mus muscularis	NCBITAXON		melanoma cell line	BTO	BTO:0000849	Study design	Mice	Cell line	MFZU	Dph6
European Conditional Mouse Mutagenesis Programme_Knockout Mouse Project-CSD collection_CRISPR/Cas9 technique	Mus muscularis	NCBITAXON		melanoma cell line	BTO	BTO:0000849	Study design	Mice	Cell line	MUFC	Dpm1
European Conditional Mouse Mutagenesis Programme_Knockout Mouse Project-CSD collection_CRISPR/Cas9 technique	Mus muscularis	NCBITAXON		melanoma cell line	BTO	BTO:0000849	Study design	Mice	Cell line	MELY	Dppa1
European Conditional Mouse Mutagenesis Programme_Knockout Mouse Project-CSD collection_CRISPR/Cas9 technique	Mus muscularis	NCBITAXON		melanoma cell line	BTO	BTO:0000849	Study design	Mice	Cell line	MFKN	Dpy30
European Conditional Mouse Mutagenesis Programme_Knockout Mouse Project-CSD collection_CRISPR/Cas9 technique	Mus muscularis	NCBITAXON		melanoma cell line	BTO	BTO:0000849	Study design	Mice	Cell line	MDZL	Dsc2
European Conditional Mouse Mutagenesis Programme_Knockout Mouse Project-CSD collection_CRISPR/Cas9 technique	Mus muscularis	NCBITAXON		melanoma cell line	BTO	BTO:0000849	Study design	Mice	Cell line	YIPE	Dscc1
European Conditional Mouse Mutagenesis Programme_Knockout Mouse Project-CSD collection_CRISPR/Cas9 technique	Mus muscularis	NCBITAXON		melanoma cell line	BTO	BTO:0000849	Study design	Mice	Cell line	MERP	Dsg1b
European Conditional Mouse Mutagenesis Programme_Knockout Mouse Project-CSD collection_CRISPR/Cas9 technique	Mus muscularis	NCBITAXON		melanoma cell line	BTO	BTO:0000849	Study design	Mice	Cell line	MFAJ	Dusp5
European Conditional Mouse Mutagenesis Programme_Knockout Mouse Project-CSD collection_CRISPR/Cas9 technique	Mus muscularis	NCBITAXON		melanoma cell line	BTO	BTO:0000849	Study design	Mice	Cell line	MDUV	Dynlrb1
European Conditional Mouse Mutagenesis Programme_Knockout Mouse Project-CSD collection_CRISPR/Cas9 technique	Mus muscularis	NCBITAXON		melanoma cell line	BTO	BTO:0000849	Study design	Mice	Cell line	MFYF	Dynlrb2
European Conditional Mouse Mutagenesis Programme_Knockout Mouse Project-CSD collection_CRISPR/Cas9 technique	Mus muscularis	NCBITAXON		melanoma cell line	BTO	BTO:0000849	Study design	Mice	Cell line	MUBM	Eci3
European Conditional Mouse Mutagenesis Programme_Knockout Mouse Project-CSD collection_CRISPR/Cas9 technique	Mus muscularis	NCBITAXON		melanoma cell line	BTO	BTO:0000849	Study design	Mice	Cell line	MFAD	Edc4
European Conditional Mouse Mutagenesis Programme_Knockout Mouse Project-CSD collection_CRISPR/Cas9 technique	Mus muscularis	NCBITAXON		melanoma cell line	BTO	BTO:0000849	Study design	Mice	Cell line	MBKV	Efna1
European Conditional Mouse Mutagenesis Programme_Knockout Mouse Project-CSD collection_CRISPR/Cas9 technique	Mus muscularis	NCBITAXON		melanoma cell line	BTO	BTO:0000849	Study design	Mice	Cell line	MFCC	Ehbp1l1
European Conditional Mouse Mutagenesis Programme_Knockout Mouse Project-CSD collection_CRISPR/Cas9 technique	Mus muscularis	NCBITAXON		melanoma cell line	BTO	BTO:0000849	Study design	Mice	Cell line	MCJP	Eif2b2
European Conditional Mouse Mutagenesis Programme_Knockout Mouse Project-CSD collection_CRISPR/Cas9 technique	Mus muscularis	NCBITAXON		melanoma cell line	BTO	BTO:0000849	Study design	Mice	Cell line	MGLM	Eif3h
European Conditional Mouse Mutagenesis Programme_Knockout Mouse Project-CSD collection_CRISPR/Cas9 technique	Mus muscularis	NCBITAXON		melanoma cell line	BTO	BTO:0000849	Study design	Mice	Cell line	PMAH	Elac2
European Conditional Mouse Mutagenesis Programme_Knockout Mouse Project-CSD collection_CRISPR/Cas9 technique	Mus muscularis	NCBITAXON		melanoma cell line	BTO	BTO:0000849	Study design	Mice	Cell line	MUAK	Ell2
European Conditional Mouse Mutagenesis Programme_Knockout Mouse Project-CSD collection_CRISPR/Cas9 technique	Mus muscularis	NCBITAXON		melanoma cell line	BTO	BTO:0000849	Study design	Mice	Cell line	MEEF	Ell2
European Conditional Mouse Mutagenesis Programme_Knockout Mouse Project-CSD collection_CRISPR/Cas9 technique	Mus muscularis	NCBITAXON		melanoma cell line	BTO	BTO:0000849	Study design	Mice	Cell line	GDEL	Elmo1
European Conditional Mouse Mutagenesis Programme_Knockout Mouse Project-CSD collection_CRISPR/Cas9 technique	Mus muscularis	NCBITAXON		melanoma cell line	BTO	BTO:0000849	Study design	Mice	Cell line	MEFU	Elmo1
European Conditional Mouse Mutagenesis Programme_Knockout Mouse Project-CSD collection_CRISPR/Cas9 technique	Mus muscularis	NCBITAXON		melanoma cell line	BTO	BTO:0000849	Study design	Mice	Cell line	MFZR	Enc1
European Conditional Mouse Mutagenesis Programme_Knockout Mouse Project-CSD collection_CRISPR/Cas9 technique	Mus muscularis	NCBITAXON		melanoma cell line	BTO	BTO:0000849	Study design	Mice	Cell line	MFEN	Endou
European Conditional Mouse Mutagenesis Programme_Knockout Mouse Project-CSD collection_CRISPR/Cas9 technique	Mus muscularis	NCBITAXON		melanoma cell line	BTO	BTO:0000849	Study design	Mice	Cell line	MUFN	Enthd2
European Conditional Mouse Mutagenesis Programme_Knockout Mouse Project-CSD collection_CRISPR/Cas9 technique	Mus muscularis	NCBITAXON		melanoma cell line	BTO	BTO:0000849	Study design	Mice	Cell line	END	Entpd1
European Conditional Mouse Mutagenesis Programme_Knockout Mouse Project-CSD collection_CRISPR/Cas9 technique	Mus muscularis	NCBITAXON		melanoma cell line	BTO	BTO:0000849	Study design	Mice	Cell line	MFBZ	Entpd6
European Conditional Mouse Mutagenesis Programme_Knockout Mouse Project-CSD collection_CRISPR/Cas9 technique	Mus muscularis	NCBITAXON		melanoma cell line	BTO	BTO:0000849	Study design	Mice	Cell line	MFKU	Erlin2
European Conditional Mouse Mutagenesis Programme_Knockout Mouse Project-CSD collection_CRISPR/Cas9 technique	Mus muscularis	NCBITAXON		melanoma cell line	BTO	BTO:0000849	Study design	Mice	Cell line	MEQJ	Erp44
European Conditional Mouse Mutagenesis Programme_Knockout Mouse Project-CSD collection_CRISPR/Cas9 technique	Mus muscularis	NCBITAXON		melanoma cell line	BTO	BTO:0000849	Study design	Mice	Cell line	ESCA	Esco1
European Conditional Mouse Mutagenesis Programme_Knockout Mouse Project-CSD collection_CRISPR/Cas9 technique	Mus muscularis	NCBITAXON		melanoma cell line	BTO	BTO:0000849	Study design	Mice	Cell line	ESP	Espn
European Conditional Mouse Mutagenesis Programme_Knockout Mouse Project-CSD collection_CRISPR/Cas9 technique	Mus muscularis	NCBITAXON		melanoma cell line	BTO	BTO:0000849	Study design	Mice	Cell line	MFZM	Evi5
European Conditional Mouse Mutagenesis Programme_Knockout Mouse Project-CSD collection_CRISPR/Cas9 technique	Mus muscularis	NCBITAXON		melanoma cell line	BTO	BTO:0000849	Study design	Mice	Cell line	MUAU	Exoc3l2
European Conditional Mouse Mutagenesis Programme_Knockout Mouse Project-CSD collection_CRISPR/Cas9 technique	Mus muscularis	NCBITAXON		melanoma cell line	BTO	BTO:0000849	Study design	Mice	Cell line	MEKM	Exoc3l2
European Conditional Mouse Mutagenesis Programme_Knockout Mouse Project-CSD collection_CRISPR/Cas9 technique	Mus muscularis	NCBITAXON		melanoma cell line	BTO	BTO:0000849	Study design	Mice	Cell line	MUHM	Exosc9
European Conditional Mouse Mutagenesis Programme_Knockout Mouse Project-CSD collection_CRISPR/Cas9 technique	Mus muscularis	NCBITAXON		melanoma cell line	BTO	BTO:0000849	Study design	Mice	Cell line	DLC	Expi
European Conditional Mouse Mutagenesis Programme_Knockout Mouse Project-CSD collection_CRISPR/Cas9 technique	Mus muscularis	NCBITAXON		melanoma cell line	BTO	BTO:0000849	Study design	Mice	Cell line	PMCX	Fads3
European Conditional Mouse Mutagenesis Programme_Knockout Mouse Project-CSD collection_CRISPR/Cas9 technique	Mus muscularis	NCBITAXON		melanoma cell line	BTO	BTO:0000849	Study design	Mice	Cell line	PMAG	Fam122c
European Conditional Mouse Mutagenesis Programme_Knockout Mouse Project-CSD collection_CRISPR/Cas9 technique	Mus muscularis	NCBITAXON		melanoma cell line	BTO	BTO:0000849	Study design	Mice	Cell line	MUGP	Fam160a1
European Conditional Mouse Mutagenesis Programme_Knockout Mouse Project-CSD collection_CRISPR/Cas9 technique	Mus muscularis	NCBITAXON		melanoma cell line	BTO	BTO:0000849	Study design	Mice	Cell line	MUGT	Fam163a
European Conditional Mouse Mutagenesis Programme_Knockout Mouse Project-CSD collection_CRISPR/Cas9 technique	Mus muscularis	NCBITAXON		melanoma cell line	BTO	BTO:0000849	Study design	Mice	Cell line	FAM	Fam175b
European Conditional Mouse Mutagenesis Programme_Knockout Mouse Project-CSD collection_CRISPR/Cas9 technique	Mus muscularis	NCBITAXON		melanoma cell line	BTO	BTO:0000849	Study design	Mice	Cell line	MDYQ	Fam175b
European Conditional Mouse Mutagenesis Programme_Knockout Mouse Project-CSD collection_CRISPR/Cas9 technique	Mus muscularis	NCBITAXON		melanoma cell line	BTO	BTO:0000849	Study design	Mice	Cell line	MFUL	Fam212b
European Conditional Mouse Mutagenesis Programme_Knockout Mouse Project-CSD collection_CRISPR/Cas9 technique	Mus muscularis	NCBITAXON		melanoma cell line	BTO	BTO:0000849	Study design	Mice	Cell line	MUFH	Fam46c
European Conditional Mouse Mutagenesis Programme_Knockout Mouse Project-CSD collection_CRISPR/Cas9 technique	Mus muscularis	NCBITAXON		melanoma cell line	BTO	BTO:0000849	Study design	Mice	Cell line	MGYJ	Fam47e
European Conditional Mouse Mutagenesis Programme_Knockout Mouse Project-CSD collection_CRISPR/Cas9 technique	Mus muscularis	NCBITAXON		melanoma cell line	BTO	BTO:0000849	Study design	Mice	Cell line	MGKX	Fam69a
European Conditional Mouse Mutagenesis Programme_Knockout Mouse Project-CSD collection_CRISPR/Cas9 technique	Mus muscularis	NCBITAXON		melanoma cell line	BTO	BTO:0000849	Study design	Mice	Cell line	MUGO	Fam92a
European Conditional Mouse Mutagenesis Programme_Knockout Mouse Project-CSD collection_CRISPR/Cas9 technique	Mus muscularis	NCBITAXON		melanoma cell line	BTO	BTO:0000849	Study design	Mice	Cell line	MFGY	Fanci
European Conditional Mouse Mutagenesis Programme_Knockout Mouse Project-CSD collection_CRISPR/Cas9 technique	Mus muscularis	NCBITAXON		melanoma cell line	BTO	BTO:0000849	Study design	Mice	Cell line	MFGV	Fbf1
European Conditional Mouse Mutagenesis Programme_Knockout Mouse Project-CSD collection_CRISPR/Cas9 technique	Mus muscularis	NCBITAXON		melanoma cell line	BTO	BTO:0000849	Study design	Mice	Cell line	MUBU	Fbxo33
European Conditional Mouse Mutagenesis Programme_Knockout Mouse Project-CSD collection_CRISPR/Cas9 technique	Mus muscularis	NCBITAXON		melanoma cell line	BTO	BTO:0000849	Study design	Mice	Cell line	MEBV	Fbxo7
European Conditional Mouse Mutagenesis Programme_Knockout Mouse Project-CSD collection_CRISPR/Cas9 technique	Mus muscularis	NCBITAXON		melanoma cell line	BTO	BTO:0000849	Study design	Mice	Cell line	MUBR	Fbxw26
European Conditional Mouse Mutagenesis Programme_Knockout Mouse Project-CSD collection_CRISPR/Cas9 technique	Mus muscularis	NCBITAXON		melanoma cell line	BTO	BTO:0000849	Study design	Mice	Cell line	MFXN	Fdft1
European Conditional Mouse Mutagenesis Programme_Knockout Mouse Project-CSD collection_CRISPR/Cas9 technique	Mus muscularis	NCBITAXON		melanoma cell line	BTO	BTO:0000849	Study design	Mice	Cell line	MDRB	Fggy
European Conditional Mouse Mutagenesis Programme_Knockout Mouse Project-CSD collection_CRISPR/Cas9 technique	Mus muscularis	NCBITAXON		melanoma cell line	BTO	BTO:0000849	Study design	Mice	Cell line	MGSC	Fkbp3
European Conditional Mouse Mutagenesis Programme_Knockout Mouse Project-CSD collection_CRISPR/Cas9 technique	Mus muscularis	NCBITAXON		melanoma cell line	BTO	BTO:0000849	Study design	Mice	Cell line	MGSD	Fnip2
European Conditional Mouse Mutagenesis Programme_Knockout Mouse Project-CSD collection_CRISPR/Cas9 technique	Mus muscularis	NCBITAXON		melanoma cell line	BTO	BTO:0000849	Study design	Mice	Cell line	MDZG	Frmd7
European Conditional Mouse Mutagenesis Programme_Knockout Mouse Project-CSD collection_CRISPR/Cas9 technique	Mus muscularis	NCBITAXON		melanoma cell line	BTO	BTO:0000849	Study design	Mice	Cell line	MELS	Frrs1
European Conditional Mouse Mutagenesis Programme_Knockout Mouse Project-CSD collection_CRISPR/Cas9 technique	Mus muscularis	NCBITAXON		melanoma cell line	BTO	BTO:0000849	Study design	Mice	Cell line	MMAV	Fryl
European Conditional Mouse Mutagenesis Programme_Knockout Mouse Project-CSD collection_CRISPR/Cas9 technique	Mus muscularis	NCBITAXON		melanoma cell line	BTO	BTO:0000849	Study design	Mice	Cell line	DACE	Fut2
European Conditional Mouse Mutagenesis Programme_Knockout Mouse Project-CSD collection_CRISPR/Cas9 technique	Mus muscularis	NCBITAXON		melanoma cell line	BTO	BTO:0000849	Study design	Mice	Cell line	DABG	Fut8
European Conditional Mouse Mutagenesis Programme_Knockout Mouse Project-CSD collection_CRISPR/Cas9 technique	Mus muscularis	NCBITAXON		melanoma cell line	BTO	BTO:0000849	Study design	Mice	Cell line	MFFJ	Fxyd3
European Conditional Mouse Mutagenesis Programme_Knockout Mouse Project-CSD collection_CRISPR/Cas9 technique	Mus muscularis	NCBITAXON		melanoma cell line	BTO	BTO:0000849	Study design	Mice	Cell line	MGHV	Fzd6
European Conditional Mouse Mutagenesis Programme_Knockout Mouse Project-CSD collection_CRISPR/Cas9 technique	Mus muscularis	NCBITAXON		melanoma cell line	BTO	BTO:0000849	Study design	Mice	Cell line	GTBP	G3bp2
European Conditional Mouse Mutagenesis Programme_Knockout Mouse Project-CSD collection_CRISPR/Cas9 technique	Mus muscularis	NCBITAXON		melanoma cell line	BTO	BTO:0000849	Study design	Mice	Cell line	MUEL	Galnt18
European Conditional Mouse Mutagenesis Programme_Knockout Mouse Project-CSD collection_CRISPR/Cas9 technique	Mus muscularis	NCBITAXON		melanoma cell line	BTO	BTO:0000849	Study design	Mice	Cell line	MUGG	Galntl5
European Conditional Mouse Mutagenesis Programme_Knockout Mouse Project-CSD collection_CRISPR/Cas9 technique	Mus muscularis	NCBITAXON		melanoma cell line	BTO	BTO:0000849	Study design	Mice	Cell line	MGNF	Gas2l2
European Conditional Mouse Mutagenesis Programme_Knockout Mouse Project-CSD collection_CRISPR/Cas9 technique	Mus muscularis	NCBITAXON		melanoma cell line	BTO	BTO:0000849	Study design	Mice	Cell line	MDRZ	Gbf1
European Conditional Mouse Mutagenesis Programme_Knockout Mouse Project-CSD collection_CRISPR/Cas9 technique	Mus muscularis	NCBITAXON		melanoma cell line	BTO	BTO:0000849	Study design	Mice	Cell line	DAAL	Gbp5
European Conditional Mouse Mutagenesis Programme_Knockout Mouse Project-CSD collection_CRISPR/Cas9 technique	Mus muscularis	NCBITAXON		melanoma cell line	BTO	BTO:0000849	Study design	Mice	Cell line	MGQX	Gda
European Conditional Mouse Mutagenesis Programme_Knockout Mouse Project-CSD collection_CRISPR/Cas9 technique	Mus muscularis	NCBITAXON		melanoma cell line	BTO	BTO:0000849	Study design	Mice	Cell line	MGZU	Gdpd2
European Conditional Mouse Mutagenesis Programme_Knockout Mouse Project-CSD collection_CRISPR/Cas9 technique	Mus muscularis	NCBITAXON		melanoma cell line	BTO	BTO:0000849	Study design	Mice	Cell line	MFYM	Gimap6
European Conditional Mouse Mutagenesis Programme_Knockout Mouse Project-CSD collection_CRISPR/Cas9 technique	Mus muscularis	NCBITAXON		melanoma cell line	BTO	BTO:0000849	Study design	Mice	Cell line	MDSB	Gldc
European Conditional Mouse Mutagenesis Programme_Knockout Mouse Project-CSD collection_CRISPR/Cas9 technique	Mus muscularis	NCBITAXON		melanoma cell line	BTO	BTO:0000849	Study design	Mice	Cell line	HPAB	Glg1
European Conditional Mouse Mutagenesis Programme_Knockout Mouse Project-CSD collection_CRISPR/Cas9 technique	Mus muscularis	NCBITAXON		melanoma cell line	BTO	BTO:0000849	Study design	Mice	Cell line	MDJF	Glg1
European Conditional Mouse Mutagenesis Programme_Knockout Mouse Project-CSD collection_CRISPR/Cas9 technique	Mus muscularis	NCBITAXON		melanoma cell line	BTO	BTO:0000849	Study design	Mice	Cell line	MGSF	Glo1
European Conditional Mouse Mutagenesis Programme_Knockout Mouse Project-CSD collection_CRISPR/Cas9 technique	Mus muscularis	NCBITAXON		melanoma cell line	BTO	BTO:0000849	Study design	Mice	Cell line	GLTE	Glt8d2
European Conditional Mouse Mutagenesis Programme_Knockout Mouse Project-CSD collection_CRISPR/Cas9 technique	Mus muscularis	NCBITAXON		melanoma cell line	BTO	BTO:0000849	Study design	Mice	Cell line	DAAS	Glyatl3
European Conditional Mouse Mutagenesis Programme_Knockout Mouse Project-CSD collection_CRISPR/Cas9 technique	Mus muscularis	NCBITAXON		melanoma cell line	BTO	BTO:0000849	Study design	Mice	Cell line	MGYK	Gm12253
European Conditional Mouse Mutagenesis Programme_Knockout Mouse Project-CSD collection_CRISPR/Cas9 technique	Mus muscularis	NCBITAXON		melanoma cell line	BTO	BTO:0000849	Study design	Mice	Cell line	MUGU	Gm13119
European Conditional Mouse Mutagenesis Programme_Knockout Mouse Project-CSD collection_CRISPR/Cas9 technique	Mus muscularis	NCBITAXON		melanoma cell line	BTO	BTO:0000849	Study design	Mice	Cell line	MUDJ	Gm13125
European Conditional Mouse Mutagenesis Programme_Knockout Mouse Project-CSD collection_CRISPR/Cas9 technique	Mus muscularis	NCBITAXON		melanoma cell line	BTO	BTO:0000849	Study design	Mice	Cell line	MFGH	Gm16379
European Conditional Mouse Mutagenesis Programme_Knockout Mouse Project-CSD collection_CRISPR/Cas9 technique	Mus muscularis	NCBITAXON		melanoma cell line	BTO	BTO:0000849	Study design	Mice	Cell line	PMCY	Gm16432
European Conditional Mouse Mutagenesis Programme_Knockout Mouse Project-CSD collection_CRISPR/Cas9 technique	Mus muscularis	NCBITAXON		melanoma cell line	BTO	BTO:0000849	Study design	Mice	Cell line	MGTA	Gm16432
European Conditional Mouse Mutagenesis Programme_Knockout Mouse Project-CSD collection_CRISPR/Cas9 technique	Mus muscularis	NCBITAXON		melanoma cell line	BTO	BTO:0000849	Study design	Mice	Cell line	MUBX	Gm16515
European Conditional Mouse Mutagenesis Programme_Knockout Mouse Project-CSD collection_CRISPR/Cas9 technique	Mus muscularis	NCBITAXON		melanoma cell line	BTO	BTO:0000849	Study design	Mice	Cell line	MFYG	Gm5544
European Conditional Mouse Mutagenesis Programme_Knockout Mouse Project-CSD collection_CRISPR/Cas9 technique	Mus muscularis	NCBITAXON		melanoma cell line	BTO	BTO:0000849	Study design	Mice	Cell line	MEEB	Gm648
European Conditional Mouse Mutagenesis Programme_Knockout Mouse Project-CSD collection_CRISPR/Cas9 technique	Mus muscularis	NCBITAXON		melanoma cell line	BTO	BTO:0000849	Study design	Mice	Cell line	MGCK	Gm6578
European Conditional Mouse Mutagenesis Programme_Knockout Mouse Project-CSD collection_CRISPR/Cas9 technique	Mus muscularis	NCBITAXON		melanoma cell line	BTO	BTO:0000849	Study design	Mice	Cell line	MGCX	Gmds
European Conditional Mouse Mutagenesis Programme_Knockout Mouse Project-CSD collection_CRISPR/Cas9 technique	Mus muscularis	NCBITAXON		melanoma cell line	BTO	BTO:0000849	Study design	Mice	Cell line	MUCY	Gmnc
European Conditional Mouse Mutagenesis Programme_Knockout Mouse Project-CSD collection_CRISPR/Cas9 technique	Mus muscularis	NCBITAXON		melanoma cell line	BTO	BTO:0000849	Study design	Mice	Cell line	PMAM	Gnb3
European Conditional Mouse Mutagenesis Programme_Knockout Mouse Project-CSD collection_CRISPR/Cas9 technique	Mus muscularis	NCBITAXON		melanoma cell line	BTO	BTO:0000849	Study design	Mice	Cell line	DABK	Gpatch1
European Conditional Mouse Mutagenesis Programme_Knockout Mouse Project-CSD collection_CRISPR/Cas9 technique	Mus muscularis	NCBITAXON		melanoma cell line	BTO	BTO:0000849	Study design	Mice	Cell line	MGXA	Gpbp1l1
European Conditional Mouse Mutagenesis Programme_Knockout Mouse Project-CSD collection_CRISPR/Cas9 technique	Mus muscularis	NCBITAXON		melanoma cell line	BTO	BTO:0000849	Study design	Mice	Cell line	GPCF	Gpc5
European Conditional Mouse Mutagenesis Programme_Knockout Mouse Project-CSD collection_CRISPR/Cas9 technique	Mus muscularis	NCBITAXON		melanoma cell line	BTO	BTO:0000849	Study design	Mice	Cell line	MDCM	Gpc5
European Conditional Mouse Mutagenesis Programme_Knockout Mouse Project-CSD collection_CRISPR/Cas9 technique	Mus muscularis	NCBITAXON		melanoma cell line	BTO	BTO:0000849	Study design	Mice	Cell line	MEFV	Gpr107
European Conditional Mouse Mutagenesis Programme_Knockout Mouse Project-CSD collection_CRISPR/Cas9 technique	Mus muscularis	NCBITAXON		melanoma cell line	BTO	BTO:0000849	Study design	Mice	Cell line	MUBW	Gpr152
European Conditional Mouse Mutagenesis Programme_Knockout Mouse Project-CSD collection_CRISPR/Cas9 technique	Mus muscularis	NCBITAXON		melanoma cell line	BTO	BTO:0000849	Study design	Mice	Cell line	PMCR	Gpr35
European Conditional Mouse Mutagenesis Programme_Knockout Mouse Project-CSD collection_CRISPR/Cas9 technique	Mus muscularis	NCBITAXON		melanoma cell line	BTO	BTO:0000849	Study design	Mice	Cell line	PMAA	Grb7
European Conditional Mouse Mutagenesis Programme_Knockout Mouse Project-CSD collection_CRISPR/Cas9 technique	Mus muscularis	NCBITAXON		melanoma cell line	BTO	BTO:0000849	Study design	Mice	Cell line	MEWE	Grm8
European Conditional Mouse Mutagenesis Programme_Knockout Mouse Project-CSD collection_CRISPR/Cas9 technique	Mus muscularis	NCBITAXON		melanoma cell line	BTO	BTO:0000849	Study design	Mice	Cell line	PMAW	Grsf1
European Conditional Mouse Mutagenesis Programme_Knockout Mouse Project-CSD collection_CRISPR/Cas9 technique	Mus muscularis	NCBITAXON		melanoma cell line	BTO	BTO:0000849	Study design	Mice	Cell line	MFYL	Gsto2
European Conditional Mouse Mutagenesis Programme_Knockout Mouse Project-CSD collection_CRISPR/Cas9 technique	Mus muscularis	NCBITAXON		melanoma cell line	BTO	BTO:0000849	Study design	Mice	Cell line	GTF	Gtf2a1
European Conditional Mouse Mutagenesis Programme_Knockout Mouse Project-CSD collection_CRISPR/Cas9 technique	Mus muscularis	NCBITAXON		melanoma cell line	BTO	BTO:0000849	Study design	Mice	Cell line	MDEG	Gtf2a1
European Conditional Mouse Mutagenesis Programme_Knockout Mouse Project-CSD collection_CRISPR/Cas9 technique	Mus muscularis	NCBITAXON		melanoma cell line	BTO	BTO:0000849	Study design	Mice	Cell line	MGYU	Gtf2h2
European Conditional Mouse Mutagenesis Programme_Knockout Mouse Project-CSD collection_CRISPR/Cas9 technique	Mus muscularis	NCBITAXON		melanoma cell line	BTO	BTO:0000849	Study design	Mice	Cell line	MGXY	Gtpbp3
European Conditional Mouse Mutagenesis Programme_Knockout Mouse Project-CSD collection_CRISPR/Cas9 technique	Mus muscularis	NCBITAXON		melanoma cell line	BTO	BTO:0000849	Study design	Mice	Cell line	MFEH	H2-Eb1
European Conditional Mouse Mutagenesis Programme_Knockout Mouse Project-CSD collection_CRISPR/Cas9 technique	Mus muscularis	NCBITAXON		melanoma cell line	BTO	BTO:0000849	Study design	Mice	Cell line	HACL	Hacl1
European Conditional Mouse Mutagenesis Programme_Knockout Mouse Project-CSD collection_CRISPR/Cas9 technique	Mus muscularis	NCBITAXON		melanoma cell line	BTO	BTO:0000849	Study design	Mice	Cell line	MDRQ	Hacl1
European Conditional Mouse Mutagenesis Programme_Knockout Mouse Project-CSD collection_CRISPR/Cas9 technique	Mus muscularis	NCBITAXON		melanoma cell line	BTO	BTO:0000849	Study design	Mice	Cell line	DABX	Hao2
European Conditional Mouse Mutagenesis Programme_Knockout Mouse Project-CSD collection_CRISPR/Cas9 technique	Mus muscularis	NCBITAXON		melanoma cell line	BTO	BTO:0000849	Study design	Mice	Cell line	METC	Hbs1l
European Conditional Mouse Mutagenesis Programme_Knockout Mouse Project-CSD collection_CRISPR/Cas9 technique	Mus muscularis	NCBITAXON		melanoma cell line	BTO	BTO:0000849	Study design	Mice	Cell line	MAXZ	Hdac8
European Conditional Mouse Mutagenesis Programme_Knockout Mouse Project-CSD collection_CRISPR/Cas9 technique	Mus muscularis	NCBITAXON		melanoma cell line	BTO	BTO:0000849	Study design	Mice	Cell line	MFHN	Hecw2
European Conditional Mouse Mutagenesis Programme_Knockout Mouse Project-CSD collection_CRISPR/Cas9 technique	Mus muscularis	NCBITAXON		melanoma cell line	BTO	BTO:0000849	Study design	Mice	Cell line	DAAJ	Herc1
European Conditional Mouse Mutagenesis Programme_Knockout Mouse Project-CSD collection_CRISPR/Cas9 technique	Mus muscularis	NCBITAXON		melanoma cell line	BTO	BTO:0000849	Study design	Mice	Cell line	DABQ	Herc1
European Conditional Mouse Mutagenesis Programme_Knockout Mouse Project-CSD collection_CRISPR/Cas9 technique	Mus muscularis	NCBITAXON		melanoma cell line	BTO	BTO:0000849	Study design	Mice	Cell line	DABD	Herc1
European Conditional Mouse Mutagenesis Programme_Knockout Mouse Project-CSD collection_CRISPR/Cas9 technique	Mus muscularis	NCBITAXON		melanoma cell line	BTO	BTO:0000849	Study design	Mice	Cell line	MUDR	Hibadh
European Conditional Mouse Mutagenesis Programme_Knockout Mouse Project-CSD collection_CRISPR/Cas9 technique	Mus muscularis	NCBITAXON		melanoma cell line	BTO	BTO:0000849	Study design	Mice	Cell line	MFEZ	Hmgxb3
European Conditional Mouse Mutagenesis Programme_Knockout Mouse Project-CSD collection_CRISPR/Cas9 technique	Mus muscularis	NCBITAXON		melanoma cell line	BTO	BTO:0000849	Study design	Mice	Cell line	MGLE	Homez
European Conditional Mouse Mutagenesis Programme_Knockout Mouse Project-CSD collection_CRISPR/Cas9 technique	Mus muscularis	NCBITAXON		melanoma cell line	BTO	BTO:0000849	Study design	Mice	Cell line	DAAN	Hpf1
European Conditional Mouse Mutagenesis Programme_Knockout Mouse Project-CSD collection_CRISPR/Cas9 technique	Mus muscularis	NCBITAXON		melanoma cell line	BTO	BTO:0000849	Study design	Mice	Cell line	FLUF	Hsp90aa1
European Conditional Mouse Mutagenesis Programme_Knockout Mouse Project-CSD collection_CRISPR/Cas9 technique	Mus muscularis	NCBITAXON		melanoma cell line	BTO	BTO:0000849	Study design	Mice	Cell line	MCPD	Hsp90aa1
European Conditional Mouse Mutagenesis Programme_Knockout Mouse Project-CSD collection_CRISPR/Cas9 technique	Mus muscularis	NCBITAXON		melanoma cell line	BTO	BTO:0000849	Study design	Mice	Cell line	IDO	Ido1
European Conditional Mouse Mutagenesis Programme_Knockout Mouse Project-CSD collection_CRISPR/Cas9 technique	Mus muscularis	NCBITAXON		melanoma cell line	BTO	BTO:0000849	Study design	Mice	Cell line	MUHL	Ifi27
European Conditional Mouse Mutagenesis Programme_Knockout Mouse Project-CSD collection_CRISPR/Cas9 technique	Mus muscularis	NCBITAXON		melanoma cell line	BTO	BTO:0000849	Study design	Mice	Cell line	FLUA	Ifitm3
European Conditional Mouse Mutagenesis Programme_Knockout Mouse Project-CSD collection_CRISPR/Cas9 technique	Mus muscularis	NCBITAXON		melanoma cell line	BTO	BTO:0000849	Study design	Mice	Cell line	PMBG	Ifitm6
European Conditional Mouse Mutagenesis Programme_Knockout Mouse Project-CSD collection_CRISPR/Cas9 technique	Mus muscularis	NCBITAXON		melanoma cell line	BTO	BTO:0000849	Study design	Mice	Cell line	MGKE	Ifnar1
European Conditional Mouse Mutagenesis Programme_Knockout Mouse Project-CSD collection_CRISPR/Cas9 technique	Mus muscularis	NCBITAXON		melanoma cell line	BTO	BTO:0000849	Study design	Mice	Cell line	MGKC	Ifnlr1
European Conditional Mouse Mutagenesis Programme_Knockout Mouse Project-CSD collection_CRISPR/Cas9 technique	Mus muscularis	NCBITAXON		melanoma cell line	BTO	BTO:0000849	Study design	Mice	Cell line	MGAE	Ift140
European Conditional Mouse Mutagenesis Programme_Knockout Mouse Project-CSD collection_CRISPR/Cas9 technique	Mus muscularis	NCBITAXON		melanoma cell line	BTO	BTO:0000849	Study design	Mice	Cell line	MEAN	Ift80
European Conditional Mouse Mutagenesis Programme_Knockout Mouse Project-CSD collection_CRISPR/Cas9 technique	Mus muscularis	NCBITAXON		melanoma cell line	BTO	BTO:0000849	Study design	Mice	Cell line	IGH	Ighm
European Conditional Mouse Mutagenesis Programme_Knockout Mouse Project-CSD collection_CRISPR/Cas9 technique	Mus muscularis	NCBITAXON		melanoma cell line	BTO	BTO:0000849	Study design	Mice	Cell line	KNRB	Il10rb
European Conditional Mouse Mutagenesis Programme_Knockout Mouse Project-CSD collection_CRISPR/Cas9 technique	Mus muscularis	NCBITAXON		melanoma cell line	BTO	BTO:0000849	Study design	Mice	Cell line	PMDB	Il17re
European Conditional Mouse Mutagenesis Programme_Knockout Mouse Project-CSD collection_CRISPR/Cas9 technique	Mus muscularis	NCBITAXON		melanoma cell line	BTO	BTO:0000849	Study design	Mice	Cell line	DACU	Il18rap
European Conditional Mouse Mutagenesis Programme_Knockout Mouse Project-CSD collection_CRISPR/Cas9 technique	Mus muscularis	NCBITAXON		melanoma cell line	BTO	BTO:0000849	Study design	Mice	Cell line	MGES	Il1r2
European Conditional Mouse Mutagenesis Programme_Knockout Mouse Project-CSD collection_CRISPR/Cas9 technique	Mus muscularis	NCBITAXON		melanoma cell line	BTO	BTO:0000849	Study design	Mice	Cell line	GDBB	Il22ra1
European Conditional Mouse Mutagenesis Programme_Knockout Mouse Project-CSD collection_CRISPR/Cas9 technique	Mus muscularis	NCBITAXON		melanoma cell line	BTO	BTO:0000849	Study design	Mice	Cell line	KNRA	Il22ra1
European Conditional Mouse Mutagenesis Programme_Knockout Mouse Project-CSD collection_CRISPR/Cas9 technique	Mus muscularis	NCBITAXON		melanoma cell line	BTO	BTO:0000849	Study design	Mice	Cell line	MFXK	Il23r
European Conditional Mouse Mutagenesis Programme_Knockout Mouse Project-CSD collection_CRISPR/Cas9 technique	Mus muscularis	NCBITAXON		melanoma cell line	BTO	BTO:0000849	Study design	Mice	Cell line	ILDR	Ildr1
European Conditional Mouse Mutagenesis Programme_Knockout Mouse Project-CSD collection_CRISPR/Cas9 technique	Mus muscularis	NCBITAXON		melanoma cell line	BTO	BTO:0000849	Study design	Mice	Cell line	MEFL	Ints2
European Conditional Mouse Mutagenesis Programme_Knockout Mouse Project-CSD collection_CRISPR/Cas9 technique	Mus muscularis	NCBITAXON		melanoma cell line	BTO	BTO:0000849	Study design	Mice	Cell line	MGLN	Irak1
European Conditional Mouse Mutagenesis Programme_Knockout Mouse Project-CSD collection_CRISPR/Cas9 technique	Mus muscularis	NCBITAXON		melanoma cell line	BTO	BTO:0000849	Study design	Mice	Cell line	PMBE	Irak1
European Conditional Mouse Mutagenesis Programme_Knockout Mouse Project-CSD collection_CRISPR/Cas9 technique	Mus muscularis	NCBITAXON		melanoma cell line	BTO	BTO:0000849	Study design	Mice	Cell line	IRFO	Irf1
European Conditional Mouse Mutagenesis Programme_Knockout Mouse Project-CSD collection_CRISPR/Cas9 technique	Mus muscularis	NCBITAXON		melanoma cell line	BTO	BTO:0000849	Study design	Mice	Cell line	SCAN	Irf1
European Conditional Mouse Mutagenesis Programme_Knockout Mouse Project-CSD collection_CRISPR/Cas9 technique	Mus muscularis	NCBITAXON		melanoma cell line	BTO	BTO:0000849	Study design	Mice	Cell line	MGJK	Irf5
European Conditional Mouse Mutagenesis Programme_Knockout Mouse Project-CSD collection_CRISPR/Cas9 technique	Mus muscularis	NCBITAXON		melanoma cell line	BTO	BTO:0000849	Study design	Mice	Cell line	IRFS	Irf7
European Conditional Mouse Mutagenesis Programme_Knockout Mouse Project-CSD collection_CRISPR/Cas9 technique	Mus muscularis	NCBITAXON		melanoma cell line	BTO	BTO:0000849	Study design	Mice	Cell line	MEBN	Irf7
European Conditional Mouse Mutagenesis Programme_Knockout Mouse Project-CSD collection_CRISPR/Cas9 technique	Mus muscularis	NCBITAXON		melanoma cell line	BTO	BTO:0000849	Study design	Mice	Cell line	MFFD	Isg20
European Conditional Mouse Mutagenesis Programme_Knockout Mouse Project-CSD collection_CRISPR/Cas9 technique	Mus muscularis	NCBITAXON		melanoma cell line	BTO	BTO:0000849	Study design	Mice	Cell line	DACT	Itln1
European Conditional Mouse Mutagenesis Programme_Knockout Mouse Project-CSD collection_CRISPR/Cas9 technique	Mus muscularis	NCBITAXON		melanoma cell line	BTO	BTO:0000849	Study design	Mice	Cell line	MFVS	Izumo1r
European Conditional Mouse Mutagenesis Programme_Knockout Mouse Project-CSD collection_CRISPR/Cas9 technique	Mus muscularis	NCBITAXON		melanoma cell line	BTO	BTO:0000849	Study design	Mice	Cell line	MDGL	Jmjd1c
European Conditional Mouse Mutagenesis Programme_Knockout Mouse Project-CSD collection_CRISPR/Cas9 technique	Mus muscularis	NCBITAXON		melanoma cell line	BTO	BTO:0000849	Study design	Mice	Cell line	DAAF	Josd1
European Conditional Mouse Mutagenesis Programme_Knockout Mouse Project-CSD collection_CRISPR/Cas9 technique	Mus muscularis	NCBITAXON		melanoma cell line	BTO	BTO:0000849	Study design	Mice	Cell line	MUFM	Kcnh4
European Conditional Mouse Mutagenesis Programme_Knockout Mouse Project-CSD collection_CRISPR/Cas9 technique	Mus muscularis	NCBITAXON		melanoma cell line	BTO	BTO:0000849	Study design	Mice	Cell line	MDZY	Kcnip4
European Conditional Mouse Mutagenesis Programme_Knockout Mouse Project-CSD collection_CRISPR/Cas9 technique	Mus muscularis	NCBITAXON		melanoma cell line	BTO	BTO:0000849	Study design	Mice	Cell line	MDGG	Kdm4d
European Conditional Mouse Mutagenesis Programme_Knockout Mouse Project-CSD collection_CRISPR/Cas9 technique	Mus muscularis	NCBITAXON		melanoma cell line	BTO	BTO:0000849	Study design	Mice	Cell line	MDVT	Kdm7a
European Conditional Mouse Mutagenesis Programme_Knockout Mouse Project-CSD collection_CRISPR/Cas9 technique	Mus muscularis	NCBITAXON		melanoma cell line	BTO	BTO:0000849	Study design	Mice	Cell line	DAAT	Kera
European Conditional Mouse Mutagenesis Programme_Knockout Mouse Project-CSD collection_CRISPR/Cas9 technique	Mus muscularis	NCBITAXON		melanoma cell line	BTO	BTO:0000849	Study design	Mice	Cell line	MUDK	Kif13b
European Conditional Mouse Mutagenesis Programme_Knockout Mouse Project-CSD collection_CRISPR/Cas9 technique	Mus muscularis	NCBITAXON		melanoma cell line	BTO	BTO:0000849	Study design	Mice	Cell line	MGSX	Kif18b
European Conditional Mouse Mutagenesis Programme_Knockout Mouse Project-CSD collection_CRISPR/Cas9 technique	Mus muscularis	NCBITAXON		melanoma cell line	BTO	BTO:0000849	Study design	Mice	Cell line	MGCY	Kif1bp
European Conditional Mouse Mutagenesis Programme_Knockout Mouse Project-CSD collection_CRISPR/Cas9 technique	Mus muscularis	NCBITAXON		melanoma cell line	BTO	BTO:0000849	Study design	Mice	Cell line	MUDP	Kif24
European Conditional Mouse Mutagenesis Programme_Knockout Mouse Project-CSD collection_CRISPR/Cas9 technique	Mus muscularis	NCBITAXON		melanoma cell line	BTO	BTO:0000849	Study design	Mice	Cell line	MUEF	Kif3b
European Conditional Mouse Mutagenesis Programme_Knockout Mouse Project-CSD collection_CRISPR/Cas9 technique	Mus muscularis	NCBITAXON		melanoma cell line	BTO	BTO:0000849	Study design	Mice	Cell line	MCKW	Kifap3
European Conditional Mouse Mutagenesis Programme_Knockout Mouse Project-CSD collection_CRISPR/Cas9 technique	Mus muscularis	NCBITAXON		melanoma cell line	BTO	BTO:0000849	Study design	Mice	Cell line	MFAT	Klc2
European Conditional Mouse Mutagenesis Programme_Knockout Mouse Project-CSD collection_CRISPR/Cas9 technique	Mus muscularis	NCBITAXON		melanoma cell line	BTO	BTO:0000849	Study design	Mice	Cell line	MUBV	Klf17
European Conditional Mouse Mutagenesis Programme_Knockout Mouse Project-CSD collection_CRISPR/Cas9 technique	Mus muscularis	NCBITAXON		melanoma cell line	BTO	BTO:0000849	Study design	Mice	Cell line	MFEM	Klhl18
European Conditional Mouse Mutagenesis Programme_Knockout Mouse Project-CSD collection_CRISPR/Cas9 technique	Mus muscularis	NCBITAXON		melanoma cell line	BTO	BTO:0000849	Study design	Mice	Cell line	MEZW	Klhl21
European Conditional Mouse Mutagenesis Programme_Knockout Mouse Project-CSD collection_CRISPR/Cas9 technique	Mus muscularis	NCBITAXON		melanoma cell line	BTO	BTO:0000849	Study design	Mice	Cell line	MGYM	Klhl30
European Conditional Mouse Mutagenesis Programme_Knockout Mouse Project-CSD collection_CRISPR/Cas9 technique	Mus muscularis	NCBITAXON		melanoma cell line	BTO	BTO:0000849	Study design	Mice	Cell line	MGYV	Klk5
European Conditional Mouse Mutagenesis Programme_Knockout Mouse Project-CSD collection_CRISPR/Cas9 technique	Mus muscularis	NCBITAXON		melanoma cell line	BTO	BTO:0000849	Study design	Mice	Cell line	MEUJ	Klk9
European Conditional Mouse Mutagenesis Programme_Knockout Mouse Project-CSD collection_CRISPR/Cas9 technique	Mus muscularis	NCBITAXON		melanoma cell line	BTO	BTO:0000849	Study design	Mice	Cell line	MHAC	Klrb1a
European Conditional Mouse Mutagenesis Programme_Knockout Mouse Project-CSD collection_CRISPR/Cas9 technique	Mus muscularis	NCBITAXON		melanoma cell line	BTO	BTO:0000849	Study design	Mice	Cell line	MKPT	Kptn
European Conditional Mouse Mutagenesis Programme_Knockout Mouse Project-CSD collection_CRISPR/Cas9 technique	Mus muscularis	NCBITAXON		melanoma cell line	BTO	BTO:0000849	Study design	Mice	Cell line	MFSN	Krt31
European Conditional Mouse Mutagenesis Programme_Knockout Mouse Project-CSD collection_CRISPR/Cas9 technique	Mus muscularis	NCBITAXON		melanoma cell line	BTO	BTO:0000849	Study design	Mice	Cell line	MUCU	Krt7
European Conditional Mouse Mutagenesis Programme_Knockout Mouse Project-CSD collection_CRISPR/Cas9 technique	Mus muscularis	NCBITAXON		melanoma cell line	BTO	BTO:0000849	Study design	Mice	Cell line	MUER	Krt83
European Conditional Mouse Mutagenesis Programme_Knockout Mouse Project-CSD collection_CRISPR/Cas9 technique	Mus muscularis	NCBITAXON		melanoma cell line	BTO	BTO:0000849	Study design	Mice	Cell line	LMB	L3mbtl2
European Conditional Mouse Mutagenesis Programme_Knockout Mouse Project-CSD collection_CRISPR/Cas9 technique	Mus muscularis	NCBITAXON		melanoma cell line	BTO	BTO:0000849	Study design	Mice	Cell line	MFPQ	L3mbtl2
European Conditional Mouse Mutagenesis Programme_Knockout Mouse Project-CSD collection_CRISPR/Cas9 technique	Mus muscularis	NCBITAXON		melanoma cell line	BTO	BTO:0000849	Study design	Mice	Cell line	GDBD	Lacc1
European Conditional Mouse Mutagenesis Programme_Knockout Mouse Project-CSD collection_CRISPR/Cas9 technique	Mus muscularis	NCBITAXON		melanoma cell line	BTO	BTO:0000849	Study design	Mice	Cell line	RIKA	Lacc1
European Conditional Mouse Mutagenesis Programme_Knockout Mouse Project-CSD collection_CRISPR/Cas9 technique	Mus muscularis	NCBITAXON		melanoma cell line	BTO	BTO:0000849	Study design	Mice	Cell line	MUGR	Lars
European Conditional Mouse Mutagenesis Programme_Knockout Mouse Project-CSD collection_CRISPR/Cas9 technique	Mus muscularis	NCBITAXON		melanoma cell line	BTO	BTO:0000849	Study design	Mice	Cell line	MUGQ	Lce1m
European Conditional Mouse Mutagenesis Programme_Knockout Mouse Project-CSD collection_CRISPR/Cas9 technique	Mus muscularis	NCBITAXON		melanoma cell line	BTO	BTO:0000849	Study design	Mice	Cell line	MFVV	Lce3c
European Conditional Mouse Mutagenesis Programme_Knockout Mouse Project-CSD collection_CRISPR/Cas9 technique	Mus muscularis	NCBITAXON		melanoma cell line	BTO	BTO:0000849	Study design	Mice	Cell line	MUGM	Ldhb
European Conditional Mouse Mutagenesis Programme_Knockout Mouse Project-CSD collection_CRISPR/Cas9 technique	Mus muscularis	NCBITAXON		melanoma cell line	BTO	BTO:0000849	Study design	Mice	Cell line	MUES	Ldlrad4
European Conditional Mouse Mutagenesis Programme_Knockout Mouse Project-CSD collection_CRISPR/Cas9 technique	Mus muscularis	NCBITAXON		melanoma cell line	BTO	BTO:0000849	Study design	Mice	Cell line	MGXR	Leo1
European Conditional Mouse Mutagenesis Programme_Knockout Mouse Project-CSD collection_CRISPR/Cas9 technique	Mus muscularis	NCBITAXON		melanoma cell line	BTO	BTO:0000849	Study design	Mice	Cell line	MENP	Leprot
European Conditional Mouse Mutagenesis Programme_Knockout Mouse Project-CSD collection_CRISPR/Cas9 technique	Mus muscularis	NCBITAXON		melanoma cell line	BTO	BTO:0000849	Study design	Mice	Cell line	MUAX	Leprot
European Conditional Mouse Mutagenesis Programme_Knockout Mouse Project-CSD collection_CRISPR/Cas9 technique	Mus muscularis	NCBITAXON		melanoma cell line	BTO	BTO:0000849	Study design	Mice	Cell line	MEHU	Lgals7
European Conditional Mouse Mutagenesis Programme_Knockout Mouse Project-CSD collection_CRISPR/Cas9 technique	Mus muscularis	NCBITAXON		melanoma cell line	BTO	BTO:0000849	Study design	Mice	Cell line	MUAQ	Lgals7
European Conditional Mouse Mutagenesis Programme_Knockout Mouse Project-CSD collection_CRISPR/Cas9 technique	Mus muscularis	NCBITAXON		melanoma cell line	BTO	BTO:0000849	Study design	Mice	Cell line	LIXO	Lix1l
European Conditional Mouse Mutagenesis Programme_Knockout Mouse Project-CSD collection_CRISPR/Cas9 technique	Mus muscularis	NCBITAXON		melanoma cell line	BTO	BTO:0000849	Study design	Mice	Cell line	MMNA	Lmna
European Conditional Mouse Mutagenesis Programme_Knockout Mouse Project-CSD collection_CRISPR/Cas9 technique	Mus muscularis	NCBITAXON		melanoma cell line	BTO	BTO:0000849	Study design	Mice	Cell line	MEGU	Lonrf3
European Conditional Mouse Mutagenesis Programme_Knockout Mouse Project-CSD collection_CRISPR/Cas9 technique	Mus muscularis	NCBITAXON		melanoma cell line	BTO	BTO:0000849	Study design	Mice	Cell line	MUAN	Lonrf3
European Conditional Mouse Mutagenesis Programme_Knockout Mouse Project-CSD collection_CRISPR/Cas9 technique	Mus muscularis	NCBITAXON		melanoma cell line	BTO	BTO:0000849	Study design	Mice	Cell line	PMCF	Lpxn
European Conditional Mouse Mutagenesis Programme_Knockout Mouse Project-CSD collection_CRISPR/Cas9 technique	Mus muscularis	NCBITAXON		melanoma cell line	BTO	BTO:0000849	Study design	Mice	Cell line	GDLR	Lrig1
European Conditional Mouse Mutagenesis Programme_Knockout Mouse Project-CSD collection_CRISPR/Cas9 technique	Mus muscularis	NCBITAXON		melanoma cell line	BTO	BTO:0000849	Study design	Mice	Cell line	LRGO	Lrig1
European Conditional Mouse Mutagenesis Programme_Knockout Mouse Project-CSD collection_CRISPR/Cas9 technique	Mus muscularis	NCBITAXON		melanoma cell line	BTO	BTO:0000849	Study design	Mice	Cell line	MGQT	Lrrc23
European Conditional Mouse Mutagenesis Programme_Knockout Mouse Project-CSD collection_CRISPR/Cas9 technique	Mus muscularis	NCBITAXON		melanoma cell line	BTO	BTO:0000849	Study design	Mice	Cell line	MGNQ	Lrrc71
European Conditional Mouse Mutagenesis Programme_Knockout Mouse Project-CSD collection_CRISPR/Cas9 technique	Mus muscularis	NCBITAXON		melanoma cell line	BTO	BTO:0000849	Study design	Mice	Cell line	MGZR	Lrrc8d
European Conditional Mouse Mutagenesis Programme_Knockout Mouse Project-CSD collection_CRISPR/Cas9 technique	Mus muscularis	NCBITAXON		melanoma cell line	BTO	BTO:0000849	Study design	Mice	Cell line	MFPU	Lyplal1
European Conditional Mouse Mutagenesis Programme_Knockout Mouse Project-CSD collection_CRISPR/Cas9 technique	Mus muscularis	NCBITAXON		melanoma cell line	BTO	BTO:0000849	Study design	Mice	Cell line	MGHA	Lyrm9
European Conditional Mouse Mutagenesis Programme_Knockout Mouse Project-CSD collection_CRISPR/Cas9 technique	Mus muscularis	NCBITAXON		melanoma cell line	BTO	BTO:0000849	Study design	Mice	Cell line	DAAU	Macrod1
European Conditional Mouse Mutagenesis Programme_Knockout Mouse Project-CSD collection_CRISPR/Cas9 technique	Mus muscularis	NCBITAXON		melanoma cell line	BTO	BTO:0000849	Study design	Mice	Cell line	MUEM	Mamstr
European Conditional Mouse Mutagenesis Programme_Knockout Mouse Project-CSD collection_CRISPR/Cas9 technique	Mus muscularis	NCBITAXON		melanoma cell line	BTO	BTO:0000849	Study design	Mice	Cell line	MUAJ	Man2b2
European Conditional Mouse Mutagenesis Programme_Knockout Mouse Project-CSD collection_CRISPR/Cas9 technique	Mus muscularis	NCBITAXON		melanoma cell line	BTO	BTO:0000849	Study design	Mice	Cell line	MDXN	Map2k7
European Conditional Mouse Mutagenesis Programme_Knockout Mouse Project-CSD collection_CRISPR/Cas9 technique	Mus muscularis	NCBITAXON		melanoma cell line	BTO	BTO:0000849	Study design	Mice	Cell line	MAP	Map3k1
European Conditional Mouse Mutagenesis Programme_Knockout Mouse Project-CSD collection_CRISPR/Cas9 technique	Mus muscularis	NCBITAXON		melanoma cell line	BTO	BTO:0000849	Study design	Mice	Cell line	MFRU	Mast2
European Conditional Mouse Mutagenesis Programme_Knockout Mouse Project-CSD collection_CRISPR/Cas9 technique	Mus muscularis	NCBITAXON		melanoma cell line	BTO	BTO:0000849	Study design	Mice	Cell line	MUEG	Mau2
European Conditional Mouse Mutagenesis Programme_Knockout Mouse Project-CSD collection_CRISPR/Cas9 technique	Mus muscularis	NCBITAXON		melanoma cell line	BTO	BTO:0000849	Study design	Mice	Cell line	DABB	Mbl2
European Conditional Mouse Mutagenesis Programme_Knockout Mouse Project-CSD collection_CRISPR/Cas9 technique	Mus muscularis	NCBITAXON		melanoma cell line	BTO	BTO:0000849	Study design	Mice	Cell line	MFPT	Mcf2l
European Conditional Mouse Mutagenesis Programme_Knockout Mouse Project-CSD collection_CRISPR/Cas9 technique	Mus muscularis	NCBITAXON		melanoma cell line	BTO	BTO:0000849	Study design	Mice	Cell line	MFHW	Med22
European Conditional Mouse Mutagenesis Programme_Knockout Mouse Project-CSD collection_CRISPR/Cas9 technique	Mus muscularis	NCBITAXON		melanoma cell line	BTO	BTO:0000849	Study design	Mice	Cell line	DABC	Med23
European Conditional Mouse Mutagenesis Programme_Knockout Mouse Project-CSD collection_CRISPR/Cas9 technique	Mus muscularis	NCBITAXON		melanoma cell line	BTO	BTO:0000849	Study design	Mice	Cell line	MUDW	Medag
European Conditional Mouse Mutagenesis Programme_Knockout Mouse Project-CSD collection_CRISPR/Cas9 technique	Mus muscularis	NCBITAXON		melanoma cell line	BTO	BTO:0000849	Study design	Mice	Cell line	MGTL	Mep1a
European Conditional Mouse Mutagenesis Programme_Knockout Mouse Project-CSD collection_CRISPR/Cas9 technique	Mus muscularis	NCBITAXON		melanoma cell line	BTO	BTO:0000849	Study design	Mice	Cell line	MUCO	Metrnl
European Conditional Mouse Mutagenesis Programme_Knockout Mouse Project-CSD collection_CRISPR/Cas9 technique	Mus muscularis	NCBITAXON		melanoma cell line	BTO	BTO:0000849	Study design	Mice	Cell line	MFUB	Mettl24
European Conditional Mouse Mutagenesis Programme_Knockout Mouse Project-CSD collection_CRISPR/Cas9 technique	Mus muscularis	NCBITAXON		melanoma cell line	BTO	BTO:0000849	Study design	Mice	Cell line	MGZS	Mgat4c
European Conditional Mouse Mutagenesis Programme_Knockout Mouse Project-CSD collection_CRISPR/Cas9 technique	Mus muscularis	NCBITAXON		melanoma cell line	BTO	BTO:0000849	Study design	Mice	Cell line	MHBN	Micu2
European Conditional Mouse Mutagenesis Programme_Knockout Mouse Project-CSD collection_CRISPR/Cas9 technique	Mus muscularis	NCBITAXON		melanoma cell line	BTO	BTO:0000849	Study design	Mice	Cell line	MIER	Mier1
European Conditional Mouse Mutagenesis Programme_Knockout Mouse Project-CSD collection_CRISPR/Cas9 technique	Mus muscularis	NCBITAXON		melanoma cell line	BTO	BTO:0000849	Study design	Mice	Cell line	MOAM	Mir122
European Conditional Mouse Mutagenesis Programme_Knockout Mouse Project-CSD collection_CRISPR/Cas9 technique	Mus muscularis	NCBITAXON		melanoma cell line	BTO	BTO:0000849	Study design	Mice	Cell line	MSKO	Mir145
European Conditional Mouse Mutagenesis Programme_Knockout Mouse Project-CSD collection_CRISPR/Cas9 technique	Mus muscularis	NCBITAXON		melanoma cell line	BTO	BTO:0000849	Study design	Mice	Cell line	MOAD	Mir210
European Conditional Mouse Mutagenesis Programme_Knockout Mouse Project-CSD collection_CRISPR/Cas9 technique	Mus muscularis	NCBITAXON		melanoma cell line	BTO	BTO:0000849	Study design	Mice	Cell line	MOAB	Mir211
European Conditional Mouse Mutagenesis Programme_Knockout Mouse Project-CSD collection_CRISPR/Cas9 technique	Mus muscularis	NCBITAXON		melanoma cell line	BTO	BTO:0000849	Study design	Mice	Cell line	MOAA	Mir32
European Conditional Mouse Mutagenesis Programme_Knockout Mouse Project-CSD collection_CRISPR/Cas9 technique	Mus muscularis	NCBITAXON		melanoma cell line	BTO	BTO:0000849	Study design	Mice	Cell line	MOAS	Mir342
European Conditional Mouse Mutagenesis Programme_Knockout Mouse Project-CSD collection_CRISPR/Cas9 technique	Mus muscularis	NCBITAXON		melanoma cell line	BTO	BTO:0000849	Study design	Mice	Cell line	MOAG	Mir34a
European Conditional Mouse Mutagenesis Programme_Knockout Mouse Project-CSD collection_CRISPR/Cas9 technique	Mus muscularis	NCBITAXON		melanoma cell line	BTO	BTO:0000849	Study design	Mice	Cell line	TCAA	Mir96
European Conditional Mouse Mutagenesis Programme_Knockout Mouse Project-CSD collection_CRISPR/Cas9 technique	Mus muscularis	NCBITAXON		melanoma cell line	BTO	BTO:0000849	Study design	Mice	Cell line	TCAE	Mir96
European Conditional Mouse Mutagenesis Programme_Knockout Mouse Project-CSD collection_CRISPR/Cas9 technique	Mus muscularis	NCBITAXON		melanoma cell line	BTO	BTO:0000849	Study design	Mice	Cell line	MUBL	Mkrn2
European Conditional Mouse Mutagenesis Programme_Knockout Mouse Project-CSD collection_CRISPR/Cas9 technique	Mus muscularis	NCBITAXON		melanoma cell line	BTO	BTO:0000849	Study design	Mice	Cell line	MGHQ	Mospd1
European Conditional Mouse Mutagenesis Programme_Knockout Mouse Project-CSD collection_CRISPR/Cas9 technique	Mus muscularis	NCBITAXON		melanoma cell line	BTO	BTO:0000849	Study design	Mice	Cell line	MGJL	Mpg
European Conditional Mouse Mutagenesis Programme_Knockout Mouse Project-CSD collection_CRISPR/Cas9 technique	Mus muscularis	NCBITAXON		melanoma cell line	BTO	BTO:0000849	Study design	Mice	Cell line	MFRT	Mrm1
European Conditional Mouse Mutagenesis Programme_Knockout Mouse Project-CSD collection_CRISPR/Cas9 technique	Mus muscularis	NCBITAXON		melanoma cell line	BTO	BTO:0000849	Study design	Mice	Cell line	MUDV	Mroh4
European Conditional Mouse Mutagenesis Programme_Knockout Mouse Project-CSD collection_CRISPR/Cas9 technique	Mus muscularis	NCBITAXON		melanoma cell line	BTO	BTO:0000849	Study design	Mice	Cell line	MHBC	Mroh9
European Conditional Mouse Mutagenesis Programme_Knockout Mouse Project-CSD collection_CRISPR/Cas9 technique	Mus muscularis	NCBITAXON		melanoma cell line	BTO	BTO:0000849	Study design	Mice	Cell line	MEJD	Mrps21
European Conditional Mouse Mutagenesis Programme_Knockout Mouse Project-CSD collection_CRISPR/Cas9 technique	Mus muscularis	NCBITAXON		melanoma cell line	BTO	BTO:0000849	Study design	Mice	Cell line	MUBK	Mrps5
European Conditional Mouse Mutagenesis Programme_Knockout Mouse Project-CSD collection_CRISPR/Cas9 technique	Mus muscularis	NCBITAXON		melanoma cell line	BTO	BTO:0000849	Study design	Mice	Cell line	MHCL	Mtmr1
European Conditional Mouse Mutagenesis Programme_Knockout Mouse Project-CSD collection_CRISPR/Cas9 technique	Mus muscularis	NCBITAXON		melanoma cell line	BTO	BTO:0000849	Study design	Mice	Cell line	PMBW	Mtmr1
European Conditional Mouse Mutagenesis Programme_Knockout Mouse Project-CSD collection_CRISPR/Cas9 technique	Mus muscularis	NCBITAXON		melanoma cell line	BTO	BTO:0000849	Study design	Mice	Cell line	MFDT	Mtss1l
European Conditional Mouse Mutagenesis Programme_Knockout Mouse Project-CSD collection_CRISPR/Cas9 technique	Mus muscularis	NCBITAXON		melanoma cell line	BTO	BTO:0000849	Study design	Mice	Cell line	MEHZ	Mybphl
European Conditional Mouse Mutagenesis Programme_Knockout Mouse Project-CSD collection_CRISPR/Cas9 technique	Mus muscularis	NCBITAXON		melanoma cell line	BTO	BTO:0000849	Study design	Mice	Cell line	MUAF	Mybphl
European Conditional Mouse Mutagenesis Programme_Knockout Mouse Project-CSD collection_CRISPR/Cas9 technique	Mus muscularis	NCBITAXON		melanoma cell line	BTO	BTO:0000849	Study design	Mice	Cell line	MYDA	Myd88
European Conditional Mouse Mutagenesis Programme_Knockout Mouse Project-CSD collection_CRISPR/Cas9 technique	Mus muscularis	NCBITAXON		melanoma cell line	BTO	BTO:0000849	Study design	Mice	Cell line	MDSK	Myh14
European Conditional Mouse Mutagenesis Programme_Knockout Mouse Project-CSD collection_CRISPR/Cas9 technique	Mus muscularis	NCBITAXON		melanoma cell line	BTO	BTO:0000849	Study design	Mice	Cell line	MYHO	Myh14
European Conditional Mouse Mutagenesis Programme_Knockout Mouse Project-CSD collection_CRISPR/Cas9 technique	Mus muscularis	NCBITAXON		melanoma cell line	BTO	BTO:0000849	Study design	Mice	Cell line	MGXX	Myh7b
European Conditional Mouse Mutagenesis Programme_Knockout Mouse Project-CSD collection_CRISPR/Cas9 technique	Mus muscularis	NCBITAXON		melanoma cell line	BTO	BTO:0000849	Study design	Mice	Cell line	MFQX	Myo10
European Conditional Mouse Mutagenesis Programme_Knockout Mouse Project-CSD collection_CRISPR/Cas9 technique	Mus muscularis	NCBITAXON		melanoma cell line	BTO	BTO:0000849	Study design	Mice	Cell line	MYOZ	Myo7a
European Conditional Mouse Mutagenesis Programme_Knockout Mouse Project-CSD collection_CRISPR/Cas9 technique	Mus muscularis	NCBITAXON		melanoma cell line	BTO	BTO:0000849	Study design	Mice	Cell line	PMAK	Myo9a
European Conditional Mouse Mutagenesis Programme_Knockout Mouse Project-CSD collection_CRISPR/Cas9 technique	Mus muscularis	NCBITAXON		melanoma cell line	BTO	BTO:0000849	Study design	Mice	Cell line	MYZM	Mysm1
European Conditional Mouse Mutagenesis Programme_Knockout Mouse Project-CSD collection_CRISPR/Cas9 technique	Mus muscularis	NCBITAXON		melanoma cell line	BTO	BTO:0000849	Study design	Mice	Cell line	MFFA	Myt1l
European Conditional Mouse Mutagenesis Programme_Knockout Mouse Project-CSD collection_CRISPR/Cas9 technique	Mus muscularis	NCBITAXON		melanoma cell line	BTO	BTO:0000849	Study design	Mice	Cell line	MFTF	N6amt2
European Conditional Mouse Mutagenesis Programme_Knockout Mouse Project-CSD collection_CRISPR/Cas9 technique	Mus muscularis	NCBITAXON		melanoma cell line	BTO	BTO:0000849	Study design	Mice	Cell line	MEQW	Naaa
European Conditional Mouse Mutagenesis Programme_Knockout Mouse Project-CSD collection_CRISPR/Cas9 technique	Mus muscularis	NCBITAXON		melanoma cell line	BTO	BTO:0000849	Study design	Mice	Cell line	MDYC	Nacad
European Conditional Mouse Mutagenesis Programme_Knockout Mouse Project-CSD collection_CRISPR/Cas9 technique	Mus muscularis	NCBITAXON		melanoma cell line	BTO	BTO:0000849	Study design	Mice	Cell line	MUEZ	Nacc2
European Conditional Mouse Mutagenesis Programme_Knockout Mouse Project-CSD collection_CRISPR/Cas9 technique	Mus muscularis	NCBITAXON		melanoma cell line	BTO	BTO:0000849	Study design	Mice	Cell line	PMBN	Nadk2
European Conditional Mouse Mutagenesis Programme_Knockout Mouse Project-CSD collection_CRISPR/Cas9 technique	Mus muscularis	NCBITAXON		melanoma cell line	BTO	BTO:0000849	Study design	Mice	Cell line	MGEG	Nat10
European Conditional Mouse Mutagenesis Programme_Knockout Mouse Project-CSD collection_CRISPR/Cas9 technique	Mus muscularis	NCBITAXON		melanoma cell line	BTO	BTO:0000849	Study design	Mice	Cell line	NBEA	Nbeal2
European Conditional Mouse Mutagenesis Programme_Knockout Mouse Project-CSD collection_CRISPR/Cas9 technique	Mus muscularis	NCBITAXON		melanoma cell line	BTO	BTO:0000849	Study design	Mice	Cell line	MFDL	Ncf2
European Conditional Mouse Mutagenesis Programme_Knockout Mouse Project-CSD collection_CRISPR/Cas9 technique	Mus muscularis	NCBITAXON		melanoma cell line	BTO	BTO:0000849	Study design	Mice	Cell line	MFHG	Ndufb8
European Conditional Mouse Mutagenesis Programme_Knockout Mouse Project-CSD collection_CRISPR/Cas9 technique	Mus muscularis	NCBITAXON		melanoma cell line	BTO	BTO:0000849	Study design	Mice	Cell line	PMCM	Nebl
European Conditional Mouse Mutagenesis Programme_Knockout Mouse Project-CSD collection_CRISPR/Cas9 technique	Mus muscularis	NCBITAXON		melanoma cell line	BTO	BTO:0000849	Study design	Mice	Cell line	PMBT	Nek3
European Conditional Mouse Mutagenesis Programme_Knockout Mouse Project-CSD collection_CRISPR/Cas9 technique	Mus muscularis	NCBITAXON		melanoma cell line	BTO	BTO:0000849	Study design	Mice	Cell line	MEXV	Nek9
European Conditional Mouse Mutagenesis Programme_Knockout Mouse Project-CSD collection_CRISPR/Cas9 technique	Mus muscularis	NCBITAXON		melanoma cell line	BTO	BTO:0000849	Study design	Mice	Cell line	MGSR	Nelfe
European Conditional Mouse Mutagenesis Programme_Knockout Mouse Project-CSD collection_CRISPR/Cas9 technique	Mus muscularis	NCBITAXON		melanoma cell line	BTO	BTO:0000849	Study design	Mice	Cell line	NFK	Nfkb1
European Conditional Mouse Mutagenesis Programme_Knockout Mouse Project-CSD collection_CRISPR/Cas9 technique	Mus muscularis	NCBITAXON		melanoma cell line	BTO	BTO:0000849	Study design	Mice	Cell line	MGJQ	Nfkbil1
European Conditional Mouse Mutagenesis Programme_Knockout Mouse Project-CSD collection_CRISPR/Cas9 technique	Mus muscularis	NCBITAXON		melanoma cell line	BTO	BTO:0000849	Study design	Mice	Cell line	MGTG	Nfu1
European Conditional Mouse Mutagenesis Programme_Knockout Mouse Project-CSD collection_CRISPR/Cas9 technique	Mus muscularis	NCBITAXON		melanoma cell line	BTO	BTO:0000849	Study design	Mice	Cell line	MFDK	Ngrn
European Conditional Mouse Mutagenesis Programme_Knockout Mouse Project-CSD collection_CRISPR/Cas9 technique	Mus muscularis	NCBITAXON		melanoma cell line	BTO	BTO:0000849	Study design	Mice	Cell line	MGRQ	Nhlrc2
European Conditional Mouse Mutagenesis Programme_Knockout Mouse Project-CSD collection_CRISPR/Cas9 technique	Mus muscularis	NCBITAXON		melanoma cell line	BTO	BTO:0000849	Study design	Mice	Cell line	MFDS	Nhp2
European Conditional Mouse Mutagenesis Programme_Knockout Mouse Project-CSD collection_CRISPR/Cas9 technique	Mus muscularis	NCBITAXON		melanoma cell line	BTO	BTO:0000849	Study design	Mice	Cell line	MEQF	Ninj2
European Conditional Mouse Mutagenesis Programme_Knockout Mouse Project-CSD collection_CRISPR/Cas9 technique	Mus muscularis	NCBITAXON		melanoma cell line	BTO	BTO:0000849	Study design	Mice	Cell line	MUHU	Nipsnap3a
European Conditional Mouse Mutagenesis Programme_Knockout Mouse Project-CSD collection_CRISPR/Cas9 technique	Mus muscularis	NCBITAXON		melanoma cell line	BTO	BTO:0000849	Study design	Mice	Cell line	MFFZ	Nme4
European Conditional Mouse Mutagenesis Programme_Knockout Mouse Project-CSD collection_CRISPR/Cas9 technique	Mus muscularis	NCBITAXON		melanoma cell line	BTO	BTO:0000849	Study design	Mice	Cell line	MGEW	Nmrk1
European Conditional Mouse Mutagenesis Programme_Knockout Mouse Project-CSD collection_CRISPR/Cas9 technique	Mus muscularis	NCBITAXON		melanoma cell line	BTO	BTO:0000849	Study design	Mice	Cell line	MUGF	Npat
European Conditional Mouse Mutagenesis Programme_Knockout Mouse Project-CSD collection_CRISPR/Cas9 technique	Mus muscularis	NCBITAXON		melanoma cell line	BTO	BTO:0000849	Study design	Mice	Cell line	NRBO	Nrbp1
European Conditional Mouse Mutagenesis Programme_Knockout Mouse Project-CSD collection_CRISPR/Cas9 technique	Mus muscularis	NCBITAXON		melanoma cell line	BTO	BTO:0000849	Study design	Mice	Cell line	MFUJ	Nrde2
European Conditional Mouse Mutagenesis Programme_Knockout Mouse Project-CSD collection_CRISPR/Cas9 technique	Mus muscularis	NCBITAXON		melanoma cell line	BTO	BTO:0000849	Study design	Mice	Cell line	MUBJ	Nubpl
European Conditional Mouse Mutagenesis Programme_Knockout Mouse Project-CSD collection_CRISPR/Cas9 technique	Mus muscularis	NCBITAXON		melanoma cell line	BTO	BTO:0000849	Study design	Mice	Cell line	MGGX	Nudt12
European Conditional Mouse Mutagenesis Programme_Knockout Mouse Project-CSD collection_CRISPR/Cas9 technique	Mus muscularis	NCBITAXON		melanoma cell line	BTO	BTO:0000849	Study design	Mice	Cell line	MFSY	Nup85
European Conditional Mouse Mutagenesis Programme_Knockout Mouse Project-CSD collection_CRISPR/Cas9 technique	Mus muscularis	NCBITAXON		melanoma cell line	BTO	BTO:0000849	Study design	Mice	Cell line	MUFT	Nutm2
European Conditional Mouse Mutagenesis Programme_Knockout Mouse Project-CSD collection_CRISPR/Cas9 technique	Mus muscularis	NCBITAXON		melanoma cell line	BTO	BTO:0000849	Study design	Mice	Cell line	MUCQ	Nxn
European Conditional Mouse Mutagenesis Programme_Knockout Mouse Project-CSD collection_CRISPR/Cas9 technique	Mus muscularis	NCBITAXON		melanoma cell line	BTO	BTO:0000849	Study design	Mice	Cell line	MGNL	Oaf
European Conditional Mouse Mutagenesis Programme_Knockout Mouse Project-CSD collection_CRISPR/Cas9 technique	Mus muscularis	NCBITAXON		melanoma cell line	BTO	BTO:0000849	Study design	Mice	Cell line	MDGP	Oas1g
European Conditional Mouse Mutagenesis Programme_Knockout Mouse Project-CSD collection_CRISPR/Cas9 technique	Mus muscularis	NCBITAXON		melanoma cell line	BTO	BTO:0000849	Study design	Mice	Cell line	OCMZ	Ocm
European Conditional Mouse Mutagenesis Programme_Knockout Mouse Project-CSD collection_CRISPR/Cas9 technique	Mus muscularis	NCBITAXON		melanoma cell line	BTO	BTO:0000849	Study design	Mice	Cell line	MFEE	Ogdh
European Conditional Mouse Mutagenesis Programme_Knockout Mouse Project-CSD collection_CRISPR/Cas9 technique	Mus muscularis	NCBITAXON		melanoma cell line	BTO	BTO:0000849	Study design	Mice	Cell line	XISC	Olfr168
European Conditional Mouse Mutagenesis Programme_Knockout Mouse Project-CSD collection_CRISPR/Cas9 technique	Mus muscularis	NCBITAXON		melanoma cell line	BTO	BTO:0000849	Study design	Mice	Cell line	MFTG	Oog2
European Conditional Mouse Mutagenesis Programme_Knockout Mouse Project-CSD collection_CRISPR/Cas9 technique	Mus muscularis	NCBITAXON		melanoma cell line	BTO	BTO:0000849	Study design	Mice	Cell line	MGNP	Orc1
European Conditional Mouse Mutagenesis Programme_Knockout Mouse Project-CSD collection_CRISPR/Cas9 technique	Mus muscularis	NCBITAXON		melanoma cell line	BTO	BTO:0000849	Study design	Mice	Cell line	MEFC	Os9
European Conditional Mouse Mutagenesis Programme_Knockout Mouse Project-CSD collection_CRISPR/Cas9 technique	Mus muscularis	NCBITAXON		melanoma cell line	BTO	BTO:0000849	Study design	Mice	Cell line	MGCS	Osbpl3
European Conditional Mouse Mutagenesis Programme_Knockout Mouse Project-CSD collection_CRISPR/Cas9 technique	Mus muscularis	NCBITAXON		melanoma cell line	BTO	BTO:0000849	Study design	Mice	Cell line	MCWA	Otub2
European Conditional Mouse Mutagenesis Programme_Knockout Mouse Project-CSD collection_CRISPR/Cas9 technique	Mus muscularis	NCBITAXON		melanoma cell line	BTO	BTO:0000849	Study design	Mice	Cell line	PMAZ	Otud7b
European Conditional Mouse Mutagenesis Programme_Knockout Mouse Project-CSD collection_CRISPR/Cas9 technique	Mus muscularis	NCBITAXON		melanoma cell line	BTO	BTO:0000849	Study design	Mice	Cell line	MEBW	Oxr1
European Conditional Mouse Mutagenesis Programme_Knockout Mouse Project-CSD collection_CRISPR/Cas9 technique	Mus muscularis	NCBITAXON		melanoma cell line	BTO	BTO:0000849	Study design	Mice	Cell line	MEBQ	Pabpc4
European Conditional Mouse Mutagenesis Programme_Knockout Mouse Project-CSD collection_CRISPR/Cas9 technique	Mus muscularis	NCBITAXON		melanoma cell line	BTO	BTO:0000849	Study design	Mice	Cell line	MDVY	Pabpn1l
European Conditional Mouse Mutagenesis Programme_Knockout Mouse Project-CSD collection_CRISPR/Cas9 technique	Mus muscularis	NCBITAXON		melanoma cell line	BTO	BTO:0000849	Study design	Mice	Cell line	MUEK	Pam16
European Conditional Mouse Mutagenesis Programme_Knockout Mouse Project-CSD collection_CRISPR/Cas9 technique	Mus muscularis	NCBITAXON		melanoma cell line	BTO	BTO:0000849	Study design	Mice	Cell line	MUCD	Pced1a
European Conditional Mouse Mutagenesis Programme_Knockout Mouse Project-CSD collection_CRISPR/Cas9 technique	Mus muscularis	NCBITAXON		melanoma cell line	BTO	BTO:0000849	Study design	Mice	Cell line	MUCT	Pdcd2
European Conditional Mouse Mutagenesis Programme_Knockout Mouse Project-CSD collection_CRISPR/Cas9 technique	Mus muscularis	NCBITAXON		melanoma cell line	BTO	BTO:0000849	Study design	Mice	Cell line	MUEW	Pdia4
European Conditional Mouse Mutagenesis Programme_Knockout Mouse Project-CSD collection_CRISPR/Cas9 technique	Mus muscularis	NCBITAXON		melanoma cell line	BTO	BTO:0000849	Study design	Mice	Cell line	MFKA	Pdk3
European Conditional Mouse Mutagenesis Programme_Knockout Mouse Project-CSD collection_CRISPR/Cas9 technique	Mus muscularis	NCBITAXON		melanoma cell line	BTO	BTO:0000849	Study design	Mice	Cell line	PDSF	Pds5b
European Conditional Mouse Mutagenesis Programme_Knockout Mouse Project-CSD collection_CRISPR/Cas9 technique	Mus muscularis	NCBITAXON		melanoma cell line	BTO	BTO:0000849	Study design	Mice	Cell line	MEDH	Pdxk
European Conditional Mouse Mutagenesis Programme_Knockout Mouse Project-CSD collection_CRISPR/Cas9 technique	Mus muscularis	NCBITAXON		melanoma cell line	BTO	BTO:0000849	Study design	Mice	Cell line	METD	Pdzd3
European Conditional Mouse Mutagenesis Programme_Knockout Mouse Project-CSD collection_CRISPR/Cas9 technique	Mus muscularis	NCBITAXON		melanoma cell line	BTO	BTO:0000849	Study design	Mice	Cell line	PMCH	Pdzk1
European Conditional Mouse Mutagenesis Programme_Knockout Mouse Project-CSD collection_CRISPR/Cas9 technique	Mus muscularis	NCBITAXON		melanoma cell line	BTO	BTO:0000849	Study design	Mice	Cell line	MFEB	Pear1
European Conditional Mouse Mutagenesis Programme_Knockout Mouse Project-CSD collection_CRISPR/Cas9 technique	Mus muscularis	NCBITAXON		melanoma cell line	BTO	BTO:0000849	Study design	Mice	Cell line	MFPW	Pepd
European Conditional Mouse Mutagenesis Programme_Knockout Mouse Project-CSD collection_CRISPR/Cas9 technique	Mus muscularis	NCBITAXON		melanoma cell line	BTO	BTO:0000849	Study design	Mice	Cell line	MERN	Pfkfb4
European Conditional Mouse Mutagenesis Programme_Knockout Mouse Project-CSD collection_CRISPR/Cas9 technique	Mus muscularis	NCBITAXON		melanoma cell line	BTO	BTO:0000849	Study design	Mice	Cell line	PMAY	Pgap2
European Conditional Mouse Mutagenesis Programme_Knockout Mouse Project-CSD collection_CRISPR/Cas9 technique	Mus muscularis	NCBITAXON		melanoma cell line	BTO	BTO:0000849	Study design	Mice	Cell line	MGLS	Pigf
European Conditional Mouse Mutagenesis Programme_Knockout Mouse Project-CSD collection_CRISPR/Cas9 technique	Mus muscularis	NCBITAXON		melanoma cell line	BTO	BTO:0000849	Study design	Mice	Cell line	MUFF	Pigl
European Conditional Mouse Mutagenesis Programme_Knockout Mouse Project-CSD collection_CRISPR/Cas9 technique	Mus muscularis	NCBITAXON		melanoma cell line	BTO	BTO:0000849	Study design	Mice	Cell line	PIKT	Pik3cg
European Conditional Mouse Mutagenesis Programme_Knockout Mouse Project-CSD collection_CRISPR/Cas9 technique	Mus muscularis	NCBITAXON		melanoma cell line	BTO	BTO:0000849	Study design	Mice	Cell line	MFXT	Pitrm1
European Conditional Mouse Mutagenesis Programme_Knockout Mouse Project-CSD collection_CRISPR/Cas9 technique	Mus muscularis	NCBITAXON		melanoma cell line	BTO	BTO:0000849	Study design	Mice	Cell line	PKHD	Pkhd1
European Conditional Mouse Mutagenesis Programme_Knockout Mouse Project-CSD collection_CRISPR/Cas9 technique	Mus muscularis	NCBITAXON		melanoma cell line	BTO	BTO:0000849	Study design	Mice	Cell line	MFZL	Pla2g6
European Conditional Mouse Mutagenesis Programme_Knockout Mouse Project-CSD collection_CRISPR/Cas9 technique	Mus muscularis	NCBITAXON		melanoma cell line	BTO	BTO:0000849	Study design	Mice	Cell line	MELR	Pld3
European Conditional Mouse Mutagenesis Programme_Knockout Mouse Project-CSD collection_CRISPR/Cas9 technique	Mus muscularis	NCBITAXON		melanoma cell line	BTO	BTO:0000849	Study design	Mice	Cell line	PLEO	Plekhg1
European Conditional Mouse Mutagenesis Programme_Knockout Mouse Project-CSD collection_CRISPR/Cas9 technique	Mus muscularis	NCBITAXON		melanoma cell line	BTO	BTO:0000849	Study design	Mice	Cell line	DABR	Plet1
European Conditional Mouse Mutagenesis Programme_Knockout Mouse Project-CSD collection_CRISPR/Cas9 technique	Mus muscularis	NCBITAXON		melanoma cell line	BTO	BTO:0000849	Study design	Mice	Cell line	MEYY	Pls3
European Conditional Mouse Mutagenesis Programme_Knockout Mouse Project-CSD collection_CRISPR/Cas9 technique	Mus muscularis	NCBITAXON		melanoma cell line	BTO	BTO:0000849	Study design	Mice	Cell line	MUEH	Plscr2
European Conditional Mouse Mutagenesis Programme_Knockout Mouse Project-CSD collection_CRISPR/Cas9 technique	Mus muscularis	NCBITAXON		melanoma cell line	BTO	BTO:0000849	Study design	Mice	Cell line	MEAM	Plxna2
European Conditional Mouse Mutagenesis Programme_Knockout Mouse Project-CSD collection_CRISPR/Cas9 technique	Mus muscularis	NCBITAXON		melanoma cell line	BTO	BTO:0000849	Study design	Mice	Cell line	MGFF	Plxnb3
European Conditional Mouse Mutagenesis Programme_Knockout Mouse Project-CSD collection_CRISPR/Cas9 technique	Mus muscularis	NCBITAXON		melanoma cell line	BTO	BTO:0000849	Study design	Mice	Cell line	MGLG	Polb
European Conditional Mouse Mutagenesis Programme_Knockout Mouse Project-CSD collection_CRISPR/Cas9 technique	Mus muscularis	NCBITAXON		melanoma cell line	BTO	BTO:0000849	Study design	Mice	Cell line	MUHD	Pold3
European Conditional Mouse Mutagenesis Programme_Knockout Mouse Project-CSD collection_CRISPR/Cas9 technique	Mus muscularis	NCBITAXON		melanoma cell line	BTO	BTO:0000849	Study design	Mice	Cell line	MFVN	Polr3f
European Conditional Mouse Mutagenesis Programme_Knockout Mouse Project-CSD collection_CRISPR/Cas9 technique	Mus muscularis	NCBITAXON		melanoma cell line	BTO	BTO:0000849	Study design	Mice	Cell line	MGHL	Polr3g
European Conditional Mouse Mutagenesis Programme_Knockout Mouse Project-CSD collection_CRISPR/Cas9 technique	Mus muscularis	NCBITAXON		melanoma cell line	BTO	BTO:0000849	Study design	Mice	Cell line	MEQK	Pop4
European Conditional Mouse Mutagenesis Programme_Knockout Mouse Project-CSD collection_CRISPR/Cas9 technique	Mus muscularis	NCBITAXON		melanoma cell line	BTO	BTO:0000849	Study design	Mice	Cell line	MUEP	Ppil3
European Conditional Mouse Mutagenesis Programme_Knockout Mouse Project-CSD collection_CRISPR/Cas9 technique	Mus muscularis	NCBITAXON		melanoma cell line	BTO	BTO:0000849	Study design	Mice	Cell line	PPPC	Ppp6c
European Conditional Mouse Mutagenesis Programme_Knockout Mouse Project-CSD collection_CRISPR/Cas9 technique	Mus muscularis	NCBITAXON		melanoma cell line	BTO	BTO:0000849	Study design	Mice	Cell line	MEFJ	Praf2
European Conditional Mouse Mutagenesis Programme_Knockout Mouse Project-CSD collection_CRISPR/Cas9 technique	Mus muscularis	NCBITAXON		melanoma cell line	BTO	BTO:0000849	Study design	Mice	Cell line	MEJQ	Prame
European Conditional Mouse Mutagenesis Programme_Knockout Mouse Project-CSD collection_CRISPR/Cas9 technique	Mus muscularis	NCBITAXON		melanoma cell line	BTO	BTO:0000849	Study design	Mice	Cell line	MUCJ	Prkab1
European Conditional Mouse Mutagenesis Programme_Knockout Mouse Project-CSD collection_CRISPR/Cas9 technique	Mus muscularis	NCBITAXON		melanoma cell line	BTO	BTO:0000849	Study design	Mice	Cell line	MDZU	Prrc2b
European Conditional Mouse Mutagenesis Programme_Knockout Mouse Project-CSD collection_CRISPR/Cas9 technique	Mus muscularis	NCBITAXON		melanoma cell line	BTO	BTO:0000849	Study design	Mice	Cell line	MUBG	Prrg2
European Conditional Mouse Mutagenesis Programme_Knockout Mouse Project-CSD collection_CRISPR/Cas9 technique	Mus muscularis	NCBITAXON		melanoma cell line	BTO	BTO:0000849	Study design	Mice	Cell line	MGKU	Prrt2
European Conditional Mouse Mutagenesis Programme_Knockout Mouse Project-CSD collection_CRISPR/Cas9 technique	Mus muscularis	NCBITAXON		melanoma cell line	BTO	BTO:0000849	Study design	Mice	Cell line	MGYE	Prss52
European Conditional Mouse Mutagenesis Programme_Knockout Mouse Project-CSD collection_CRISPR/Cas9 technique	Mus muscularis	NCBITAXON		melanoma cell line	BTO	BTO:0000849	Study design	Mice	Cell line	DABH	Prss53
European Conditional Mouse Mutagenesis Programme_Knockout Mouse Project-CSD collection_CRISPR/Cas9 technique	Mus muscularis	NCBITAXON		melanoma cell line	BTO	BTO:0000849	Study design	Mice	Cell line	DAEF	Prss53
European Conditional Mouse Mutagenesis Programme_Knockout Mouse Project-CSD collection_CRISPR/Cas9 technique	Mus muscularis	NCBITAXON		melanoma cell line	BTO	BTO:0000849	Study design	Mice	Cell line	MAPK	Psat1
European Conditional Mouse Mutagenesis Programme_Knockout Mouse Project-CSD collection_CRISPR/Cas9 technique	Mus muscularis	NCBITAXON		melanoma cell line	BTO	BTO:0000849	Study design	Mice	Cell line	MMMM	Psat1
European Conditional Mouse Mutagenesis Programme_Knockout Mouse Project-CSD collection_CRISPR/Cas9 technique	Mus muscularis	NCBITAXON		melanoma cell line	BTO	BTO:0000849	Study design	Mice	Cell line	MGJF	Psph
European Conditional Mouse Mutagenesis Programme_Knockout Mouse Project-CSD collection_CRISPR/Cas9 technique	Mus muscularis	NCBITAXON		melanoma cell line	BTO	BTO:0000849	Study design	Mice	Cell line	MFEQ	Pth
European Conditional Mouse Mutagenesis Programme_Knockout Mouse Project-CSD collection_CRISPR/Cas9 technique	Mus muscularis	NCBITAXON		melanoma cell line	BTO	BTO:0000849	Study design	Mice	Cell line	MFUV	Pth1r
European Conditional Mouse Mutagenesis Programme_Knockout Mouse Project-CSD collection_CRISPR/Cas9 technique	Mus muscularis	NCBITAXON		melanoma cell line	BTO	BTO:0000849	Study design	Mice	Cell line	MDWU	Pth2r
European Conditional Mouse Mutagenesis Programme_Knockout Mouse Project-CSD collection_CRISPR/Cas9 technique	Mus muscularis	NCBITAXON		melanoma cell line	BTO	BTO:0000849	Study design	Mice	Cell line	MFMW	Pthlh
European Conditional Mouse Mutagenesis Programme_Knockout Mouse Project-CSD collection_CRISPR/Cas9 technique	Mus muscularis	NCBITAXON		melanoma cell line	BTO	BTO:0000849	Study design	Mice	Cell line	MEXY	Ptprd
European Conditional Mouse Mutagenesis Programme_Knockout Mouse Project-CSD collection_CRISPR/Cas9 technique	Mus muscularis	NCBITAXON		melanoma cell line	BTO	BTO:0000849	Study design	Mice	Cell line	PMBM	Pus10
European Conditional Mouse Mutagenesis Programme_Knockout Mouse Project-CSD collection_CRISPR/Cas9 technique	Mus muscularis	NCBITAXON		melanoma cell line	BTO	BTO:0000849	Study design	Mice	Cell line	MGQG	Pwp1
European Conditional Mouse Mutagenesis Programme_Knockout Mouse Project-CSD collection_CRISPR/Cas9 technique	Mus muscularis	NCBITAXON		melanoma cell line	BTO	BTO:0000849	Study design	Mice	Cell line	MGQS	Pycr2
European Conditional Mouse Mutagenesis Programme_Knockout Mouse Project-CSD collection_CRISPR/Cas9 technique	Mus muscularis	NCBITAXON		melanoma cell line	BTO	BTO:0000849	Study design	Mice	Cell line	MEAW	Rab15
European Conditional Mouse Mutagenesis Programme_Knockout Mouse Project-CSD collection_CRISPR/Cas9 technique	Mus muscularis	NCBITAXON		melanoma cell line	BTO	BTO:0000849	Study design	Mice	Cell line	MHBR	Rab17
European Conditional Mouse Mutagenesis Programme_Knockout Mouse Project-CSD collection_CRISPR/Cas9 technique	Mus muscularis	NCBITAXON		melanoma cell line	BTO	BTO:0000849	Study design	Mice	Cell line	PMCE	Rab21
European Conditional Mouse Mutagenesis Programme_Knockout Mouse Project-CSD collection_CRISPR/Cas9 technique	Mus muscularis	NCBITAXON		melanoma cell line	BTO	BTO:0000849	Study design	Mice	Cell line	MDXG	Rab5c
European Conditional Mouse Mutagenesis Programme_Knockout Mouse Project-CSD collection_CRISPR/Cas9 technique	Mus muscularis	NCBITAXON		melanoma cell line	BTO	BTO:0000849	Study design	Mice	Cell line	MEAH	Rala
European Conditional Mouse Mutagenesis Programme_Knockout Mouse Project-CSD collection_CRISPR/Cas9 technique	Mus muscularis	NCBITAXON		melanoma cell line	BTO	BTO:0000849	Study design	Mice	Cell line	MEAV	Ralgapb
European Conditional Mouse Mutagenesis Programme_Knockout Mouse Project-CSD collection_CRISPR/Cas9 technique	Mus muscularis	NCBITAXON		melanoma cell line	BTO	BTO:0000849	Study design	Mice	Cell line	RALG	Ralgapb
European Conditional Mouse Mutagenesis Programme_Knockout Mouse Project-CSD collection_CRISPR/Cas9 technique	Mus muscularis	NCBITAXON		melanoma cell line	BTO	BTO:0000849	Study design	Mice	Cell line	MDYP	Ralgps2
European Conditional Mouse Mutagenesis Programme_Knockout Mouse Project-CSD collection_CRISPR/Cas9 technique	Mus muscularis	NCBITAXON		melanoma cell line	BTO	BTO:0000849	Study design	Mice	Cell line	MUFZ	Raph1
European Conditional Mouse Mutagenesis Programme_Knockout Mouse Project-CSD collection_CRISPR/Cas9 technique	Mus muscularis	NCBITAXON		melanoma cell line	BTO	BTO:0000849	Study design	Mice	Cell line	MEBJ	Rasal2
European Conditional Mouse Mutagenesis Programme_Knockout Mouse Project-CSD collection_CRISPR/Cas9 technique	Mus muscularis	NCBITAXON		melanoma cell line	BTO	BTO:0000849	Study design	Mice	Cell line	RASG	Rasgrp4
European Conditional Mouse Mutagenesis Programme_Knockout Mouse Project-CSD collection_CRISPR/Cas9 technique	Mus muscularis	NCBITAXON		melanoma cell line	BTO	BTO:0000849	Study design	Mice	Cell line	RSF	Rassf1
European Conditional Mouse Mutagenesis Programme_Knockout Mouse Project-CSD collection_CRISPR/Cas9 technique	Mus muscularis	NCBITAXON		melanoma cell line	BTO	BTO:0000849	Study design	Mice	Cell line	MUHE	Rbak
European Conditional Mouse Mutagenesis Programme_Knockout Mouse Project-CSD collection_CRISPR/Cas9 technique	Mus muscularis	NCBITAXON		melanoma cell line	BTO	BTO:0000849	Study design	Mice	Cell line	MGDJ	Rbm14
European Conditional Mouse Mutagenesis Programme_Knockout Mouse Project-CSD collection_CRISPR/Cas9 technique	Mus muscularis	NCBITAXON		melanoma cell line	BTO	BTO:0000849	Study design	Mice	Cell line	MUFQ	Rbm33
European Conditional Mouse Mutagenesis Programme_Knockout Mouse Project-CSD collection_CRISPR/Cas9 technique	Mus muscularis	NCBITAXON		melanoma cell line	BTO	BTO:0000849	Study design	Mice	Cell line	MFRM	Rbm47
European Conditional Mouse Mutagenesis Programme_Knockout Mouse Project-CSD collection_CRISPR/Cas9 technique	Mus muscularis	NCBITAXON		melanoma cell line	BTO	BTO:0000849	Study design	Mice	Cell line	MUAG	Rbmx
European Conditional Mouse Mutagenesis Programme_Knockout Mouse Project-CSD collection_CRISPR/Cas9 technique	Mus muscularis	NCBITAXON		melanoma cell line	BTO	BTO:0000849	Study design	Mice	Cell line	MEJH	Rbmx
European Conditional Mouse Mutagenesis Programme_Knockout Mouse Project-CSD collection_CRISPR/Cas9 technique	Mus muscularis	NCBITAXON		melanoma cell line	BTO	BTO:0000849	Study design	Mice	Cell line	MCHV	Rcor2
European Conditional Mouse Mutagenesis Programme_Knockout Mouse Project-CSD collection_CRISPR/Cas9 technique	Mus muscularis	NCBITAXON		melanoma cell line	BTO	BTO:0000849	Study design	Mice	Cell line	MUDQ	Reg3d
European Conditional Mouse Mutagenesis Programme_Knockout Mouse Project-CSD collection_CRISPR/Cas9 technique	Mus muscularis	NCBITAXON		melanoma cell line	BTO	BTO:0000849	Study design	Mice	Cell line	MECP	Reg3g
European Conditional Mouse Mutagenesis Programme_Knockout Mouse Project-CSD collection_CRISPR/Cas9 technique	Mus muscularis	NCBITAXON		melanoma cell line	BTO	BTO:0000849	Study design	Mice	Cell line	MFTS	Repin1
European Conditional Mouse Mutagenesis Programme_Knockout Mouse Project-CSD collection_CRISPR/Cas9 technique	Mus muscularis	NCBITAXON		melanoma cell line	BTO	BTO:0000849	Study design	Mice	Cell line	RFTN	Rftn2
European Conditional Mouse Mutagenesis Programme_Knockout Mouse Project-CSD collection_CRISPR/Cas9 technique	Mus muscularis	NCBITAXON		melanoma cell line	BTO	BTO:0000849	Study design	Mice	Cell line	MEEK	Rhox13
European Conditional Mouse Mutagenesis Programme_Knockout Mouse Project-CSD collection_CRISPR/Cas9 technique	Mus muscularis	NCBITAXON		melanoma cell line	BTO	BTO:0000849	Study design	Mice	Cell line	MUAA	Rhox13
European Conditional Mouse Mutagenesis Programme_Knockout Mouse Project-CSD collection_CRISPR/Cas9 technique	Mus muscularis	NCBITAXON		melanoma cell line	BTO	BTO:0000849	Study design	Mice	Cell line	MGWT	Rida
European Conditional Mouse Mutagenesis Programme_Knockout Mouse Project-CSD collection_CRISPR/Cas9 technique	Mus muscularis	NCBITAXON		melanoma cell line	BTO	BTO:0000849	Study design	Mice	Cell line	DAAR	Rimbp2
European Conditional Mouse Mutagenesis Programme_Knockout Mouse Project-CSD collection_CRISPR/Cas9 technique	Mus muscularis	NCBITAXON		melanoma cell line	BTO	BTO:0000849	Study design	Mice	Cell line	MDUP	Rnaseh2c
European Conditional Mouse Mutagenesis Programme_Knockout Mouse Project-CSD collection_CRISPR/Cas9 technique	Mus muscularis	NCBITAXON		melanoma cell line	BTO	BTO:0000849	Study design	Mice	Cell line	MUGJ	Rnasek
European Conditional Mouse Mutagenesis Programme_Knockout Mouse Project-CSD collection_CRISPR/Cas9 technique	Mus muscularis	NCBITAXON		melanoma cell line	BTO	BTO:0000849	Study design	Mice	Cell line	MUCM	Rnf10
European Conditional Mouse Mutagenesis Programme_Knockout Mouse Project-CSD collection_CRISPR/Cas9 technique	Mus muscularis	NCBITAXON		melanoma cell line	BTO	BTO:0000849	Study design	Mice	Cell line	MGQZ	Rnf125
European Conditional Mouse Mutagenesis Programme_Knockout Mouse Project-CSD collection_CRISPR/Cas9 technique	Mus muscularis	NCBITAXON		melanoma cell line	BTO	BTO:0000849	Study design	Mice	Cell line	PMCT	Rnf138
European Conditional Mouse Mutagenesis Programme_Knockout Mouse Project-CSD collection_CRISPR/Cas9 technique	Mus muscularis	NCBITAXON		melanoma cell line	BTO	BTO:0000849	Study design	Mice	Cell line	MUDH	Rnf157
European Conditional Mouse Mutagenesis Programme_Knockout Mouse Project-CSD collection_CRISPR/Cas9 technique	Mus muscularis	NCBITAXON		melanoma cell line	BTO	BTO:0000849	Study design	Mice	Cell line	MUBF	Ropn1l
European Conditional Mouse Mutagenesis Programme_Knockout Mouse Project-CSD collection_CRISPR/Cas9 technique	Mus muscularis	NCBITAXON		melanoma cell line	BTO	BTO:0000849	Study design	Mice	Cell line	MDLW	Rpgrip1l
European Conditional Mouse Mutagenesis Programme_Knockout Mouse Project-CSD collection_CRISPR/Cas9 technique	Mus muscularis	NCBITAXON		melanoma cell line	BTO	BTO:0000849	Study design	Mice	Cell line	MGQP	Rpia
European Conditional Mouse Mutagenesis Programme_Knockout Mouse Project-CSD collection_CRISPR/Cas9 technique	Mus muscularis	NCBITAXON		melanoma cell line	BTO	BTO:0000849	Study design	Mice	Cell line	MFPV	Rsad1
European Conditional Mouse Mutagenesis Programme_Knockout Mouse Project-CSD collection_CRISPR/Cas9 technique	Mus muscularis	NCBITAXON		melanoma cell line	BTO	BTO:0000849	Study design	Mice	Cell line	MGNR	Rspo4
European Conditional Mouse Mutagenesis Programme_Knockout Mouse Project-CSD collection_CRISPR/Cas9 technique	Mus muscularis	NCBITAXON		melanoma cell line	BTO	BTO:0000849	Study design	Mice	Cell line	RUFY	Rufy2
European Conditional Mouse Mutagenesis Programme_Knockout Mouse Project-CSD collection_CRISPR/Cas9 technique	Mus muscularis	NCBITAXON		melanoma cell line	BTO	BTO:0000849	Study design	Mice	Cell line	MUAV	Rundc1
European Conditional Mouse Mutagenesis Programme_Knockout Mouse Project-CSD collection_CRISPR/Cas9 technique	Mus muscularis	NCBITAXON		melanoma cell line	BTO	BTO:0000849	Study design	Mice	Cell line	MGBF	Sap130
European Conditional Mouse Mutagenesis Programme_Knockout Mouse Project-CSD collection_CRISPR/Cas9 technique	Mus muscularis	NCBITAXON		melanoma cell line	BTO	BTO:0000849	Study design	Mice	Cell line	MCXP	Sc4mol
European Conditional Mouse Mutagenesis Programme_Knockout Mouse Project-CSD collection_CRISPR/Cas9 technique	Mus muscularis	NCBITAXON		melanoma cell line	BTO	BTO:0000849	Study design	Mice	Cell line	MEAU	Scn3b
European Conditional Mouse Mutagenesis Programme_Knockout Mouse Project-CSD collection_CRISPR/Cas9 technique	Mus muscularis	NCBITAXON		melanoma cell line	BTO	BTO:0000849	Study design	Mice	Cell line	SECO	Sec1
European Conditional Mouse Mutagenesis Programme_Knockout Mouse Project-CSD collection_CRISPR/Cas9 technique	Mus muscularis	NCBITAXON		melanoma cell line	BTO	BTO:0000849	Study design	Mice	Cell line	MDZV	Sec22b
European Conditional Mouse Mutagenesis Programme_Knockout Mouse Project-CSD collection_CRISPR/Cas9 technique	Mus muscularis	NCBITAXON		melanoma cell line	BTO	BTO:0000849	Study design	Mice	Cell line	MDYY	Sel1l
European Conditional Mouse Mutagenesis Programme_Knockout Mouse Project-CSD collection_CRISPR/Cas9 technique	Mus muscularis	NCBITAXON		melanoma cell line	BTO	BTO:0000849	Study design	Mice	Cell line	MEEH	Selk
European Conditional Mouse Mutagenesis Programme_Knockout Mouse Project-CSD collection_CRISPR/Cas9 technique	Mus muscularis	NCBITAXON		melanoma cell line	BTO	BTO:0000849	Study design	Mice	Cell line	MUAE	Selk
European Conditional Mouse Mutagenesis Programme_Knockout Mouse Project-CSD collection_CRISPR/Cas9 technique	Mus muscularis	NCBITAXON		melanoma cell line	BTO	BTO:0000849	Study design	Mice	Cell line	SESA	Sema7a
European Conditional Mouse Mutagenesis Programme_Knockout Mouse Project-CSD collection_CRISPR/Cas9 technique	Mus muscularis	NCBITAXON		melanoma cell line	BTO	BTO:0000849	Study design	Mice	Cell line	MFXQ	Sept10
European Conditional Mouse Mutagenesis Programme_Knockout Mouse Project-CSD collection_CRISPR/Cas9 technique	Mus muscularis	NCBITAXON		melanoma cell line	BTO	BTO:0000849	Study design	Mice	Cell line	MUHP	Sepw1
European Conditional Mouse Mutagenesis Programme_Knockout Mouse Project-CSD collection_CRISPR/Cas9 technique	Mus muscularis	NCBITAXON		melanoma cell line	BTO	BTO:0000849	Study design	Mice	Cell line	MFXJ	Serinc3
European Conditional Mouse Mutagenesis Programme_Knockout Mouse Project-CSD collection_CRISPR/Cas9 technique	Mus muscularis	NCBITAXON		melanoma cell line	BTO	BTO:0000849	Study design	Mice	Cell line	MFCY	Serpina3c
European Conditional Mouse Mutagenesis Programme_Knockout Mouse Project-CSD collection_CRISPR/Cas9 technique	Mus muscularis	NCBITAXON		melanoma cell line	BTO	BTO:0000849	Study design	Mice	Cell line	MMCJ	Setd1a
European Conditional Mouse Mutagenesis Programme_Knockout Mouse Project-CSD collection_CRISPR/Cas9 technique	Mus muscularis	NCBITAXON		melanoma cell line	BTO	BTO:0000849	Study design	Mice	Cell line	MDUJ	Setd4
European Conditional Mouse Mutagenesis Programme_Knockout Mouse Project-CSD collection_CRISPR/Cas9 technique	Mus muscularis	NCBITAXON		melanoma cell line	BTO	BTO:0000849	Study design	Mice	Cell line	MEFW	Setd5
European Conditional Mouse Mutagenesis Programme_Knockout Mouse Project-CSD collection_CRISPR/Cas9 technique	Mus muscularis	NCBITAXON		melanoma cell line	BTO	BTO:0000849	Study design	Mice	Cell line	MUBE	Sfxn3
European Conditional Mouse Mutagenesis Programme_Knockout Mouse Project-CSD collection_CRISPR/Cas9 technique	Mus muscularis	NCBITAXON		melanoma cell line	BTO	BTO:0000849	Study design	Mice	Cell line	MEBK	Sgms1
European Conditional Mouse Mutagenesis Programme_Knockout Mouse Project-CSD collection_CRISPR/Cas9 technique	Mus muscularis	NCBITAXON		melanoma cell line	BTO	BTO:0000849	Study design	Mice	Cell line	MBRY	Sgol1
European Conditional Mouse Mutagenesis Programme_Knockout Mouse Project-CSD collection_CRISPR/Cas9 technique	Mus muscularis	NCBITAXON		melanoma cell line	BTO	BTO:0000849	Study design	Mice	Cell line	MUCV	Sgsm1
European Conditional Mouse Mutagenesis Programme_Knockout Mouse Project-CSD collection_CRISPR/Cas9 technique	Mus muscularis	NCBITAXON		melanoma cell line	BTO	BTO:0000849	Study design	Mice	Cell line	MEMX	Sh2d5
European Conditional Mouse Mutagenesis Programme_Knockout Mouse Project-CSD collection_CRISPR/Cas9 technique	Mus muscularis	NCBITAXON		melanoma cell line	BTO	BTO:0000849	Study design	Mice	Cell line	PMAR	Sh3bgrl3
European Conditional Mouse Mutagenesis Programme_Knockout Mouse Project-CSD collection_CRISPR/Cas9 technique	Mus muscularis	NCBITAXON		melanoma cell line	BTO	BTO:0000849	Study design	Mice	Cell line	MGNY	Sh3bp4
European Conditional Mouse Mutagenesis Programme_Knockout Mouse Project-CSD collection_CRISPR/Cas9 technique	Mus muscularis	NCBITAXON		melanoma cell line	BTO	BTO:0000849	Study design	Mice	Cell line	PMAD	Sh3pxd2a
European Conditional Mouse Mutagenesis Programme_Knockout Mouse Project-CSD collection_CRISPR/Cas9 technique	Mus muscularis	NCBITAXON		melanoma cell line	BTO	BTO:0000849	Study design	Mice	Cell line	MDCL	Sirt3
European Conditional Mouse Mutagenesis Programme_Knockout Mouse Project-CSD collection_CRISPR/Cas9 technique	Mus muscularis	NCBITAXON		melanoma cell line	BTO	BTO:0000849	Study design	Mice	Cell line	MDHR	Skida1
European Conditional Mouse Mutagenesis Programme_Knockout Mouse Project-CSD collection_CRISPR/Cas9 technique	Mus muscularis	NCBITAXON		melanoma cell line	BTO	BTO:0000849	Study design	Mice	Cell line	PMBJ	Slamf9
European Conditional Mouse Mutagenesis Programme_Knockout Mouse Project-CSD collection_CRISPR/Cas9 technique	Mus muscularis	NCBITAXON		melanoma cell line	BTO	BTO:0000849	Study design	Mice	Cell line	MELU	Slc16a4
European Conditional Mouse Mutagenesis Programme_Knockout Mouse Project-CSD collection_CRISPR/Cas9 technique	Mus muscularis	NCBITAXON		melanoma cell line	BTO	BTO:0000849	Study design	Mice	Cell line	MECE	Slc16a6
European Conditional Mouse Mutagenesis Programme_Knockout Mouse Project-CSD collection_CRISPR/Cas9 technique	Mus muscularis	NCBITAXON		melanoma cell line	BTO	BTO:0000849	Study design	Mice	Cell line	SLCO	Slc1a4
European Conditional Mouse Mutagenesis Programme_Knockout Mouse Project-CSD collection_CRISPR/Cas9 technique	Mus muscularis	NCBITAXON		melanoma cell line	BTO	BTO:0000849	Study design	Mice	Cell line	MEQX	Slc20a2
European Conditional Mouse Mutagenesis Programme_Knockout Mouse Project-CSD collection_CRISPR/Cas9 technique	Mus muscularis	NCBITAXON		melanoma cell line	BTO	BTO:0000849	Study design	Mice	Cell line	MERS	Slc25a20
European Conditional Mouse Mutagenesis Programme_Knockout Mouse Project-CSD collection_CRISPR/Cas9 technique	Mus muscularis	NCBITAXON		melanoma cell line	BTO	BTO:0000849	Study design	Mice	Cell line	MUCS	Slc25a28
European Conditional Mouse Mutagenesis Programme_Knockout Mouse Project-CSD collection_CRISPR/Cas9 technique	Mus muscularis	NCBITAXON		melanoma cell line	BTO	BTO:0000849	Study design	Mice	Cell line	MELD	Slc25a30
European Conditional Mouse Mutagenesis Programme_Knockout Mouse Project-CSD collection_CRISPR/Cas9 technique	Mus muscularis	NCBITAXON		melanoma cell line	BTO	BTO:0000849	Study design	Mice	Cell line	MGDF	Slc38a2
European Conditional Mouse Mutagenesis Programme_Knockout Mouse Project-CSD collection_CRISPR/Cas9 technique	Mus muscularis	NCBITAXON		melanoma cell line	BTO	BTO:0000849	Study design	Mice	Cell line	MFED	Slc5a7
European Conditional Mouse Mutagenesis Programme_Knockout Mouse Project-CSD collection_CRISPR/Cas9 technique	Mus muscularis	NCBITAXON		melanoma cell line	BTO	BTO:0000849	Study design	Mice	Cell line	MGLT	Slc9a3r2
European Conditional Mouse Mutagenesis Programme_Knockout Mouse Project-CSD collection_CRISPR/Cas9 technique	Mus muscularis	NCBITAXON		melanoma cell line	BTO	BTO:0000849	Study design	Mice	Cell line	MUAB	Slitrk4
European Conditional Mouse Mutagenesis Programme_Knockout Mouse Project-CSD collection_CRISPR/Cas9 technique	Mus muscularis	NCBITAXON		melanoma cell line	BTO	BTO:0000849	Study design	Mice	Cell line	MFMP	Slu7
European Conditional Mouse Mutagenesis Programme_Knockout Mouse Project-CSD collection_CRISPR/Cas9 technique	Mus muscularis	NCBITAXON		melanoma cell line	BTO	BTO:0000849	Study design	Mice	Cell line	MFAM	Slx4ip
European Conditional Mouse Mutagenesis Programme_Knockout Mouse Project-CSD collection_CRISPR/Cas9 technique	Mus muscularis	NCBITAXON		melanoma cell line	BTO	BTO:0000849	Study design	Mice	Cell line	PMCW	Smg1
European Conditional Mouse Mutagenesis Programme_Knockout Mouse Project-CSD collection_CRISPR/Cas9 technique	Mus muscularis	NCBITAXON		melanoma cell line	BTO	BTO:0000849	Study design	Mice	Cell line	MUBD	Smpd4
European Conditional Mouse Mutagenesis Programme_Knockout Mouse Project-CSD collection_CRISPR/Cas9 technique	Mus muscularis	NCBITAXON		melanoma cell line	BTO	BTO:0000849	Study design	Mice	Cell line	MBCD	Sms
European Conditional Mouse Mutagenesis Programme_Knockout Mouse Project-CSD collection_CRISPR/Cas9 technique	Mus muscularis	NCBITAXON		melanoma cell line	BTO	BTO:0000849	Study design	Mice	Cell line	MEBR	Smyd5
European Conditional Mouse Mutagenesis Programme_Knockout Mouse Project-CSD collection_CRISPR/Cas9 technique	Mus muscularis	NCBITAXON		melanoma cell line	BTO	BTO:0000849	Study design	Mice	Cell line	SMYD	Smyd5
European Conditional Mouse Mutagenesis Programme_Knockout Mouse Project-CSD collection_CRISPR/Cas9 technique	Mus muscularis	NCBITAXON		melanoma cell line	BTO	BTO:0000849	Study design	Mice	Cell line	MGEL	Snx31
European Conditional Mouse Mutagenesis Programme_Knockout Mouse Project-CSD collection_CRISPR/Cas9 technique	Mus muscularis	NCBITAXON		melanoma cell line	BTO	BTO:0000849	Study design	Mice	Cell line	MHCZ	Snx8
European Conditional Mouse Mutagenesis Programme_Knockout Mouse Project-CSD collection_CRISPR/Cas9 technique	Mus muscularis	NCBITAXON		melanoma cell line	BTO	BTO:0000849	Study design	Mice	Cell line	MGJR	Spata25
European Conditional Mouse Mutagenesis Programme_Knockout Mouse Project-CSD collection_CRISPR/Cas9 technique	Mus muscularis	NCBITAXON		melanoma cell line	BTO	BTO:0000849	Study design	Mice	Cell line	MEUY	Spink10
European Conditional Mouse Mutagenesis Programme_Knockout Mouse Project-CSD collection_CRISPR/Cas9 technique	Mus muscularis	NCBITAXON		melanoma cell line	BTO	BTO:0000849	Study design	Mice	Cell line	MGPZ	Spink14
European Conditional Mouse Mutagenesis Programme_Knockout Mouse Project-CSD collection_CRISPR/Cas9 technique	Mus muscularis	NCBITAXON		melanoma cell line	BTO	BTO:0000849	Study design	Mice	Cell line	SPN	Spns2
European Conditional Mouse Mutagenesis Programme_Knockout Mouse Project-CSD collection_CRISPR/Cas9 technique	Mus muscularis	NCBITAXON		melanoma cell line	BTO	BTO:0000849	Study design	Mice	Cell line	SPO	Spopl
European Conditional Mouse Mutagenesis Programme_Knockout Mouse Project-CSD collection_CRISPR/Cas9 technique	Mus muscularis	NCBITAXON		melanoma cell line	BTO	BTO:0000849	Study design	Mice	Cell line	SPNB	Sptbn1
European Conditional Mouse Mutagenesis Programme_Knockout Mouse Project-CSD collection_CRISPR/Cas9 technique	Mus muscularis	NCBITAXON		melanoma cell line	BTO	BTO:0000849	Study design	Mice	Cell line	MGCV	Sqle
European Conditional Mouse Mutagenesis Programme_Knockout Mouse Project-CSD collection_CRISPR/Cas9 technique	Mus muscularis	NCBITAXON		melanoma cell line	BTO	BTO:0000849	Study design	Mice	Cell line	MDYA	Srrm4
European Conditional Mouse Mutagenesis Programme_Knockout Mouse Project-CSD collection_CRISPR/Cas9 technique	Mus muscularis	NCBITAXON		melanoma cell line	BTO	BTO:0000849	Study design	Mice	Cell line	MFJE	Srsf7
European Conditional Mouse Mutagenesis Programme_Knockout Mouse Project-CSD collection_CRISPR/Cas9 technique	Mus muscularis	NCBITAXON		melanoma cell line	BTO	BTO:0000849	Study design	Mice	Cell line	MEPZ	Ssbp1
European Conditional Mouse Mutagenesis Programme_Knockout Mouse Project-CSD collection_CRISPR/Cas9 technique	Mus muscularis	NCBITAXON		melanoma cell line	BTO	BTO:0000849	Study design	Mice	Cell line	MUHH	Ssr2
European Conditional Mouse Mutagenesis Programme_Knockout Mouse Project-CSD collection_CRISPR/Cas9 technique	Mus muscularis	NCBITAXON		melanoma cell line	BTO	BTO:0000849	Study design	Mice	Cell line	MEGB	Stard8
European Conditional Mouse Mutagenesis Programme_Knockout Mouse Project-CSD collection_CRISPR/Cas9 technique	Mus muscularis	NCBITAXON		melanoma cell line	BTO	BTO:0000849	Study design	Mice	Cell line	MUAL	Stard8
European Conditional Mouse Mutagenesis Programme_Knockout Mouse Project-CSD collection_CRISPR/Cas9 technique	Mus muscularis	NCBITAXON		melanoma cell line	BTO	BTO:0000849	Study design	Mice	Cell line	MHEA	Stau2
European Conditional Mouse Mutagenesis Programme_Knockout Mouse Project-CSD collection_CRISPR/Cas9 technique	Mus muscularis	NCBITAXON		melanoma cell line	BTO	BTO:0000849	Study design	Mice	Cell line	MEKF	Stxbp4
European Conditional Mouse Mutagenesis Programme_Knockout Mouse Project-CSD collection_CRISPR/Cas9 technique	Mus muscularis	NCBITAXON		melanoma cell line	BTO	BTO:0000849	Study design	Mice	Cell line	MUEV	Sult1c1
European Conditional Mouse Mutagenesis Programme_Knockout Mouse Project-CSD collection_CRISPR/Cas9 technique	Mus muscularis	NCBITAXON		melanoma cell line	BTO	BTO:0000849	Study design	Mice	Cell line	MGEJ	Supt3
European Conditional Mouse Mutagenesis Programme_Knockout Mouse Project-CSD collection_CRISPR/Cas9 technique	Mus muscularis	NCBITAXON		melanoma cell line	BTO	BTO:0000849	Study design	Mice	Cell line	MFJT	Supt5
European Conditional Mouse Mutagenesis Programme_Knockout Mouse Project-CSD collection_CRISPR/Cas9 technique	Mus muscularis	NCBITAXON		melanoma cell line	BTO	BTO:0000849	Study design	Mice	Cell line	MDNJ	Syt1
European Conditional Mouse Mutagenesis Programme_Knockout Mouse Project-CSD collection_CRISPR/Cas9 technique	Mus muscularis	NCBITAXON		melanoma cell line	BTO	BTO:0000849	Study design	Mice	Cell line	MHCY	Taf11
European Conditional Mouse Mutagenesis Programme_Knockout Mouse Project-CSD collection_CRISPR/Cas9 technique	Mus muscularis	NCBITAXON		melanoma cell line	BTO	BTO:0000849	Study design	Mice	Cell line	MEKD	Tatdn3
European Conditional Mouse Mutagenesis Programme_Knockout Mouse Project-CSD collection_CRISPR/Cas9 technique	Mus muscularis	NCBITAXON		melanoma cell line	BTO	BTO:0000849	Study design	Mice	Cell line	MUAS	Tatdn3
European Conditional Mouse Mutagenesis Programme_Knockout Mouse Project-CSD collection_CRISPR/Cas9 technique	Mus muscularis	NCBITAXON		melanoma cell line	BTO	BTO:0000849	Study design	Mice	Cell line	MUEY	Tbc1d22a
European Conditional Mouse Mutagenesis Programme_Knockout Mouse Project-CSD collection_CRISPR/Cas9 technique	Mus muscularis	NCBITAXON		melanoma cell line	BTO	BTO:0000849	Study design	Mice	Cell line	MEGQ	Tceal5
European Conditional Mouse Mutagenesis Programme_Knockout Mouse Project-CSD collection_CRISPR/Cas9 technique	Mus muscularis	NCBITAXON		melanoma cell line	BTO	BTO:0000849	Study design	Mice	Cell line	MUAM	Tceal5
European Conditional Mouse Mutagenesis Programme_Knockout Mouse Project-CSD collection_CRISPR/Cas9 technique	Mus muscularis	NCBITAXON		melanoma cell line	BTO	BTO:0000849	Study design	Mice	Cell line	TCEA	Tceal5
European Conditional Mouse Mutagenesis Programme_Knockout Mouse Project-CSD collection_CRISPR/Cas9 technique	Mus muscularis	NCBITAXON		melanoma cell line	BTO	BTO:0000849	Study design	Mice	Cell line	MDXP	Tcf4
European Conditional Mouse Mutagenesis Programme_Knockout Mouse Project-CSD collection_CRISPR/Cas9 technique	Mus muscularis	NCBITAXON		melanoma cell line	BTO	BTO:0000849	Study design	Mice	Cell line	MEYN	Tcf7l2
European Conditional Mouse Mutagenesis Programme_Knockout Mouse Project-CSD collection_CRISPR/Cas9 technique	Mus muscularis	NCBITAXON		melanoma cell line	BTO	BTO:0000849	Study design	Mice	Cell line	MGEH	Tchp
European Conditional Mouse Mutagenesis Programme_Knockout Mouse Project-CSD collection_CRISPR/Cas9 technique	Mus muscularis	NCBITAXON		melanoma cell line	BTO	BTO:0000849	Study design	Mice	Cell line	MFMT	Tcp11
European Conditional Mouse Mutagenesis Programme_Knockout Mouse Project-CSD collection_CRISPR/Cas9 technique	Mus muscularis	NCBITAXON		melanoma cell line	BTO	BTO:0000849	Study design	Mice	Cell line	MEQN	Tcte1
European Conditional Mouse Mutagenesis Programme_Knockout Mouse Project-CSD collection_CRISPR/Cas9 technique	Mus muscularis	NCBITAXON		melanoma cell line	BTO	BTO:0000849	Study design	Mice	Cell line	MFYD	Tctex1d2
European Conditional Mouse Mutagenesis Programme_Knockout Mouse Project-CSD collection_CRISPR/Cas9 technique	Mus muscularis	NCBITAXON		melanoma cell line	BTO	BTO:0000849	Study design	Mice	Cell line	PMDH	Tctex1d2
European Conditional Mouse Mutagenesis Programme_Knockout Mouse Project-CSD collection_CRISPR/Cas9 technique	Mus muscularis	NCBITAXON		melanoma cell line	BTO	BTO:0000849	Study design	Mice	Cell line	MFNP	Tead3
European Conditional Mouse Mutagenesis Programme_Knockout Mouse Project-CSD collection_CRISPR/Cas9 technique	Mus muscularis	NCBITAXON		melanoma cell line	BTO	BTO:0000849	Study design	Mice	Cell line	MGCW	Tet1
European Conditional Mouse Mutagenesis Programme_Knockout Mouse Project-CSD collection_CRISPR/Cas9 technique	Mus muscularis	NCBITAXON		melanoma cell line	BTO	BTO:0000849	Study design	Mice	Cell line	MFDZ	Tex38
European Conditional Mouse Mutagenesis Programme_Knockout Mouse Project-CSD collection_CRISPR/Cas9 technique	Mus muscularis	NCBITAXON		melanoma cell line	BTO	BTO:0000849	Study design	Mice	Cell line	CDUN	Tff1
European Conditional Mouse Mutagenesis Programme_Knockout Mouse Project-CSD collection_CRISPR/Cas9 technique	Mus muscularis	NCBITAXON		melanoma cell line	BTO	BTO:0000849	Study design	Mice	Cell line	MUDL	Tgfb1i1
European Conditional Mouse Mutagenesis Programme_Knockout Mouse Project-CSD collection_CRISPR/Cas9 technique	Mus muscularis	NCBITAXON		melanoma cell line	BTO	BTO:0000849	Study design	Mice	Cell line	MGKM	Tgm6
European Conditional Mouse Mutagenesis Programme_Knockout Mouse Project-CSD collection_CRISPR/Cas9 technique	Mus muscularis	NCBITAXON		melanoma cell line	BTO	BTO:0000849	Study design	Mice	Cell line	PMBS	Tigar
European Conditional Mouse Mutagenesis Programme_Knockout Mouse Project-CSD collection_CRISPR/Cas9 technique	Mus muscularis	NCBITAXON		melanoma cell line	BTO	BTO:0000849	Study design	Mice	Cell line	PMCG	Timeless
European Conditional Mouse Mutagenesis Programme_Knockout Mouse Project-CSD collection_CRISPR/Cas9 technique	Mus muscularis	NCBITAXON		melanoma cell line	BTO	BTO:0000849	Study design	Mice	Cell line	MUHV	Timmdc1
European Conditional Mouse Mutagenesis Programme_Knockout Mouse Project-CSD collection_CRISPR/Cas9 technique	Mus muscularis	NCBITAXON		melanoma cell line	BTO	BTO:0000849	Study design	Mice	Cell line	MUBQ	Tmc3
European Conditional Mouse Mutagenesis Programme_Knockout Mouse Project-CSD collection_CRISPR/Cas9 technique	Mus muscularis	NCBITAXON		melanoma cell line	BTO	BTO:0000849	Study design	Mice	Cell line	PMAC	Tmem110
European Conditional Mouse Mutagenesis Programme_Knockout Mouse Project-CSD collection_CRISPR/Cas9 technique	Mus muscularis	NCBITAXON		melanoma cell line	BTO	BTO:0000849	Study design	Mice	Cell line	MEJS	Tmem126a
European Conditional Mouse Mutagenesis Programme_Knockout Mouse Project-CSD collection_CRISPR/Cas9 technique	Mus muscularis	NCBITAXON		melanoma cell line	BTO	BTO:0000849	Study design	Mice	Cell line	MFJN	Tmem127
European Conditional Mouse Mutagenesis Programme_Knockout Mouse Project-CSD collection_CRISPR/Cas9 technique	Mus muscularis	NCBITAXON		melanoma cell line	BTO	BTO:0000849	Study design	Mice	Cell line	MGZX	Tmem178b
European Conditional Mouse Mutagenesis Programme_Knockout Mouse Project-CSD collection_CRISPR/Cas9 technique	Mus muscularis	NCBITAXON		melanoma cell line	BTO	BTO:0000849	Study design	Mice	Cell line	PMBA	Tmem18
European Conditional Mouse Mutagenesis Programme_Knockout Mouse Project-CSD collection_CRISPR/Cas9 technique	Mus muscularis	NCBITAXON		melanoma cell line	BTO	BTO:0000849	Study design	Mice	Cell line	PMBR	Tmem241
European Conditional Mouse Mutagenesis Programme_Knockout Mouse Project-CSD collection_CRISPR/Cas9 technique	Mus muscularis	NCBITAXON		melanoma cell line	BTO	BTO:0000849	Study design	Mice	Cell line	MFHM	Tmem254b
European Conditional Mouse Mutagenesis Programme_Knockout Mouse Project-CSD collection_CRISPR/Cas9 technique	Mus muscularis	NCBITAXON		melanoma cell line	BTO	BTO:0000849	Study design	Mice	Cell line	MGNA	Tmem30a
European Conditional Mouse Mutagenesis Programme_Knockout Mouse Project-CSD collection_CRISPR/Cas9 technique	Mus muscularis	NCBITAXON		melanoma cell line	BTO	BTO:0000849	Study design	Mice	Cell line	MHCC	Tmem37
European Conditional Mouse Mutagenesis Programme_Knockout Mouse Project-CSD collection_CRISPR/Cas9 technique	Mus muscularis	NCBITAXON		melanoma cell line	BTO	BTO:0000849	Study design	Mice	Cell line	MUEX	Tmem42
European Conditional Mouse Mutagenesis Programme_Knockout Mouse Project-CSD collection_CRISPR/Cas9 technique	Mus muscularis	NCBITAXON		melanoma cell line	BTO	BTO:0000849	Study design	Mice	Cell line	MDGH	Tnik
European Conditional Mouse Mutagenesis Programme_Knockout Mouse Project-CSD collection_CRISPR/Cas9 technique	Mus muscularis	NCBITAXON		melanoma cell line	BTO	BTO:0000849	Study design	Mice	Cell line	MUAR	Tomm20l
European Conditional Mouse Mutagenesis Programme_Knockout Mouse Project-CSD collection_CRISPR/Cas9 technique	Mus muscularis	NCBITAXON		melanoma cell line	BTO	BTO:0000849	Study design	Mice	Cell line	MEJY	Tomm20l
European Conditional Mouse Mutagenesis Programme_Knockout Mouse Project-CSD collection_CRISPR/Cas9 technique	Mus muscularis	NCBITAXON		melanoma cell line	BTO	BTO:0000849	Study design	Mice	Cell line	MFVP	Traf2
European Conditional Mouse Mutagenesis Programme_Knockout Mouse Project-CSD collection_CRISPR/Cas9 technique	Mus muscularis	NCBITAXON		melanoma cell line	BTO	BTO:0000849	Study design	Mice	Cell line	MFXR	Traf6
European Conditional Mouse Mutagenesis Programme_Knockout Mouse Project-CSD collection_CRISPR/Cas9 technique	Mus muscularis	NCBITAXON		melanoma cell line	BTO	BTO:0000849	Study design	Mice	Cell line	MFKX	Tram2
European Conditional Mouse Mutagenesis Programme_Knockout Mouse Project-CSD collection_CRISPR/Cas9 technique	Mus muscularis	NCBITAXON		melanoma cell line	BTO	BTO:0000849	Study design	Mice	Cell line	MUDB	Trappc10
European Conditional Mouse Mutagenesis Programme_Knockout Mouse Project-CSD collection_CRISPR/Cas9 technique	Mus muscularis	NCBITAXON		melanoma cell line	BTO	BTO:0000849	Study design	Mice	Cell line	MFWT	Trappc9
European Conditional Mouse Mutagenesis Programme_Knockout Mouse Project-CSD collection_CRISPR/Cas9 technique	Mus muscularis	NCBITAXON		melanoma cell line	BTO	BTO:0000849	Study design	Mice	Cell line	MFZX	Trem1
European Conditional Mouse Mutagenesis Programme_Knockout Mouse Project-CSD collection_CRISPR/Cas9 technique	Mus muscularis	NCBITAXON		melanoma cell line	BTO	BTO:0000849	Study design	Mice	Cell line	TREX	Trex1
European Conditional Mouse Mutagenesis Programme_Knockout Mouse Project-CSD collection_CRISPR/Cas9 technique	Mus muscularis	NCBITAXON		melanoma cell line	BTO	BTO:0000849	Study design	Mice	Cell line	MEEC	Trim17
European Conditional Mouse Mutagenesis Programme_Knockout Mouse Project-CSD collection_CRISPR/Cas9 technique	Mus muscularis	NCBITAXON		melanoma cell line	BTO	BTO:0000849	Study design	Mice	Cell line	DAAM	Trim21
European Conditional Mouse Mutagenesis Programme_Knockout Mouse Project-CSD collection_CRISPR/Cas9 technique	Mus muscularis	NCBITAXON		melanoma cell line	BTO	BTO:0000849	Study design	Mice	Cell line	PMCV	Trim25
European Conditional Mouse Mutagenesis Programme_Knockout Mouse Project-CSD collection_CRISPR/Cas9 technique	Mus muscularis	NCBITAXON		melanoma cell line	BTO	BTO:0000849	Study design	Mice	Cell line	MUAD	Trim29
European Conditional Mouse Mutagenesis Programme_Knockout Mouse Project-CSD collection_CRISPR/Cas9 technique	Mus muscularis	NCBITAXON		melanoma cell line	BTO	BTO:0000849	Study design	Mice	Cell line	MEJT	Trim29
European Conditional Mouse Mutagenesis Programme_Knockout Mouse Project-CSD collection_CRISPR/Cas9 technique	Mus muscularis	NCBITAXON		melanoma cell line	BTO	BTO:0000849	Study design	Mice	Cell line	WBBC	Trim38
European Conditional Mouse Mutagenesis Programme_Knockout Mouse Project-CSD collection_CRISPR/Cas9 technique	Mus muscularis	NCBITAXON		melanoma cell line	BTO	BTO:0000849	Study design	Mice	Cell line	MBDP	Trim45
European Conditional Mouse Mutagenesis Programme_Knockout Mouse Project-CSD collection_CRISPR/Cas9 technique	Mus muscularis	NCBITAXON		melanoma cell line	BTO	BTO:0000849	Study design	Mice	Cell line	MGMD	Trim56
European Conditional Mouse Mutagenesis Programme_Knockout Mouse Project-CSD collection_CRISPR/Cas9 technique	Mus muscularis	NCBITAXON		melanoma cell line	BTO	BTO:0000849	Study design	Mice	Cell line	MUGH	Trim65
European Conditional Mouse Mutagenesis Programme_Knockout Mouse Project-CSD collection_CRISPR/Cas9 technique	Mus muscularis	NCBITAXON		melanoma cell line	BTO	BTO:0000849	Study design	Mice	Cell line	MUFP	Trmt2a
European Conditional Mouse Mutagenesis Programme_Knockout Mouse Project-CSD collection_CRISPR/Cas9 technique	Mus muscularis	NCBITAXON		melanoma cell line	BTO	BTO:0000849	Study design	Mice	Cell line	MFJA	Trp53rkb
European Conditional Mouse Mutagenesis Programme_Knockout Mouse Project-CSD collection_CRISPR/Cas9 technique	Mus muscularis	NCBITAXON		melanoma cell line	BTO	BTO:0000849	Study design	Mice	Cell line	MFJX	Trub2
European Conditional Mouse Mutagenesis Programme_Knockout Mouse Project-CSD collection_CRISPR/Cas9 technique	Mus muscularis	NCBITAXON		melanoma cell line	BTO	BTO:0000849	Study design	Mice	Cell line	TSFM	Tsfm
European Conditional Mouse Mutagenesis Programme_Knockout Mouse Project-CSD collection_CRISPR/Cas9 technique	Mus muscularis	NCBITAXON		melanoma cell line	BTO	BTO:0000849	Study design	Mice	Cell line	MELC	Ttll11
European Conditional Mouse Mutagenesis Programme_Knockout Mouse Project-CSD collection_CRISPR/Cas9 technique	Mus muscularis	NCBITAXON		melanoma cell line	BTO	BTO:0000849	Study design	Mice	Cell line	MUEQ	Tuba3a
European Conditional Mouse Mutagenesis Programme_Knockout Mouse Project-CSD collection_CRISPR/Cas9 technique	Mus muscularis	NCBITAXON		melanoma cell line	BTO	BTO:0000849	Study design	Mice	Cell line	MGQB	Tuft1
European Conditional Mouse Mutagenesis Programme_Knockout Mouse Project-CSD collection_CRISPR/Cas9 technique	Mus muscularis	NCBITAXON		melanoma cell line	BTO	BTO:0000849	Study design	Mice	Cell line	MDZN	Ubash3a
European Conditional Mouse Mutagenesis Programme_Knockout Mouse Project-CSD collection_CRISPR/Cas9 technique	Mus muscularis	NCBITAXON		melanoma cell line	BTO	BTO:0000849	Study design	Mice	Cell line	MGVL	Ube2d1
European Conditional Mouse Mutagenesis Programme_Knockout Mouse Project-CSD collection_CRISPR/Cas9 technique	Mus muscularis	NCBITAXON		melanoma cell line	BTO	BTO:0000849	Study design	Mice	Cell line	PMAL	Ubxn10
European Conditional Mouse Mutagenesis Programme_Knockout Mouse Project-CSD collection_CRISPR/Cas9 technique	Mus muscularis	NCBITAXON		melanoma cell line	BTO	BTO:0000849	Study design	Mice	Cell line	MFTT	Uevld
European Conditional Mouse Mutagenesis Programme_Knockout Mouse Project-CSD collection_CRISPR/Cas9 technique	Mus muscularis	NCBITAXON		melanoma cell line	BTO	BTO:0000849	Study design	Mice	Cell line	MGTC	Umodl1
European Conditional Mouse Mutagenesis Programme_Knockout Mouse Project-CSD collection_CRISPR/Cas9 technique	Mus muscularis	NCBITAXON		melanoma cell line	BTO	BTO:0000849	Study design	Mice	Cell line	MGLC	Unk
European Conditional Mouse Mutagenesis Programme_Knockout Mouse Project-CSD collection_CRISPR/Cas9 technique	Mus muscularis	NCBITAXON		melanoma cell line	BTO	BTO:0000849	Study design	Mice	Cell line	MGYP	Upb1
European Conditional Mouse Mutagenesis Programme_Knockout Mouse Project-CSD collection_CRISPR/Cas9 technique	Mus muscularis	NCBITAXON		melanoma cell line	BTO	BTO:0000849	Study design	Mice	Cell line	MFEW	Uri1
European Conditional Mouse Mutagenesis Programme_Knockout Mouse Project-CSD collection_CRISPR/Cas9 technique	Mus muscularis	NCBITAXON		melanoma cell line	BTO	BTO:0000849	Study design	Mice	Cell line	MCSB	Ush1c
European Conditional Mouse Mutagenesis Programme_Knockout Mouse Project-CSD collection_CRISPR/Cas9 technique	Mus muscularis	NCBITAXON		melanoma cell line	BTO	BTO:0000849	Study design	Mice	Cell line	MFGU	Ushbp1
European Conditional Mouse Mutagenesis Programme_Knockout Mouse Project-CSD collection_CRISPR/Cas9 technique	Mus muscularis	NCBITAXON		melanoma cell line	BTO	BTO:0000849	Study design	Mice	Cell line	GBFE	Usp11
European Conditional Mouse Mutagenesis Programme_Knockout Mouse Project-CSD collection_CRISPR/Cas9 technique	Mus muscularis	NCBITAXON		melanoma cell line	BTO	BTO:0000849	Study design	Mice	Cell line	MFVM	Usp11
European Conditional Mouse Mutagenesis Programme_Knockout Mouse Project-CSD collection_CRISPR/Cas9 technique	Mus muscularis	NCBITAXON		melanoma cell line	BTO	BTO:0000849	Study design	Mice	Cell line	MGEX	Usp20
European Conditional Mouse Mutagenesis Programme_Knockout Mouse Project-CSD collection_CRISPR/Cas9 technique	Mus muscularis	NCBITAXON		melanoma cell line	BTO	BTO:0000849	Study design	Mice	Cell line	MECN	Usp21
European Conditional Mouse Mutagenesis Programme_Knockout Mouse Project-CSD collection_CRISPR/Cas9 technique	Mus muscularis	NCBITAXON		melanoma cell line	BTO	BTO:0000849	Study design	Mice	Cell line	USPT	Usp22
European Conditional Mouse Mutagenesis Programme_Knockout Mouse Project-CSD collection_CRISPR/Cas9 technique	Mus muscularis	NCBITAXON		melanoma cell line	BTO	BTO:0000849	Study design	Mice	Cell line	MESV	Usp24
European Conditional Mouse Mutagenesis Programme_Knockout Mouse Project-CSD collection_CRISPR/Cas9 technique	Mus muscularis	NCBITAXON		melanoma cell line	BTO	BTO:0000849	Study design	Mice	Cell line	MDGD	Usp3
European Conditional Mouse Mutagenesis Programme_Knockout Mouse Project-CSD collection_CRISPR/Cas9 technique	Mus muscularis	NCBITAXON		melanoma cell line	BTO	BTO:0000849	Study design	Mice	Cell line	PMCD	Usp30
European Conditional Mouse Mutagenesis Programme_Knockout Mouse Project-CSD collection_CRISPR/Cas9 technique	Mus muscularis	NCBITAXON		melanoma cell line	BTO	BTO:0000849	Study design	Mice	Cell line	DABY	Usp37
European Conditional Mouse Mutagenesis Programme_Knockout Mouse Project-CSD collection_CRISPR/Cas9 technique	Mus muscularis	NCBITAXON		melanoma cell line	BTO	BTO:0000849	Study design	Mice	Cell line	GBFE	Usp4
European Conditional Mouse Mutagenesis Programme_Knockout Mouse Project-CSD collection_CRISPR/Cas9 technique	Mus muscularis	NCBITAXON		melanoma cell line	BTO	BTO:0000849	Study design	Mice	Cell line	PMCN	Usp44
European Conditional Mouse Mutagenesis Programme_Knockout Mouse Project-CSD collection_CRISPR/Cas9 technique	Mus muscularis	NCBITAXON		melanoma cell line	BTO	BTO:0000849	Study design	Mice	Cell line	MGJB	Usp5
European Conditional Mouse Mutagenesis Programme_Knockout Mouse Project-CSD collection_CRISPR/Cas9 technique	Mus muscularis	NCBITAXON		melanoma cell line	BTO	BTO:0000849	Study design	Mice	Cell line	PMBC	Vamp3
European Conditional Mouse Mutagenesis Programme_Knockout Mouse Project-CSD collection_CRISPR/Cas9 technique	Mus muscularis	NCBITAXON		melanoma cell line	BTO	BTO:0000849	Study design	Mice	Cell line	MUDS	Vps13a
European Conditional Mouse Mutagenesis Programme_Knockout Mouse Project-CSD collection_CRISPR/Cas9 technique	Mus muscularis	NCBITAXON		melanoma cell line	BTO	BTO:0000849	Study design	Mice	Cell line	MEXC	Vps33b
European Conditional Mouse Mutagenesis Programme_Knockout Mouse Project-CSD collection_CRISPR/Cas9 technique	Mus muscularis	NCBITAXON		melanoma cell line	BTO	BTO:0000849	Study design	Mice	Cell line	MFDC	Vps51
European Conditional Mouse Mutagenesis Programme_Knockout Mouse Project-CSD collection_CRISPR/Cas9 technique	Mus muscularis	NCBITAXON		melanoma cell line	BTO	BTO:0000849	Study design	Mice	Cell line	MDJZ	Vps53
European Conditional Mouse Mutagenesis Programme_Knockout Mouse Project-CSD collection_CRISPR/Cas9 technique	Mus muscularis	NCBITAXON		melanoma cell line	BTO	BTO:0000849	Study design	Mice	Cell line	MFUE	Vps72
European Conditional Mouse Mutagenesis Programme_Knockout Mouse Project-CSD collection_CRISPR/Cas9 technique	Mus muscularis	NCBITAXON		melanoma cell line	BTO	BTO:0000849	Study design	Mice	Cell line	MUHQ	Vwa3a
European Conditional Mouse Mutagenesis Programme_Knockout Mouse Project-CSD collection_CRISPR/Cas9 technique	Mus muscularis	NCBITAXON		melanoma cell line	BTO	BTO:0000849	Study design	Mice	Cell line	PMBB	Wac
European Conditional Mouse Mutagenesis Programme_Knockout Mouse Project-CSD collection_CRISPR/Cas9 technique	Mus muscularis	NCBITAXON		melanoma cell line	BTO	BTO:0000849	Study design	Mice	Cell line	PMBY	Washc2
European Conditional Mouse Mutagenesis Programme_Knockout Mouse Project-CSD collection_CRISPR/Cas9 technique	Mus muscularis	NCBITAXON		melanoma cell line	BTO	BTO:0000849	Study design	Mice	Cell line	WBPF	Wbp5
European Conditional Mouse Mutagenesis Programme_Knockout Mouse Project-CSD collection_CRISPR/Cas9 technique	Mus muscularis	NCBITAXON		melanoma cell line	BTO	BTO:0000849	Study design	Mice	Cell line	MGYQ	Wdr89
European Conditional Mouse Mutagenesis Programme_Knockout Mouse Project-CSD collection_CRISPR/Cas9 technique	Mus muscularis	NCBITAXON		melanoma cell line	BTO	BTO:0000849	Study design	Mice	Cell line	MFYJ	Wdtc1
European Conditional Mouse Mutagenesis Programme_Knockout Mouse Project-CSD collection_CRISPR/Cas9 technique	Mus muscularis	NCBITAXON		melanoma cell line	BTO	BTO:0000849	Study design	Mice	Cell line	PMAN	Wfikkn2
European Conditional Mouse Mutagenesis Programme_Knockout Mouse Project-CSD collection_CRISPR/Cas9 technique	Mus muscularis	NCBITAXON		melanoma cell line	BTO	BTO:0000849	Study design	Mice	Cell line	MUBC	Wnt16
European Conditional Mouse Mutagenesis Programme_Knockout Mouse Project-CSD collection_CRISPR/Cas9 technique	Mus muscularis	NCBITAXON		melanoma cell line	BTO	BTO:0000849	Study design	Mice	Cell line	WNT	Wnt3
European Conditional Mouse Mutagenesis Programme_Knockout Mouse Project-CSD collection_CRISPR/Cas9 technique	Mus muscularis	NCBITAXON		melanoma cell line	BTO	BTO:0000849	Study design	Mice	Cell line	MUHT	Wrap53
European Conditional Mouse Mutagenesis Programme_Knockout Mouse Project-CSD collection_CRISPR/Cas9 technique	Mus muscularis	NCBITAXON		melanoma cell line	BTO	BTO:0000849	Study design	Mice	Cell line	MUHX	Xkrx
European Conditional Mouse Mutagenesis Programme_Knockout Mouse Project-CSD collection_CRISPR/Cas9 technique	Mus muscularis	NCBITAXON		melanoma cell line	BTO	BTO:0000849	Study design	Mice	Cell line	MFHU	Xpnpep1
European Conditional Mouse Mutagenesis Programme_Knockout Mouse Project-CSD collection_CRISPR/Cas9 technique	Mus muscularis	NCBITAXON		melanoma cell line	BTO	BTO:0000849	Study design	Mice	Cell line	MFVL	Xxylt1
European Conditional Mouse Mutagenesis Programme_Knockout Mouse Project-CSD collection_CRISPR/Cas9 technique	Mus muscularis	NCBITAXON		melanoma cell line	BTO	BTO:0000849	Study design	Mice	Cell line	MEYD	Ydjc
European Conditional Mouse Mutagenesis Programme_Knockout Mouse Project-CSD collection_CRISPR/Cas9 technique	Mus muscularis	NCBITAXON		melanoma cell line	BTO	BTO:0000849	Study design	Mice	Cell line	MGPH	Yipf7
European Conditional Mouse Mutagenesis Programme_Knockout Mouse Project-CSD collection_CRISPR/Cas9 technique	Mus muscularis	NCBITAXON		melanoma cell line	BTO	BTO:0000849	Study design	Mice	Cell line	MERY	Ypel4
European Conditional Mouse Mutagenesis Programme_Knockout Mouse Project-CSD collection_CRISPR/Cas9 technique	Mus muscularis	NCBITAXON		melanoma cell line	BTO	BTO:0000849	Study design	Mice	Cell line	MUGX	Zbed5
European Conditional Mouse Mutagenesis Programme_Knockout Mouse Project-CSD collection_CRISPR/Cas9 technique	Mus muscularis	NCBITAXON		melanoma cell line	BTO	BTO:0000849	Study design	Mice	Cell line	MGYR	Zc3h14
European Conditional Mouse Mutagenesis Programme_Knockout Mouse Project-CSD collection_CRISPR/Cas9 technique	Mus muscularis	NCBITAXON		melanoma cell line	BTO	BTO:0000849	Study design	Mice	Cell line	MERR	Zcchc14
European Conditional Mouse Mutagenesis Programme_Knockout Mouse Project-CSD collection_CRISPR/Cas9 technique	Mus muscularis	NCBITAXON		melanoma cell line	BTO	BTO:0000849	Study design	Mice	Cell line	MUAP	Zfp182
European Conditional Mouse Mutagenesis Programme_Knockout Mouse Project-CSD collection_CRISPR/Cas9 technique	Mus muscularis	NCBITAXON		melanoma cell line	BTO	BTO:0000849	Study design	Mice	Cell line	MEHR	Zfp182
European Conditional Mouse Mutagenesis Programme_Knockout Mouse Project-CSD collection_CRISPR/Cas9 technique	Mus muscularis	NCBITAXON		melanoma cell line	BTO	BTO:0000849	Study design	Mice	Cell line	MUHG	Zfp239
European Conditional Mouse Mutagenesis Programme_Knockout Mouse Project-CSD collection_CRISPR/Cas9 technique	Mus muscularis	NCBITAXON		melanoma cell line	BTO	BTO:0000849	Study design	Mice	Cell line	MUFY	Zfp266
European Conditional Mouse Mutagenesis Programme_Knockout Mouse Project-CSD collection_CRISPR/Cas9 technique	Mus muscularis	NCBITAXON		melanoma cell line	BTO	BTO:0000849	Study design	Mice	Cell line	MUCG	Zfp287
European Conditional Mouse Mutagenesis Programme_Knockout Mouse Project-CSD collection_CRISPR/Cas9 technique	Mus muscularis	NCBITAXON		melanoma cell line	BTO	BTO:0000849	Study design	Mice	Cell line	MHAE	Zfp341
European Conditional Mouse Mutagenesis Programme_Knockout Mouse Project-CSD collection_CRISPR/Cas9 technique	Mus muscularis	NCBITAXON		melanoma cell line	BTO	BTO:0000849	Study design	Mice	Cell line	MFXF	Zfp365
European Conditional Mouse Mutagenesis Programme_Knockout Mouse Project-CSD collection_CRISPR/Cas9 technique	Mus muscularis	NCBITAXON		melanoma cell line	BTO	BTO:0000849	Study design	Mice	Cell line	MUDT	Zfp408
European Conditional Mouse Mutagenesis Programme_Knockout Mouse Project-CSD collection_CRISPR/Cas9 technique	Mus muscularis	NCBITAXON		melanoma cell line	BTO	BTO:0000849	Study design	Mice	Cell line	MUCF	Zfp616
European Conditional Mouse Mutagenesis Programme_Knockout Mouse Project-CSD collection_CRISPR/Cas9 technique	Mus muscularis	NCBITAXON		melanoma cell line	BTO	BTO:0000849	Study design	Mice	Cell line	PMAT	Zfp658
European Conditional Mouse Mutagenesis Programme_Knockout Mouse Project-CSD collection_CRISPR/Cas9 technique	Mus muscularis	NCBITAXON		melanoma cell line	BTO	BTO:0000849	Study design	Mice	Cell line	MENA	Zfp719
European Conditional Mouse Mutagenesis Programme_Knockout Mouse Project-CSD collection_CRISPR/Cas9 technique	Mus muscularis	NCBITAXON		melanoma cell line	BTO	BTO:0000849	Study design	Mice	Cell line	MUAW	Zfp719
European Conditional Mouse Mutagenesis Programme_Knockout Mouse Project-CSD collection_CRISPR/Cas9 technique	Mus muscularis	NCBITAXON		melanoma cell line	BTO	BTO:0000849	Study design	Mice	Cell line	DABA	Zfp763
European Conditional Mouse Mutagenesis Programme_Knockout Mouse Project-CSD collection_CRISPR/Cas9 technique	Mus muscularis	NCBITAXON		melanoma cell line	BTO	BTO:0000849	Study design	Mice	Cell line	MFHR	Zfp791
European Conditional Mouse Mutagenesis Programme_Knockout Mouse Project-CSD collection_CRISPR/Cas9 technique	Mus muscularis	NCBITAXON		melanoma cell line	BTO	BTO:0000849	Study design	Mice	Cell line	MUDX	Zfp84
European Conditional Mouse Mutagenesis Programme_Knockout Mouse Project-CSD collection_CRISPR/Cas9 technique	Mus muscularis	NCBITAXON		melanoma cell line	BTO	BTO:0000849	Study design	Mice	Cell line	PMBP	Zfp879
European Conditional Mouse Mutagenesis Programme_Knockout Mouse Project-CSD collection_CRISPR/Cas9 technique	Mus muscularis	NCBITAXON		melanoma cell line	BTO	BTO:0000849	Study design	Mice	Cell line	MDTY	Zfyve20
European Conditional Mouse Mutagenesis Programme_Knockout Mouse Project-CSD collection_CRISPR/Cas9 technique	Mus muscularis	NCBITAXON		melanoma cell line	BTO	BTO:0000849	Study design	Mice	Cell line	MUCZ	Zfyve28
European Conditional Mouse Mutagenesis Programme_Knockout Mouse Project-CSD collection_CRISPR/Cas9 technique	Mus muscularis	NCBITAXON		melanoma cell line	BTO	BTO:0000849	Study design	Mice	Cell line	MUBB	Zkscan17
European Conditional Mouse Mutagenesis Programme_Knockout Mouse Project-CSD collection_CRISPR/Cas9 technique	Mus muscularis	NCBITAXON		melanoma cell line	BTO	BTO:0000849	Study design	Mice	Cell line	MFPS	Zranb1
European Conditional Mouse Mutagenesis Programme_Knockout Mouse Project-CSD collection_CRISPR/Cas9 technique	Mus muscularis	NCBITAXON		melanoma cell line	BTO	BTO:0000849	Study design	Mice	Cell line	MEYQ	Zscan2
European Conditional Mouse Mutagenesis Programme_Knockout Mouse Project-CSD collection_CRISPR/Cas9 technique	Mus muscularis	NCBITAXON		melanoma cell line	BTO	BTO:0000849	Study design	Mice	Cell line	ABHD	wildtype
European Conditional Mouse Mutagenesis Programme_Knockout Mouse Project-CSD collection_CRISPR/Cas9 technique	Mus muscularis	NCBITAXON		melanoma cell line	BTO	BTO:0000849	Study design	Mice	Cell line	AGEF	wildtype
European Conditional Mouse Mutagenesis Programme_Knockout Mouse Project-CSD collection_CRISPR/Cas9 technique	Mus muscularis	NCBITAXON		melanoma cell line	BTO	BTO:0000849	Study design	Mice	Cell line	CBLT	wildtype
European Conditional Mouse Mutagenesis Programme_Knockout Mouse Project-CSD collection_CRISPR/Cas9 technique	Mus muscularis	NCBITAXON		melanoma cell line	BTO	BTO:0000849	Study design	Mice	Cell line	CBSC	wildtype
European Conditional Mouse Mutagenesis Programme_Knockout Mouse Project-CSD collection_CRISPR/Cas9 technique	Mus muscularis	NCBITAXON		melanoma cell line	BTO	BTO:0000849	Study design	Mice	Cell line	CIRO	wildtype
European Conditional Mouse Mutagenesis Programme_Knockout Mouse Project-CSD collection_CRISPR/Cas9 technique	Mus muscularis	NCBITAXON		melanoma cell line	BTO	BTO:0000849	Study design	Mice	Cell line	CYBA	wildtype
European Conditional Mouse Mutagenesis Programme_Knockout Mouse Project-CSD collection_CRISPR/Cas9 technique	Mus muscularis	NCBITAXON		melanoma cell line	BTO	BTO:0000849	Study design	Mice	Cell line	DAAH	wildtype
European Conditional Mouse Mutagenesis Programme_Knockout Mouse Project-CSD collection_CRISPR/Cas9 technique	Mus muscularis	NCBITAXON		melanoma cell line	BTO	BTO:0000849	Study design	Mice	Cell line	DABL	wildtype
European Conditional Mouse Mutagenesis Programme_Knockout Mouse Project-CSD collection_CRISPR/Cas9 technique	Mus muscularis	NCBITAXON		melanoma cell line	BTO	BTO:0000849	Study design	Mice	Cell line	DABS	wildtype
European Conditional Mouse Mutagenesis Programme_Knockout Mouse Project-CSD collection_CRISPR/Cas9 technique	Mus muscularis	NCBITAXON		melanoma cell line	BTO	BTO:0000849	Study design	Mice	Cell line	DABV	wildtype
European Conditional Mouse Mutagenesis Programme_Knockout Mouse Project-CSD collection_CRISPR/Cas9 technique	Mus muscularis	NCBITAXON		melanoma cell line	BTO	BTO:0000849	Study design	Mice	Cell line	DABZ	wildtype
European Conditional Mouse Mutagenesis Programme_Knockout Mouse Project-CSD collection_CRISPR/Cas9 technique	Mus muscularis	NCBITAXON		melanoma cell line	BTO	BTO:0000849	Study design	Mice	Cell line	DACM	wildtype
European Conditional Mouse Mutagenesis Programme_Knockout Mouse Project-CSD collection_CRISPR/Cas9 technique	Mus muscularis	NCBITAXON		melanoma cell line	BTO	BTO:0000849	Study design	Mice	Cell line	DACR	wildtype
European Conditional Mouse Mutagenesis Programme_Knockout Mouse Project-CSD collection_CRISPR/Cas9 technique	Mus muscularis	NCBITAXON		melanoma cell line	BTO	BTO:0000849	Study design	Mice	Cell line	DACS	wildtype
European Conditional Mouse Mutagenesis Programme_Knockout Mouse Project-CSD collection_CRISPR/Cas9 technique	Mus muscularis	NCBITAXON		melanoma cell line	BTO	BTO:0000849	Study design	Mice	Cell line	DACW	wildtype
European Conditional Mouse Mutagenesis Programme_Knockout Mouse Project-CSD collection_CRISPR/Cas9 technique	Mus muscularis	NCBITAXON		melanoma cell line	BTO	BTO:0000849	Study design	Mice	Cell line	DACX	wildtype
European Conditional Mouse Mutagenesis Programme_Knockout Mouse Project-CSD collection_CRISPR/Cas9 technique	Mus muscularis	NCBITAXON		melanoma cell line	BTO	BTO:0000849	Study design	Mice	Cell line	DACZ	wildtype
European Conditional Mouse Mutagenesis Programme_Knockout Mouse Project-CSD collection_CRISPR/Cas9 technique	Mus muscularis	NCBITAXON		melanoma cell line	BTO	BTO:0000849	Study design	Mice	Cell line	DADB	wildtype
European Conditional Mouse Mutagenesis Programme_Knockout Mouse Project-CSD collection_CRISPR/Cas9 technique	Mus muscularis	NCBITAXON		melanoma cell line	BTO	BTO:0000849	Study design	Mice	Cell line	DADD	wildtype
European Conditional Mouse Mutagenesis Programme_Knockout Mouse Project-CSD collection_CRISPR/Cas9 technique	Mus muscularis	NCBITAXON		melanoma cell line	BTO	BTO:0000849	Study design	Mice	Cell line	DADL	wildtype
European Conditional Mouse Mutagenesis Programme_Knockout Mouse Project-CSD collection_CRISPR/Cas9 technique	Mus muscularis	NCBITAXON		melanoma cell line	BTO	BTO:0000849	Study design	Mice	Cell line	DADN	wildtype
European Conditional Mouse Mutagenesis Programme_Knockout Mouse Project-CSD collection_CRISPR/Cas9 technique	Mus muscularis	NCBITAXON		melanoma cell line	BTO	BTO:0000849	Study design	Mice	Cell line	DADY	wildtype
European Conditional Mouse Mutagenesis Programme_Knockout Mouse Project-CSD collection_CRISPR/Cas9 technique	Mus muscularis	NCBITAXON		melanoma cell line	BTO	BTO:0000849	Study design	Mice	Cell line	DAEN	wildtype
European Conditional Mouse Mutagenesis Programme_Knockout Mouse Project-CSD collection_CRISPR/Cas9 technique	Mus muscularis	NCBITAXON		melanoma cell line	BTO	BTO:0000849	Study design	Mice	Cell line	DAEU	wildtype
European Conditional Mouse Mutagenesis Programme_Knockout Mouse Project-CSD collection_CRISPR/Cas9 technique	Mus muscularis	NCBITAXON		melanoma cell line	BTO	BTO:0000849	Study design	Mice	Cell line	DAEY	wildtype
European Conditional Mouse Mutagenesis Programme_Knockout Mouse Project-CSD collection_CRISPR/Cas9 technique	Mus muscularis	NCBITAXON		melanoma cell line	BTO	BTO:0000849	Study design	Mice	Cell line	DAFC	wildtype
European Conditional Mouse Mutagenesis Programme_Knockout Mouse Project-CSD collection_CRISPR/Cas9 technique	Mus muscularis	NCBITAXON		melanoma cell line	BTO	BTO:0000849	Study design	Mice	Cell line	DAFN	wildtype
European Conditional Mouse Mutagenesis Programme_Knockout Mouse Project-CSD collection_CRISPR/Cas9 technique	Mus muscularis	NCBITAXON		melanoma cell line	BTO	BTO:0000849	Study design	Mice	Cell line	DAFX	wildtype
European Conditional Mouse Mutagenesis Programme_Knockout Mouse Project-CSD collection_CRISPR/Cas9 technique	Mus muscularis	NCBITAXON		melanoma cell line	BTO	BTO:0000849	Study design	Mice	Cell line	DAFZ	wildtype
European Conditional Mouse Mutagenesis Programme_Knockout Mouse Project-CSD collection_CRISPR/Cas9 technique	Mus muscularis	NCBITAXON		melanoma cell line	BTO	BTO:0000849	Study design	Mice	Cell line	DAGC	wildtype
European Conditional Mouse Mutagenesis Programme_Knockout Mouse Project-CSD collection_CRISPR/Cas9 technique	Mus muscularis	NCBITAXON		melanoma cell line	BTO	BTO:0000849	Study design	Mice	Cell line	DEFB	wildtype
European Conditional Mouse Mutagenesis Programme_Knockout Mouse Project-CSD collection_CRISPR/Cas9 technique	Mus muscularis	NCBITAXON		melanoma cell line	BTO	BTO:0000849	Study design	Mice	Cell line	DPHF	wildtype
European Conditional Mouse Mutagenesis Programme_Knockout Mouse Project-CSD collection_CRISPR/Cas9 technique	Mus muscularis	NCBITAXON		melanoma cell line	BTO	BTO:0000849	Study design	Mice	Cell line	DUOB	wildtype
European Conditional Mouse Mutagenesis Programme_Knockout Mouse Project-CSD collection_CRISPR/Cas9 technique	Mus muscularis	NCBITAXON		melanoma cell line	BTO	BTO:0000849	Study design	Mice	Cell line	DUOC	wildtype
European Conditional Mouse Mutagenesis Programme_Knockout Mouse Project-CSD collection_CRISPR/Cas9 technique	Mus muscularis	NCBITAXON		melanoma cell line	BTO	BTO:0000849	Study design	Mice	Cell line	FAA	wildtype
European Conditional Mouse Mutagenesis Programme_Knockout Mouse Project-CSD collection_CRISPR/Cas9 technique	Mus muscularis	NCBITAXON		melanoma cell line	BTO	BTO:0000849	Study design	Mice	Cell line	FBXD	wildtype
European Conditional Mouse Mutagenesis Programme_Knockout Mouse Project-CSD collection_CRISPR/Cas9 technique	Mus muscularis	NCBITAXON		melanoma cell line	BTO	BTO:0000849	Study design	Mice	Cell line	FBXO	wildtype
European Conditional Mouse Mutagenesis Programme_Knockout Mouse Project-CSD collection_CRISPR/Cas9 technique	Mus muscularis	NCBITAXON		melanoma cell line	BTO	BTO:0000849	Study design	Mice	Cell line	FZDS	wildtype
European Conditional Mouse Mutagenesis Programme_Knockout Mouse Project-CSD collection_CRISPR/Cas9 technique	Mus muscularis	NCBITAXON		melanoma cell line	BTO	BTO:0000849	Study design	Mice	Cell line	GDAD	wildtype
European Conditional Mouse Mutagenesis Programme_Knockout Mouse Project-CSD collection_CRISPR/Cas9 technique	Mus muscularis	NCBITAXON		melanoma cell line	BTO	BTO:0000849	Study design	Mice	Cell line	GPAA	wildtype
European Conditional Mouse Mutagenesis Programme_Knockout Mouse Project-CSD collection_CRISPR/Cas9 technique	Mus muscularis	NCBITAXON		melanoma cell line	BTO	BTO:0000849	Study design	Mice	Cell line	IBDN	wildtype
European Conditional Mouse Mutagenesis Programme_Knockout Mouse Project-CSD collection_CRISPR/Cas9 technique	Mus muscularis	NCBITAXON		melanoma cell line	BTO	BTO:0000849	Study design	Mice	Cell line	IBDT	wildtype
European Conditional Mouse Mutagenesis Programme_Knockout Mouse Project-CSD collection_CRISPR/Cas9 technique	Mus muscularis	NCBITAXON		melanoma cell line	BTO	BTO:0000849	Study design	Mice	Cell line	ILTT	wildtype
European Conditional Mouse Mutagenesis Programme_Knockout Mouse Project-CSD collection_CRISPR/Cas9 technique	Mus muscularis	NCBITAXON		melanoma cell line	BTO	BTO:0000849	Study design	Mice	Cell line	JAXJ	wildtype
European Conditional Mouse Mutagenesis Programme_Knockout Mouse Project-CSD collection_CRISPR/Cas9 technique	Mus muscularis	NCBITAXON		melanoma cell line	BTO	BTO:0000849	Study design	Mice	Cell line	KNTT	wildtype
European Conditional Mouse Mutagenesis Programme_Knockout Mouse Project-CSD collection_CRISPR/Cas9 technique	Mus muscularis	NCBITAXON		melanoma cell line	BTO	BTO:0000849	Study design	Mice	Cell line	LDLR	wildtype
European Conditional Mouse Mutagenesis Programme_Knockout Mouse Project-CSD collection_CRISPR/Cas9 technique	Mus muscularis	NCBITAXON		melanoma cell line	BTO	BTO:0000849	Study design	Mice	Cell line	MASQ	wildtype
European Conditional Mouse Mutagenesis Programme_Knockout Mouse Project-CSD collection_CRISPR/Cas9 technique	Mus muscularis	NCBITAXON		melanoma cell line	BTO	BTO:0000849	Study design	Mice	Cell line	MAYY	wildtype
European Conditional Mouse Mutagenesis Programme_Knockout Mouse Project-CSD collection_CRISPR/Cas9 technique	Mus muscularis	NCBITAXON		melanoma cell line	BTO	BTO:0000849	Study design	Mice	Cell line	MCGY	wildtype
European Conditional Mouse Mutagenesis Programme_Knockout Mouse Project-CSD collection_CRISPR/Cas9 technique	Mus muscularis	NCBITAXON		melanoma cell line	BTO	BTO:0000849	Study design	Mice	Cell line	MCSZ	wildtype
European Conditional Mouse Mutagenesis Programme_Knockout Mouse Project-CSD collection_CRISPR/Cas9 technique	Mus muscularis	NCBITAXON		melanoma cell line	BTO	BTO:0000849	Study design	Mice	Cell line	MDAL	wildtype
European Conditional Mouse Mutagenesis Programme_Knockout Mouse Project-CSD collection_CRISPR/Cas9 technique	Mus muscularis	NCBITAXON		melanoma cell line	BTO	BTO:0000849	Study design	Mice	Cell line	MDCY	wildtype
European Conditional Mouse Mutagenesis Programme_Knockout Mouse Project-CSD collection_CRISPR/Cas9 technique	Mus muscularis	NCBITAXON		melanoma cell line	BTO	BTO:0000849	Study design	Mice	Cell line	MDFF	wildtype
European Conditional Mouse Mutagenesis Programme_Knockout Mouse Project-CSD collection_CRISPR/Cas9 technique	Mus muscularis	NCBITAXON		melanoma cell line	BTO	BTO:0000849	Study design	Mice	Cell line	MDJL	wildtype
European Conditional Mouse Mutagenesis Programme_Knockout Mouse Project-CSD collection_CRISPR/Cas9 technique	Mus muscularis	NCBITAXON		melanoma cell line	BTO	BTO:0000849	Study design	Mice	Cell line	MDLF	wildtype
European Conditional Mouse Mutagenesis Programme_Knockout Mouse Project-CSD collection_CRISPR/Cas9 technique	Mus muscularis	NCBITAXON		melanoma cell line	BTO	BTO:0000849	Study design	Mice	Cell line	MDVP	wildtype
European Conditional Mouse Mutagenesis Programme_Knockout Mouse Project-CSD collection_CRISPR/Cas9 technique	Mus muscularis	NCBITAXON		melanoma cell line	BTO	BTO:0000849	Study design	Mice	Cell line	MDWN	wildtype
European Conditional Mouse Mutagenesis Programme_Knockout Mouse Project-CSD collection_CRISPR/Cas9 technique	Mus muscularis	NCBITAXON		melanoma cell line	BTO	BTO:0000849	Study design	Mice	Cell line	MEDS	wildtype
European Conditional Mouse Mutagenesis Programme_Knockout Mouse Project-CSD collection_CRISPR/Cas9 technique	Mus muscularis	NCBITAXON		melanoma cell line	BTO	BTO:0000849	Study design	Mice	Cell line	MEHD	wildtype
European Conditional Mouse Mutagenesis Programme_Knockout Mouse Project-CSD collection_CRISPR/Cas9 technique	Mus muscularis	NCBITAXON		melanoma cell line	BTO	BTO:0000849	Study design	Mice	Cell line	MEHY	wildtype
European Conditional Mouse Mutagenesis Programme_Knockout Mouse Project-CSD collection_CRISPR/Cas9 technique	Mus muscularis	NCBITAXON		melanoma cell line	BTO	BTO:0000849	Study design	Mice	Cell line	MELE	wildtype
European Conditional Mouse Mutagenesis Programme_Knockout Mouse Project-CSD collection_CRISPR/Cas9 technique	Mus muscularis	NCBITAXON		melanoma cell line	BTO	BTO:0000849	Study design	Mice	Cell line	MEMR	wildtype
European Conditional Mouse Mutagenesis Programme_Knockout Mouse Project-CSD collection_CRISPR/Cas9 technique	Mus muscularis	NCBITAXON		melanoma cell line	BTO	BTO:0000849	Study design	Mice	Cell line	MEMW	wildtype
European Conditional Mouse Mutagenesis Programme_Knockout Mouse Project-CSD collection_CRISPR/Cas9 technique	Mus muscularis	NCBITAXON		melanoma cell line	BTO	BTO:0000849	Study design	Mice	Cell line	MEMY	wildtype
European Conditional Mouse Mutagenesis Programme_Knockout Mouse Project-CSD collection_CRISPR/Cas9 technique	Mus muscularis	NCBITAXON		melanoma cell line	BTO	BTO:0000849	Study design	Mice	Cell line	MEPE	wildtype
European Conditional Mouse Mutagenesis Programme_Knockout Mouse Project-CSD collection_CRISPR/Cas9 technique	Mus muscularis	NCBITAXON		melanoma cell line	BTO	BTO:0000849	Study design	Mice	Cell line	MEVA	wildtype
European Conditional Mouse Mutagenesis Programme_Knockout Mouse Project-CSD collection_CRISPR/Cas9 technique	Mus muscularis	NCBITAXON		melanoma cell line	BTO	BTO:0000849	Study design	Mice	Cell line	MEZD	wildtype
European Conditional Mouse Mutagenesis Programme_Knockout Mouse Project-CSD collection_CRISPR/Cas9 technique	Mus muscularis	NCBITAXON		melanoma cell line	BTO	BTO:0000849	Study design	Mice	Cell line	MEZK	wildtype
European Conditional Mouse Mutagenesis Programme_Knockout Mouse Project-CSD collection_CRISPR/Cas9 technique	Mus muscularis	NCBITAXON		melanoma cell line	BTO	BTO:0000849	Study design	Mice	Cell line	MEZP	wildtype
European Conditional Mouse Mutagenesis Programme_Knockout Mouse Project-CSD collection_CRISPR/Cas9 technique	Mus muscularis	NCBITAXON		melanoma cell line	BTO	BTO:0000849	Study design	Mice	Cell line	MEZU	wildtype
European Conditional Mouse Mutagenesis Programme_Knockout Mouse Project-CSD collection_CRISPR/Cas9 technique	Mus muscularis	NCBITAXON		melanoma cell line	BTO	BTO:0000849	Study design	Mice	Cell line	MFBN	wildtype
European Conditional Mouse Mutagenesis Programme_Knockout Mouse Project-CSD collection_CRISPR/Cas9 technique	Mus muscularis	NCBITAXON		melanoma cell line	BTO	BTO:0000849	Study design	Mice	Cell line	MFEK	wildtype
European Conditional Mouse Mutagenesis Programme_Knockout Mouse Project-CSD collection_CRISPR/Cas9 technique	Mus muscularis	NCBITAXON		melanoma cell line	BTO	BTO:0000849	Study design	Mice	Cell line	MFEX	wildtype
European Conditional Mouse Mutagenesis Programme_Knockout Mouse Project-CSD collection_CRISPR/Cas9 technique	Mus muscularis	NCBITAXON		melanoma cell line	BTO	BTO:0000849	Study design	Mice	Cell line	MFEY	wildtype
European Conditional Mouse Mutagenesis Programme_Knockout Mouse Project-CSD collection_CRISPR/Cas9 technique	Mus muscularis	NCBITAXON		melanoma cell line	BTO	BTO:0000849	Study design	Mice	Cell line	MFFT	wildtype
European Conditional Mouse Mutagenesis Programme_Knockout Mouse Project-CSD collection_CRISPR/Cas9 technique	Mus muscularis	NCBITAXON		melanoma cell line	BTO	BTO:0000849	Study design	Mice	Cell line	MFFX	wildtype
European Conditional Mouse Mutagenesis Programme_Knockout Mouse Project-CSD collection_CRISPR/Cas9 technique	Mus muscularis	NCBITAXON		melanoma cell line	BTO	BTO:0000849	Study design	Mice	Cell line	MFGT	wildtype
European Conditional Mouse Mutagenesis Programme_Knockout Mouse Project-CSD collection_CRISPR/Cas9 technique	Mus muscularis	NCBITAXON		melanoma cell line	BTO	BTO:0000849	Study design	Mice	Cell line	MFKJ	wildtype
European Conditional Mouse Mutagenesis Programme_Knockout Mouse Project-CSD collection_CRISPR/Cas9 technique	Mus muscularis	NCBITAXON		melanoma cell line	BTO	BTO:0000849	Study design	Mice	Cell line	MFKV	wildtype
European Conditional Mouse Mutagenesis Programme_Knockout Mouse Project-CSD collection_CRISPR/Cas9 technique	Mus muscularis	NCBITAXON		melanoma cell line	BTO	BTO:0000849	Study design	Mice	Cell line	MFMU	wildtype
European Conditional Mouse Mutagenesis Programme_Knockout Mouse Project-CSD collection_CRISPR/Cas9 technique	Mus muscularis	NCBITAXON		melanoma cell line	BTO	BTO:0000849	Study design	Mice	Cell line	MFTM	wildtype
European Conditional Mouse Mutagenesis Programme_Knockout Mouse Project-CSD collection_CRISPR/Cas9 technique	Mus muscularis	NCBITAXON		melanoma cell line	BTO	BTO:0000849	Study design	Mice	Cell line	MFTW	wildtype
European Conditional Mouse Mutagenesis Programme_Knockout Mouse Project-CSD collection_CRISPR/Cas9 technique	Mus muscularis	NCBITAXON		melanoma cell line	BTO	BTO:0000849	Study design	Mice	Cell line	MFUG	wildtype
European Conditional Mouse Mutagenesis Programme_Knockout Mouse Project-CSD collection_CRISPR/Cas9 technique	Mus muscularis	NCBITAXON		melanoma cell line	BTO	BTO:0000849	Study design	Mice	Cell line	MFUK	wildtype
European Conditional Mouse Mutagenesis Programme_Knockout Mouse Project-CSD collection_CRISPR/Cas9 technique	Mus muscularis	NCBITAXON		melanoma cell line	BTO	BTO:0000849	Study design	Mice	Cell line	MFVK	wildtype
European Conditional Mouse Mutagenesis Programme_Knockout Mouse Project-CSD collection_CRISPR/Cas9 technique	Mus muscularis	NCBITAXON		melanoma cell line	BTO	BTO:0000849	Study design	Mice	Cell line	MFYB	wildtype
European Conditional Mouse Mutagenesis Programme_Knockout Mouse Project-CSD collection_CRISPR/Cas9 technique	Mus muscularis	NCBITAXON		melanoma cell line	BTO	BTO:0000849	Study design	Mice	Cell line	MGCM	wildtype
European Conditional Mouse Mutagenesis Programme_Knockout Mouse Project-CSD collection_CRISPR/Cas9 technique	Mus muscularis	NCBITAXON		melanoma cell line	BTO	BTO:0000849	Study design	Mice	Cell line	MGDD	wildtype
European Conditional Mouse Mutagenesis Programme_Knockout Mouse Project-CSD collection_CRISPR/Cas9 technique	Mus muscularis	NCBITAXON		melanoma cell line	BTO	BTO:0000849	Study design	Mice	Cell line	MGDP	wildtype
European Conditional Mouse Mutagenesis Programme_Knockout Mouse Project-CSD collection_CRISPR/Cas9 technique	Mus muscularis	NCBITAXON		melanoma cell line	BTO	BTO:0000849	Study design	Mice	Cell line	MGFA	wildtype
European Conditional Mouse Mutagenesis Programme_Knockout Mouse Project-CSD collection_CRISPR/Cas9 technique	Mus muscularis	NCBITAXON		melanoma cell line	BTO	BTO:0000849	Study design	Mice	Cell line	MGKD	wildtype
European Conditional Mouse Mutagenesis Programme_Knockout Mouse Project-CSD collection_CRISPR/Cas9 technique	Mus muscularis	NCBITAXON		melanoma cell line	BTO	BTO:0000849	Study design	Mice	Cell line	MGLW	wildtype
European Conditional Mouse Mutagenesis Programme_Knockout Mouse Project-CSD collection_CRISPR/Cas9 technique	Mus muscularis	NCBITAXON		melanoma cell line	BTO	BTO:0000849	Study design	Mice	Cell line	MGNB	wildtype
European Conditional Mouse Mutagenesis Programme_Knockout Mouse Project-CSD collection_CRISPR/Cas9 technique	Mus muscularis	NCBITAXON		melanoma cell line	BTO	BTO:0000849	Study design	Mice	Cell line	MGRB	wildtype
European Conditional Mouse Mutagenesis Programme_Knockout Mouse Project-CSD collection_CRISPR/Cas9 technique	Mus muscularis	NCBITAXON		melanoma cell line	BTO	BTO:0000849	Study design	Mice	Cell line	MGRH	wildtype
European Conditional Mouse Mutagenesis Programme_Knockout Mouse Project-CSD collection_CRISPR/Cas9 technique	Mus muscularis	NCBITAXON		melanoma cell line	BTO	BTO:0000849	Study design	Mice	Cell line	MGSJ	wildtype
European Conditional Mouse Mutagenesis Programme_Knockout Mouse Project-CSD collection_CRISPR/Cas9 technique	Mus muscularis	NCBITAXON		melanoma cell line	BTO	BTO:0000849	Study design	Mice	Cell line	MGTP	wildtype
European Conditional Mouse Mutagenesis Programme_Knockout Mouse Project-CSD collection_CRISPR/Cas9 technique	Mus muscularis	NCBITAXON		melanoma cell line	BTO	BTO:0000849	Study design	Mice	Cell line	MGVA	wildtype
European Conditional Mouse Mutagenesis Programme_Knockout Mouse Project-CSD collection_CRISPR/Cas9 technique	Mus muscularis	NCBITAXON		melanoma cell line	BTO	BTO:0000849	Study design	Mice	Cell line	MGVB	wildtype
European Conditional Mouse Mutagenesis Programme_Knockout Mouse Project-CSD collection_CRISPR/Cas9 technique	Mus muscularis	NCBITAXON		melanoma cell line	BTO	BTO:0000849	Study design	Mice	Cell line	MGVC	wildtype
European Conditional Mouse Mutagenesis Programme_Knockout Mouse Project-CSD collection_CRISPR/Cas9 technique	Mus muscularis	NCBITAXON		melanoma cell line	BTO	BTO:0000849	Study design	Mice	Cell line	MGVK	wildtype
European Conditional Mouse Mutagenesis Programme_Knockout Mouse Project-CSD collection_CRISPR/Cas9 technique	Mus muscularis	NCBITAXON		melanoma cell line	BTO	BTO:0000849	Study design	Mice	Cell line	MGWF	wildtype
European Conditional Mouse Mutagenesis Programme_Knockout Mouse Project-CSD collection_CRISPR/Cas9 technique	Mus muscularis	NCBITAXON		melanoma cell line	BTO	BTO:0000849	Study design	Mice	Cell line	MGWG	wildtype
European Conditional Mouse Mutagenesis Programme_Knockout Mouse Project-CSD collection_CRISPR/Cas9 technique	Mus muscularis	NCBITAXON		melanoma cell line	BTO	BTO:0000849	Study design	Mice	Cell line	MGWU	wildtype
European Conditional Mouse Mutagenesis Programme_Knockout Mouse Project-CSD collection_CRISPR/Cas9 technique	Mus muscularis	NCBITAXON		melanoma cell line	BTO	BTO:0000849	Study design	Mice	Cell line	MGXB	wildtype
European Conditional Mouse Mutagenesis Programme_Knockout Mouse Project-CSD collection_CRISPR/Cas9 technique	Mus muscularis	NCBITAXON		melanoma cell line	BTO	BTO:0000849	Study design	Mice	Cell line	MGYB	wildtype
European Conditional Mouse Mutagenesis Programme_Knockout Mouse Project-CSD collection_CRISPR/Cas9 technique	Mus muscularis	NCBITAXON		melanoma cell line	BTO	BTO:0000849	Study design	Mice	Cell line	MGYH	wildtype
European Conditional Mouse Mutagenesis Programme_Knockout Mouse Project-CSD collection_CRISPR/Cas9 technique	Mus muscularis	NCBITAXON		melanoma cell line	BTO	BTO:0000849	Study design	Mice	Cell line	MGZJ	wildtype
European Conditional Mouse Mutagenesis Programme_Knockout Mouse Project-CSD collection_CRISPR/Cas9 technique	Mus muscularis	NCBITAXON		melanoma cell line	BTO	BTO:0000849	Study design	Mice	Cell line	MHAA	wildtype
European Conditional Mouse Mutagenesis Programme_Knockout Mouse Project-CSD collection_CRISPR/Cas9 technique	Mus muscularis	NCBITAXON		melanoma cell line	BTO	BTO:0000849	Study design	Mice	Cell line	MHAG	wildtype
European Conditional Mouse Mutagenesis Programme_Knockout Mouse Project-CSD collection_CRISPR/Cas9 technique	Mus muscularis	NCBITAXON		melanoma cell line	BTO	BTO:0000849	Study design	Mice	Cell line	MHAV	wildtype
European Conditional Mouse Mutagenesis Programme_Knockout Mouse Project-CSD collection_CRISPR/Cas9 technique	Mus muscularis	NCBITAXON		melanoma cell line	BTO	BTO:0000849	Study design	Mice	Cell line	MHBB	wildtype
European Conditional Mouse Mutagenesis Programme_Knockout Mouse Project-CSD collection_CRISPR/Cas9 technique	Mus muscularis	NCBITAXON		melanoma cell line	BTO	BTO:0000849	Study design	Mice	Cell line	MHBL	wildtype
European Conditional Mouse Mutagenesis Programme_Knockout Mouse Project-CSD collection_CRISPR/Cas9 technique	Mus muscularis	NCBITAXON		melanoma cell line	BTO	BTO:0000849	Study design	Mice	Cell line	MHBQ	wildtype
European Conditional Mouse Mutagenesis Programme_Knockout Mouse Project-CSD collection_CRISPR/Cas9 technique	Mus muscularis	NCBITAXON		melanoma cell line	BTO	BTO:0000849	Study design	Mice	Cell line	MHDC	wildtype
European Conditional Mouse Mutagenesis Programme_Knockout Mouse Project-CSD collection_CRISPR/Cas9 technique	Mus muscularis	NCBITAXON		melanoma cell line	BTO	BTO:0000849	Study design	Mice	Cell line	MHDL	wildtype
European Conditional Mouse Mutagenesis Programme_Knockout Mouse Project-CSD collection_CRISPR/Cas9 technique	Mus muscularis	NCBITAXON		melanoma cell line	BTO	BTO:0000849	Study design	Mice	Cell line	MHEB	wildtype
European Conditional Mouse Mutagenesis Programme_Knockout Mouse Project-CSD collection_CRISPR/Cas9 technique	Mus muscularis	NCBITAXON		melanoma cell line	BTO	BTO:0000849	Study design	Mice	Cell line	MHEQ	wildtype
European Conditional Mouse Mutagenesis Programme_Knockout Mouse Project-CSD collection_CRISPR/Cas9 technique	Mus muscularis	NCBITAXON		melanoma cell line	BTO	BTO:0000849	Study design	Mice	Cell line	MHFJ	wildtype
European Conditional Mouse Mutagenesis Programme_Knockout Mouse Project-CSD collection_CRISPR/Cas9 technique	Mus muscularis	NCBITAXON		melanoma cell line	BTO	BTO:0000849	Study design	Mice	Cell line	MHFV	wildtype
European Conditional Mouse Mutagenesis Programme_Knockout Mouse Project-CSD collection_CRISPR/Cas9 technique	Mus muscularis	NCBITAXON		melanoma cell line	BTO	BTO:0000849	Study design	Mice	Cell line	MHGJ	wildtype
European Conditional Mouse Mutagenesis Programme_Knockout Mouse Project-CSD collection_CRISPR/Cas9 technique	Mus muscularis	NCBITAXON		melanoma cell line	BTO	BTO:0000849	Study design	Mice	Cell line	MTKB	wildtype
European Conditional Mouse Mutagenesis Programme_Knockout Mouse Project-CSD collection_CRISPR/Cas9 technique	Mus muscularis	NCBITAXON		melanoma cell line	BTO	BTO:0000849	Study design	Mice	Cell line	MTYR	wildtype
European Conditional Mouse Mutagenesis Programme_Knockout Mouse Project-CSD collection_CRISPR/Cas9 technique	Mus muscularis	NCBITAXON		melanoma cell line	BTO	BTO:0000849	Study design	Mice	Cell line	MUEA	wildtype
European Conditional Mouse Mutagenesis Programme_Knockout Mouse Project-CSD collection_CRISPR/Cas9 technique	Mus muscularis	NCBITAXON		melanoma cell line	BTO	BTO:0000849	Study design	Mice	Cell line	MUEC	wildtype
European Conditional Mouse Mutagenesis Programme_Knockout Mouse Project-CSD collection_CRISPR/Cas9 technique	Mus muscularis	NCBITAXON		melanoma cell line	BTO	BTO:0000849	Study design	Mice	Cell line	MUFG	wildtype
European Conditional Mouse Mutagenesis Programme_Knockout Mouse Project-CSD collection_CRISPR/Cas9 technique	Mus muscularis	NCBITAXON		melanoma cell line	BTO	BTO:0000849	Study design	Mice	Cell line	MUHA	wildtype
European Conditional Mouse Mutagenesis Programme_Knockout Mouse Project-CSD collection_CRISPR/Cas9 technique	Mus muscularis	NCBITAXON		melanoma cell line	BTO	BTO:0000849	Study design	Mice	Cell line	MUHN	wildtype
European Conditional Mouse Mutagenesis Programme_Knockout Mouse Project-CSD collection_CRISPR/Cas9 technique	Mus muscularis	NCBITAXON		melanoma cell line	BTO	BTO:0000849	Study design	Mice	Cell line	PMBF	wildtype
European Conditional Mouse Mutagenesis Programme_Knockout Mouse Project-CSD collection_CRISPR/Cas9 technique	Mus muscularis	NCBITAXON		melanoma cell line	BTO	BTO:0000849	Study design	Mice	Cell line	PMBH	wildtype
European Conditional Mouse Mutagenesis Programme_Knockout Mouse Project-CSD collection_CRISPR/Cas9 technique	Mus muscularis	NCBITAXON		melanoma cell line	BTO	BTO:0000849	Study design	Mice	Cell line	PMBO	wildtype
European Conditional Mouse Mutagenesis Programme_Knockout Mouse Project-CSD collection_CRISPR/Cas9 technique	Mus muscularis	NCBITAXON		melanoma cell line	BTO	BTO:0000849	Study design	Mice	Cell line	PMBV	wildtype
European Conditional Mouse Mutagenesis Programme_Knockout Mouse Project-CSD collection_CRISPR/Cas9 technique	Mus muscularis	NCBITAXON		melanoma cell line	BTO	BTO:0000849	Study design	Mice	Cell line	PMDC	wildtype
European Conditional Mouse Mutagenesis Programme_Knockout Mouse Project-CSD collection_CRISPR/Cas9 technique	Mus muscularis	NCBITAXON		melanoma cell line	BTO	BTO:0000849	Study design	Mice	Cell line	PMDG	wildtype
European Conditional Mouse Mutagenesis Programme_Knockout Mouse Project-CSD collection_CRISPR/Cas9 technique	Mus muscularis	NCBITAXON		melanoma cell line	BTO	BTO:0000849	Study design	Mice	Cell line	PMDP	wildtype
European Conditional Mouse Mutagenesis Programme_Knockout Mouse Project-CSD collection_CRISPR/Cas9 technique	Mus muscularis	NCBITAXON		melanoma cell line	BTO	BTO:0000849	Study design	Mice	Cell line	PMDQ	wildtype
European Conditional Mouse Mutagenesis Programme_Knockout Mouse Project-CSD collection_CRISPR/Cas9 technique	Mus muscularis	NCBITAXON		melanoma cell line	BTO	BTO:0000849	Study design	Mice	Cell line	POLD	wildtype
European Conditional Mouse Mutagenesis Programme_Knockout Mouse Project-CSD collection_CRISPR/Cas9 technique	Mus muscularis	NCBITAXON		melanoma cell line	BTO	BTO:0000849	Study design	Mice	Cell line	RWDD	wildtype
European Conditional Mouse Mutagenesis Programme_Knockout Mouse Project-CSD collection_CRISPR/Cas9 technique	Mus muscularis	NCBITAXON		melanoma cell line	BTO	BTO:0000849	Study design	Mice	Cell line	SUPR	wildtype
European Conditional Mouse Mutagenesis Programme_Knockout Mouse Project-CSD collection_CRISPR/Cas9 technique	Mus muscularis	NCBITAXON		melanoma cell line	BTO	BTO:0000849	Study design	Mice	Cell line	TACO	wildtype
European Conditional Mouse Mutagenesis Programme_Knockout Mouse Project-CSD collection_CRISPR/Cas9 technique	Mus muscularis	NCBITAXON		melanoma cell line	BTO	BTO:0000849	Study design	Mice	Cell line	TBC	wildtype
European Conditional Mouse Mutagenesis Programme_Knockout Mouse Project-CSD collection_CRISPR/Cas9 technique	Mus muscularis	NCBITAXON		melanoma cell line	BTO	BTO:0000849	Study design	Mice	Cell line	TMEM	wildtype
European Conditional Mouse Mutagenesis Programme_Knockout Mouse Project-CSD collection_CRISPR/Cas9 technique	Mus muscularis	NCBITAXON		melanoma cell line	BTO	BTO:0000849	Study design	Mice	Cell line	WAC	wildtype
European Conditional Mouse Mutagenesis Programme_Knockout Mouse Project-CSD collection_CRISPR/Cas9 technique	Mus muscularis	NCBITAXON		melanoma cell line	BTO	BTO:0000849	Study design	Mice	Cell line	WDRT	wildtype
European Conditional Mouse Mutagenesis Programme_Knockout Mouse Project-CSD collection_CRISPR/Cas9 technique	Mus muscularis	NCBITAXON		melanoma cell line	BTO	BTO:0000849	Study design	Mice	Cell line	ZCHC	wildtype
