# Supplementary material for: Genome wide in vivo mouse screen data from studies to assess host regulation of metastatic colonisation
Source: Sci Data. 2017 Sep 12;4:170129. doi: 10.1038/sdata.2017.129 (PMC5827107; doi:10.1038/sdata.2017.129)
Supplement: Supplementary file 1 [file sdata2017129-isa1.zip › a_assay_Speak.txt]

Sample Name	Protocol REF	Protocol REF	Protocol REF	Assay Name	Raw Data File	Comment[Data Repository]	Comment[Data Record Accession]	Comment[Data Record URI]	Factor Value[screened gene]
CBLT	Pulmonary metastasis screen	Quality control	Analysis	CBLT1245.2e	doi:10.6084/m9.figshare.c.3729568	figshare	doi:10.6084/m9.figshare.c.3729568	https://doi.org/10.6084/m9.figshare.c.3729568	wildtype
CBLT	Pulmonary metastasis screen	Quality control	Analysis	CBLT1245.2c	doi:10.6084/m9.figshare.c.3729568	figshare	doi:10.6084/m9.figshare.c.3729568	https://doi.org/10.6084/m9.figshare.c.3729568	wildtype
CBLT	Pulmonary metastasis screen	Quality control	Analysis	CBLT1245.2a	doi:10.6084/m9.figshare.c.3729568	figshare	doi:10.6084/m9.figshare.c.3729568	https://doi.org/10.6084/m9.figshare.c.3729568	wildtype
PHOX	Pulmonary metastasis screen	Quality control	Analysis	PHOX54.3a	doi:10.6084/m9.figshare.c.3729568	figshare	doi:10.6084/m9.figshare.c.3729568	https://doi.org/10.6084/m9.figshare.c.3729568	Cybb
PHOX	Pulmonary metastasis screen	Quality control	Analysis	PHOX54.3b	doi:10.6084/m9.figshare.c.3729568	figshare	doi:10.6084/m9.figshare.c.3729568	https://doi.org/10.6084/m9.figshare.c.3729568	Cybb
PHOX	Pulmonary metastasis screen	Quality control	Analysis	PHOX54.3c	doi:10.6084/m9.figshare.c.3729568	figshare	doi:10.6084/m9.figshare.c.3729568	https://doi.org/10.6084/m9.figshare.c.3729568	Cybb
PHOX	Pulmonary metastasis screen	Quality control	Analysis	PHOX54.3d	doi:10.6084/m9.figshare.c.3729568	figshare	doi:10.6084/m9.figshare.c.3729568	https://doi.org/10.6084/m9.figshare.c.3729568	Cybb
PHOX	Pulmonary metastasis screen	Quality control	Analysis	PHOX58.5d	doi:10.6084/m9.figshare.c.3729568	figshare	doi:10.6084/m9.figshare.c.3729568	https://doi.org/10.6084/m9.figshare.c.3729568	Cybb
PHOX	Pulmonary metastasis screen	Quality control	Analysis	PHOX58.5c	doi:10.6084/m9.figshare.c.3729568	figshare	doi:10.6084/m9.figshare.c.3729568	https://doi.org/10.6084/m9.figshare.c.3729568	Cybb
CBLT	Pulmonary metastasis screen	Quality control	Analysis	CBLT1737.1g	doi:10.6084/m9.figshare.c.3729568	figshare	doi:10.6084/m9.figshare.c.3729568	https://doi.org/10.6084/m9.figshare.c.3729568	wildtype
CBLT	Pulmonary metastasis screen	Quality control	Analysis	CBLT1737.1f	doi:10.6084/m9.figshare.c.3729568	figshare	doi:10.6084/m9.figshare.c.3729568	https://doi.org/10.6084/m9.figshare.c.3729568	wildtype
CBLT	Pulmonary metastasis screen	Quality control	Analysis	CBLT1737.1e	doi:10.6084/m9.figshare.c.3729568	figshare	doi:10.6084/m9.figshare.c.3729568	https://doi.org/10.6084/m9.figshare.c.3729568	wildtype
CBLT	Pulmonary metastasis screen	Quality control	Analysis	CBLT1671.2h	doi:10.6084/m9.figshare.c.3729568	figshare	doi:10.6084/m9.figshare.c.3729568	https://doi.org/10.6084/m9.figshare.c.3729568	wildtype
CBLT	Pulmonary metastasis screen	Quality control	Analysis	CBLT1671.2g	doi:10.6084/m9.figshare.c.3729568	figshare	doi:10.6084/m9.figshare.c.3729568	https://doi.org/10.6084/m9.figshare.c.3729568	wildtype
CBLT	Pulmonary metastasis screen	Quality control	Analysis	CBLT1671.2f	doi:10.6084/m9.figshare.c.3729568	figshare	doi:10.6084/m9.figshare.c.3729568	https://doi.org/10.6084/m9.figshare.c.3729568	wildtype
SCAN	Pulmonary metastasis screen	Quality control	Analysis	SCAN79.1g	doi:10.6084/m9.figshare.c.3729568	figshare	doi:10.6084/m9.figshare.c.3729568	https://doi.org/10.6084/m9.figshare.c.3729568	Irf1
SCAN	Pulmonary metastasis screen	Quality control	Analysis	SCAN76.1e	doi:10.6084/m9.figshare.c.3729568	figshare	doi:10.6084/m9.figshare.c.3729568	https://doi.org/10.6084/m9.figshare.c.3729568	Irf1
SCAN	Pulmonary metastasis screen	Quality control	Analysis	SCAN76.1d	doi:10.6084/m9.figshare.c.3729568	figshare	doi:10.6084/m9.figshare.c.3729568	https://doi.org/10.6084/m9.figshare.c.3729568	Irf1
MEFU	Pulmonary metastasis screen	Quality control	Analysis	MEFU22.1f	doi:10.6084/m9.figshare.c.3729568	figshare	doi:10.6084/m9.figshare.c.3729568	https://doi.org/10.6084/m9.figshare.c.3729568	Elmo1
MEFU	Pulmonary metastasis screen	Quality control	Analysis	MEFU18.2b	doi:10.6084/m9.figshare.c.3729568	figshare	doi:10.6084/m9.figshare.c.3729568	https://doi.org/10.6084/m9.figshare.c.3729568	Elmo1
MELB	Pulmonary metastasis screen	Quality control	Analysis	MELB21.1h	doi:10.6084/m9.figshare.c.3729568	figshare	doi:10.6084/m9.figshare.c.3729568	https://doi.org/10.6084/m9.figshare.c.3729568	Cdh19
MELB	Pulmonary metastasis screen	Quality control	Analysis	MELB21.1f	doi:10.6084/m9.figshare.c.3729568	figshare	doi:10.6084/m9.figshare.c.3729568	https://doi.org/10.6084/m9.figshare.c.3729568	Cdh19
MEMR	Pulmonary metastasis screen	Quality control	Analysis	MEMR21.1d	doi:10.6084/m9.figshare.c.3729568	figshare	doi:10.6084/m9.figshare.c.3729568	https://doi.org/10.6084/m9.figshare.c.3729568	wildtype
MEMR	Pulmonary metastasis screen	Quality control	Analysis	MEMR21.1c	doi:10.6084/m9.figshare.c.3729568	figshare	doi:10.6084/m9.figshare.c.3729568	https://doi.org/10.6084/m9.figshare.c.3729568	wildtype
CBLT	Pulmonary metastasis screen	Quality control	Analysis	CBLT1977.1h	doi:10.6084/m9.figshare.c.3729568	figshare	doi:10.6084/m9.figshare.c.3729568	https://doi.org/10.6084/m9.figshare.c.3729568	wildtype
CBLT	Pulmonary metastasis screen	Quality control	Analysis	CBLT1977.1g	doi:10.6084/m9.figshare.c.3729568	figshare	doi:10.6084/m9.figshare.c.3729568	https://doi.org/10.6084/m9.figshare.c.3729568	wildtype
CBLT	Pulmonary metastasis screen	Quality control	Analysis	CBLT1974.1i	doi:10.6084/m9.figshare.c.3729568	figshare	doi:10.6084/m9.figshare.c.3729568	https://doi.org/10.6084/m9.figshare.c.3729568	wildtype
CBLT	Pulmonary metastasis screen	Quality control	Analysis	CBLT1974.1h	doi:10.6084/m9.figshare.c.3729568	figshare	doi:10.6084/m9.figshare.c.3729568	https://doi.org/10.6084/m9.figshare.c.3729568	wildtype
CBLT	Pulmonary metastasis screen	Quality control	Analysis	CBLT1974.1g	doi:10.6084/m9.figshare.c.3729568	figshare	doi:10.6084/m9.figshare.c.3729568	https://doi.org/10.6084/m9.figshare.c.3729568	wildtype
CBLT	Pulmonary metastasis screen	Quality control	Analysis	CBLT1974.1f	doi:10.6084/m9.figshare.c.3729568	figshare	doi:10.6084/m9.figshare.c.3729568	https://doi.org/10.6084/m9.figshare.c.3729568	wildtype
CBLT	Pulmonary metastasis screen	Quality control	Analysis	CBLT1748.2h	doi:10.6084/m9.figshare.c.3729568	figshare	doi:10.6084/m9.figshare.c.3729568	https://doi.org/10.6084/m9.figshare.c.3729568	wildtype
CBLT	Pulmonary metastasis screen	Quality control	Analysis	CBLT1748.2g	doi:10.6084/m9.figshare.c.3729568	figshare	doi:10.6084/m9.figshare.c.3729568	https://doi.org/10.6084/m9.figshare.c.3729568	wildtype
CBLT	Pulmonary metastasis screen	Quality control	Analysis	CBLT1533.3j	doi:10.6084/m9.figshare.c.3729568	figshare	doi:10.6084/m9.figshare.c.3729568	https://doi.org/10.6084/m9.figshare.c.3729568	wildtype
CBLT	Pulmonary metastasis screen	Quality control	Analysis	CBLT1533.3i	doi:10.6084/m9.figshare.c.3729568	figshare	doi:10.6084/m9.figshare.c.3729568	https://doi.org/10.6084/m9.figshare.c.3729568	wildtype
CBLT	Pulmonary metastasis screen	Quality control	Analysis	CBLT1533.3h	doi:10.6084/m9.figshare.c.3729568	figshare	doi:10.6084/m9.figshare.c.3729568	https://doi.org/10.6084/m9.figshare.c.3729568	wildtype
MEDY	Pulmonary metastasis screen	Quality control	Analysis	MEDY34.1b	doi:10.6084/m9.figshare.c.3729568	figshare	doi:10.6084/m9.figshare.c.3729568	https://doi.org/10.6084/m9.figshare.c.3729568	Arsg
MEDY	Pulmonary metastasis screen	Quality control	Analysis	MEDY32.3d	doi:10.6084/m9.figshare.c.3729568	figshare	doi:10.6084/m9.figshare.c.3729568	https://doi.org/10.6084/m9.figshare.c.3729568	Arsg
MEDY	Pulmonary metastasis screen	Quality control	Analysis	MEDY32.3c	doi:10.6084/m9.figshare.c.3729568	figshare	doi:10.6084/m9.figshare.c.3729568	https://doi.org/10.6084/m9.figshare.c.3729568	Arsg
MEDY	Pulmonary metastasis screen	Quality control	Analysis	MEDY31.2d	doi:10.6084/m9.figshare.c.3729568	figshare	doi:10.6084/m9.figshare.c.3729568	https://doi.org/10.6084/m9.figshare.c.3729568	Arsg
MEDY	Pulmonary metastasis screen	Quality control	Analysis	MEDY31.2c	doi:10.6084/m9.figshare.c.3729568	figshare	doi:10.6084/m9.figshare.c.3729568	https://doi.org/10.6084/m9.figshare.c.3729568	Arsg
MEDY	Pulmonary metastasis screen	Quality control	Analysis	MEDY31.2b	doi:10.6084/m9.figshare.c.3729568	figshare	doi:10.6084/m9.figshare.c.3729568	https://doi.org/10.6084/m9.figshare.c.3729568	Arsg
MEDY	Pulmonary metastasis screen	Quality control	Analysis	MEDY30.2d	doi:10.6084/m9.figshare.c.3729568	figshare	doi:10.6084/m9.figshare.c.3729568	https://doi.org/10.6084/m9.figshare.c.3729568	Arsg
MEDY	Pulmonary metastasis screen	Quality control	Analysis	MEDY30.2c	doi:10.6084/m9.figshare.c.3729568	figshare	doi:10.6084/m9.figshare.c.3729568	https://doi.org/10.6084/m9.figshare.c.3729568	Arsg
MDGG	Pulmonary metastasis screen	Quality control	Analysis	MDGG51.1c	doi:10.6084/m9.figshare.c.3729568	figshare	doi:10.6084/m9.figshare.c.3729568	https://doi.org/10.6084/m9.figshare.c.3729568	Kdm4d
MDGG	Pulmonary metastasis screen	Quality control	Analysis	MDGG50.1i	doi:10.6084/m9.figshare.c.3729568	figshare	doi:10.6084/m9.figshare.c.3729568	https://doi.org/10.6084/m9.figshare.c.3729568	Kdm4d
MDGG	Pulmonary metastasis screen	Quality control	Analysis	MDGG49.2b	doi:10.6084/m9.figshare.c.3729568	figshare	doi:10.6084/m9.figshare.c.3729568	https://doi.org/10.6084/m9.figshare.c.3729568	Kdm4d
MDGG	Pulmonary metastasis screen	Quality control	Analysis	MDGG49.2a	doi:10.6084/m9.figshare.c.3729568	figshare	doi:10.6084/m9.figshare.c.3729568	https://doi.org/10.6084/m9.figshare.c.3729568	Kdm4d
MDGG	Pulmonary metastasis screen	Quality control	Analysis	MDGG46.2a	doi:10.6084/m9.figshare.c.3729568	figshare	doi:10.6084/m9.figshare.c.3729568	https://doi.org/10.6084/m9.figshare.c.3729568	Kdm4d
MEKG	Pulmonary metastasis screen	Quality control	Analysis	MEKG20.2h	doi:10.6084/m9.figshare.c.3729568	figshare	doi:10.6084/m9.figshare.c.3729568	https://doi.org/10.6084/m9.figshare.c.3729568	Dennd1c
MELP	Pulmonary metastasis screen	Quality control	Analysis	MELP21.1b	doi:10.6084/m9.figshare.c.3729568	figshare	doi:10.6084/m9.figshare.c.3729568	https://doi.org/10.6084/m9.figshare.c.3729568	3110035E14Rik
MELP	Pulmonary metastasis screen	Quality control	Analysis	MELP20.1h	doi:10.6084/m9.figshare.c.3729568	figshare	doi:10.6084/m9.figshare.c.3729568	https://doi.org/10.6084/m9.figshare.c.3729568	3110035E14Rik
MEPE	Pulmonary metastasis screen	Quality control	Analysis	MEPE13.2e	doi:10.6084/m9.figshare.c.3729568	figshare	doi:10.6084/m9.figshare.c.3729568	https://doi.org/10.6084/m9.figshare.c.3729568	wildtype
MEPE	Pulmonary metastasis screen	Quality control	Analysis	MEPE13.2d	doi:10.6084/m9.figshare.c.3729568	figshare	doi:10.6084/m9.figshare.c.3729568	https://doi.org/10.6084/m9.figshare.c.3729568	wildtype
CBLT	Pulmonary metastasis screen	Quality control	Analysis	CBLT1971.1h	doi:10.6084/m9.figshare.c.3729568	figshare	doi:10.6084/m9.figshare.c.3729568	https://doi.org/10.6084/m9.figshare.c.3729568	wildtype
CBLT	Pulmonary metastasis screen	Quality control	Analysis	CBLT1971.1g	doi:10.6084/m9.figshare.c.3729568	figshare	doi:10.6084/m9.figshare.c.3729568	https://doi.org/10.6084/m9.figshare.c.3729568	wildtype
CBLT	Pulmonary metastasis screen	Quality control	Analysis	CBLT1971.1f	doi:10.6084/m9.figshare.c.3729568	figshare	doi:10.6084/m9.figshare.c.3729568	https://doi.org/10.6084/m9.figshare.c.3729568	wildtype
CBLT	Pulmonary metastasis screen	Quality control	Analysis	CBLT1971.1e	doi:10.6084/m9.figshare.c.3729568	figshare	doi:10.6084/m9.figshare.c.3729568	https://doi.org/10.6084/m9.figshare.c.3729568	wildtype
CBLT	Pulmonary metastasis screen	Quality control	Analysis	CBLT1964.1h	doi:10.6084/m9.figshare.c.3729568	figshare	doi:10.6084/m9.figshare.c.3729568	https://doi.org/10.6084/m9.figshare.c.3729568	wildtype
CBLT	Pulmonary metastasis screen	Quality control	Analysis	CBLT1964.1g	doi:10.6084/m9.figshare.c.3729568	figshare	doi:10.6084/m9.figshare.c.3729568	https://doi.org/10.6084/m9.figshare.c.3729568	wildtype
CBLT	Pulmonary metastasis screen	Quality control	Analysis	CBLT1624.3h	doi:10.6084/m9.figshare.c.3729568	figshare	doi:10.6084/m9.figshare.c.3729568	https://doi.org/10.6084/m9.figshare.c.3729568	wildtype
CBLT	Pulmonary metastasis screen	Quality control	Analysis	CBLT1624.3g	doi:10.6084/m9.figshare.c.3729568	figshare	doi:10.6084/m9.figshare.c.3729568	https://doi.org/10.6084/m9.figshare.c.3729568	wildtype
CBLT	Pulmonary metastasis screen	Quality control	Analysis	CBLT1624.3f	doi:10.6084/m9.figshare.c.3729568	figshare	doi:10.6084/m9.figshare.c.3729568	https://doi.org/10.6084/m9.figshare.c.3729568	wildtype
CBLT	Pulmonary metastasis screen	Quality control	Analysis	CBLT1623.3e	doi:10.6084/m9.figshare.c.3729568	figshare	doi:10.6084/m9.figshare.c.3729568	https://doi.org/10.6084/m9.figshare.c.3729568	wildtype
CBLT	Pulmonary metastasis screen	Quality control	Analysis	CBLT1623.3d	doi:10.6084/m9.figshare.c.3729568	figshare	doi:10.6084/m9.figshare.c.3729568	https://doi.org/10.6084/m9.figshare.c.3729568	wildtype
CBLT	Pulmonary metastasis screen	Quality control	Analysis	CBLT1623.3c	doi:10.6084/m9.figshare.c.3729568	figshare	doi:10.6084/m9.figshare.c.3729568	https://doi.org/10.6084/m9.figshare.c.3729568	wildtype
GDBB	Pulmonary metastasis screen	Quality control	Analysis	GDBB17.2g	doi:10.6084/m9.figshare.c.3729568	figshare	doi:10.6084/m9.figshare.c.3729568	https://doi.org/10.6084/m9.figshare.c.3729568	Il22ra1
GDBB	Pulmonary metastasis screen	Quality control	Analysis	GDBB17.2f	doi:10.6084/m9.figshare.c.3729568	figshare	doi:10.6084/m9.figshare.c.3729568	https://doi.org/10.6084/m9.figshare.c.3729568	Il22ra1
GDBB	Pulmonary metastasis screen	Quality control	Analysis	GDBB17.2e	doi:10.6084/m9.figshare.c.3729568	figshare	doi:10.6084/m9.figshare.c.3729568	https://doi.org/10.6084/m9.figshare.c.3729568	Il22ra1
GDBB	Pulmonary metastasis screen	Quality control	Analysis	GDBB16.3c	doi:10.6084/m9.figshare.c.3729568	figshare	doi:10.6084/m9.figshare.c.3729568	https://doi.org/10.6084/m9.figshare.c.3729568	Il22ra1
GDBB	Pulmonary metastasis screen	Quality control	Analysis	GDBB16.2a	doi:10.6084/m9.figshare.c.3729568	figshare	doi:10.6084/m9.figshare.c.3729568	https://doi.org/10.6084/m9.figshare.c.3729568	Il22ra1
CBLT	Pulmonary metastasis screen	Quality control	Analysis	CBLT1663.2j	doi:10.6084/m9.figshare.c.3729568	figshare	doi:10.6084/m9.figshare.c.3729568	https://doi.org/10.6084/m9.figshare.c.3729568	wildtype
CBLT	Pulmonary metastasis screen	Quality control	Analysis	CBLT1663.2i	doi:10.6084/m9.figshare.c.3729568	figshare	doi:10.6084/m9.figshare.c.3729568	https://doi.org/10.6084/m9.figshare.c.3729568	wildtype
CBLT	Pulmonary metastasis screen	Quality control	Analysis	CBLT1663.2h	doi:10.6084/m9.figshare.c.3729568	figshare	doi:10.6084/m9.figshare.c.3729568	https://doi.org/10.6084/m9.figshare.c.3729568	wildtype
CBLT	Pulmonary metastasis screen	Quality control	Analysis	CBLT1611.2c	doi:10.6084/m9.figshare.c.3729568	figshare	doi:10.6084/m9.figshare.c.3729568	https://doi.org/10.6084/m9.figshare.c.3729568	wildtype
CBLT	Pulmonary metastasis screen	Quality control	Analysis	CBLT1544.3k	doi:10.6084/m9.figshare.c.3729568	figshare	doi:10.6084/m9.figshare.c.3729568	https://doi.org/10.6084/m9.figshare.c.3729568	wildtype
CBLT	Pulmonary metastasis screen	Quality control	Analysis	CBLT1544.3j	doi:10.6084/m9.figshare.c.3729568	figshare	doi:10.6084/m9.figshare.c.3729568	https://doi.org/10.6084/m9.figshare.c.3729568	wildtype
CBLT	Pulmonary metastasis screen	Quality control	Analysis	CBLT1544.3i	doi:10.6084/m9.figshare.c.3729568	figshare	doi:10.6084/m9.figshare.c.3729568	https://doi.org/10.6084/m9.figshare.c.3729568	wildtype
CBLT	Pulmonary metastasis screen	Quality control	Analysis	CBLT1544.3h	doi:10.6084/m9.figshare.c.3729568	figshare	doi:10.6084/m9.figshare.c.3729568	https://doi.org/10.6084/m9.figshare.c.3729568	wildtype
CBLT	Pulmonary metastasis screen	Quality control	Analysis	CBLT1544.3g	doi:10.6084/m9.figshare.c.3729568	figshare	doi:10.6084/m9.figshare.c.3729568	https://doi.org/10.6084/m9.figshare.c.3729568	wildtype
CBLT	Pulmonary metastasis screen	Quality control	Analysis	CBLT1544.3f	doi:10.6084/m9.figshare.c.3729568	figshare	doi:10.6084/m9.figshare.c.3729568	https://doi.org/10.6084/m9.figshare.c.3729568	wildtype
CBLT	Pulmonary metastasis screen	Quality control	Analysis	CBLT1544.3e	doi:10.6084/m9.figshare.c.3729568	figshare	doi:10.6084/m9.figshare.c.3729568	https://doi.org/10.6084/m9.figshare.c.3729568	wildtype
CBLT	Pulmonary metastasis screen	Quality control	Analysis	CBLT1533.3k	doi:10.6084/m9.figshare.c.3729568	figshare	doi:10.6084/m9.figshare.c.3729568	https://doi.org/10.6084/m9.figshare.c.3729568	wildtype
PHOX	Pulmonary metastasis screen	Quality control	Analysis	PHOX62.1g	doi:10.6084/m9.figshare.c.3729568	figshare	doi:10.6084/m9.figshare.c.3729568	https://doi.org/10.6084/m9.figshare.c.3729568	Cybb
PHOX	Pulmonary metastasis screen	Quality control	Analysis	PHOX62.1f	doi:10.6084/m9.figshare.c.3729568	figshare	doi:10.6084/m9.figshare.c.3729568	https://doi.org/10.6084/m9.figshare.c.3729568	Cybb
PHOX	Pulmonary metastasis screen	Quality control	Analysis	PHOX61.1d	doi:10.6084/m9.figshare.c.3729568	figshare	doi:10.6084/m9.figshare.c.3729568	https://doi.org/10.6084/m9.figshare.c.3729568	Cybb
PHOX	Pulmonary metastasis screen	Quality control	Analysis	PHOX61.1c	doi:10.6084/m9.figshare.c.3729568	figshare	doi:10.6084/m9.figshare.c.3729568	https://doi.org/10.6084/m9.figshare.c.3729568	Cybb
PHOX	Pulmonary metastasis screen	Quality control	Analysis	PHOX60.1h	doi:10.6084/m9.figshare.c.3729568	figshare	doi:10.6084/m9.figshare.c.3729568	https://doi.org/10.6084/m9.figshare.c.3729568	Cybb
PHOX	Pulmonary metastasis screen	Quality control	Analysis	PHOX60.1g	doi:10.6084/m9.figshare.c.3729568	figshare	doi:10.6084/m9.figshare.c.3729568	https://doi.org/10.6084/m9.figshare.c.3729568	Cybb
PHOX	Pulmonary metastasis screen	Quality control	Analysis	PHOX60.1f	doi:10.6084/m9.figshare.c.3729568	figshare	doi:10.6084/m9.figshare.c.3729568	https://doi.org/10.6084/m9.figshare.c.3729568	Cybb
IGH	Pulmonary metastasis screen	Quality control	Analysis	IGH32.3b	doi:10.6084/m9.figshare.c.3729568	figshare	doi:10.6084/m9.figshare.c.3729568	https://doi.org/10.6084/m9.figshare.c.3729568	Ighm
IGH	Pulmonary metastasis screen	Quality control	Analysis	IGH31.4g	doi:10.6084/m9.figshare.c.3729568	figshare	doi:10.6084/m9.figshare.c.3729568	https://doi.org/10.6084/m9.figshare.c.3729568	Ighm
IGH	Pulmonary metastasis screen	Quality control	Analysis	IGH31.4f	doi:10.6084/m9.figshare.c.3729568	figshare	doi:10.6084/m9.figshare.c.3729568	https://doi.org/10.6084/m9.figshare.c.3729568	Ighm
IGH	Pulmonary metastasis screen	Quality control	Analysis	IGH31.4e	doi:10.6084/m9.figshare.c.3729568	figshare	doi:10.6084/m9.figshare.c.3729568	https://doi.org/10.6084/m9.figshare.c.3729568	Ighm
IGH	Pulmonary metastasis screen	Quality control	Analysis	IGH31.4d	doi:10.6084/m9.figshare.c.3729568	figshare	doi:10.6084/m9.figshare.c.3729568	https://doi.org/10.6084/m9.figshare.c.3729568	Ighm
IGH	Pulmonary metastasis screen	Quality control	Analysis	IGH30.2i	doi:10.6084/m9.figshare.c.3729568	figshare	doi:10.6084/m9.figshare.c.3729568	https://doi.org/10.6084/m9.figshare.c.3729568	Ighm
IGH	Pulmonary metastasis screen	Quality control	Analysis	IGH30.2h	doi:10.6084/m9.figshare.c.3729568	figshare	doi:10.6084/m9.figshare.c.3729568	https://doi.org/10.6084/m9.figshare.c.3729568	Ighm
IGH	Pulmonary metastasis screen	Quality control	Analysis	IGH30.2g	doi:10.6084/m9.figshare.c.3729568	figshare	doi:10.6084/m9.figshare.c.3729568	https://doi.org/10.6084/m9.figshare.c.3729568	Ighm
IGH	Pulmonary metastasis screen	Quality control	Analysis	IGH30.2f	doi:10.6084/m9.figshare.c.3729568	figshare	doi:10.6084/m9.figshare.c.3729568	https://doi.org/10.6084/m9.figshare.c.3729568	Ighm
CBLT	Pulmonary metastasis screen	Quality control	Analysis	CBLT1917.2f	doi:10.6084/m9.figshare.c.3729568	figshare	doi:10.6084/m9.figshare.c.3729568	https://doi.org/10.6084/m9.figshare.c.3729568	wildtype
CBLT	Pulmonary metastasis screen	Quality control	Analysis	CBLT1917.2e	doi:10.6084/m9.figshare.c.3729568	figshare	doi:10.6084/m9.figshare.c.3729568	https://doi.org/10.6084/m9.figshare.c.3729568	wildtype
CBLT	Pulmonary metastasis screen	Quality control	Analysis	CBLT1875.1g	doi:10.6084/m9.figshare.c.3729568	figshare	doi:10.6084/m9.figshare.c.3729568	https://doi.org/10.6084/m9.figshare.c.3729568	wildtype
CBLT	Pulmonary metastasis screen	Quality control	Analysis	CBLT1875.1f	doi:10.6084/m9.figshare.c.3729568	figshare	doi:10.6084/m9.figshare.c.3729568	https://doi.org/10.6084/m9.figshare.c.3729568	wildtype
CBLT	Pulmonary metastasis screen	Quality control	Analysis	CBLT1875.1d	doi:10.6084/m9.figshare.c.3729568	figshare	doi:10.6084/m9.figshare.c.3729568	https://doi.org/10.6084/m9.figshare.c.3729568	wildtype
CBLT	Pulmonary metastasis screen	Quality control	Analysis	CBLT1827.1i	doi:10.6084/m9.figshare.c.3729568	figshare	doi:10.6084/m9.figshare.c.3729568	https://doi.org/10.6084/m9.figshare.c.3729568	wildtype
CBLT	Pulmonary metastasis screen	Quality control	Analysis	CBLT1827.1h	doi:10.6084/m9.figshare.c.3729568	figshare	doi:10.6084/m9.figshare.c.3729568	https://doi.org/10.6084/m9.figshare.c.3729568	wildtype
CBLT	Pulmonary metastasis screen	Quality control	Analysis	CBLT1801.3h	doi:10.6084/m9.figshare.c.3729568	figshare	doi:10.6084/m9.figshare.c.3729568	https://doi.org/10.6084/m9.figshare.c.3729568	wildtype
CBLT	Pulmonary metastasis screen	Quality control	Analysis	CBLT1801.3g	doi:10.6084/m9.figshare.c.3729568	figshare	doi:10.6084/m9.figshare.c.3729568	https://doi.org/10.6084/m9.figshare.c.3729568	wildtype
CBLT	Pulmonary metastasis screen	Quality control	Analysis	CBLT1801.3f	doi:10.6084/m9.figshare.c.3729568	figshare	doi:10.6084/m9.figshare.c.3729568	https://doi.org/10.6084/m9.figshare.c.3729568	wildtype
CBLT	Pulmonary metastasis screen	Quality control	Analysis	CBLT1801.3e	doi:10.6084/m9.figshare.c.3729568	figshare	doi:10.6084/m9.figshare.c.3729568	https://doi.org/10.6084/m9.figshare.c.3729568	wildtype
CBLT	Pulmonary metastasis screen	Quality control	Analysis	CBLT1364.2e	doi:10.6084/m9.figshare.c.3729568	figshare	doi:10.6084/m9.figshare.c.3729568	https://doi.org/10.6084/m9.figshare.c.3729568	wildtype
CBLT	Pulmonary metastasis screen	Quality control	Analysis	CBLT1196.3f	doi:10.6084/m9.figshare.c.3729568	figshare	doi:10.6084/m9.figshare.c.3729568	https://doi.org/10.6084/m9.figshare.c.3729568	wildtype
CBLT	Pulmonary metastasis screen	Quality control	Analysis	CBLT1196.3d	doi:10.6084/m9.figshare.c.3729568	figshare	doi:10.6084/m9.figshare.c.3729568	https://doi.org/10.6084/m9.figshare.c.3729568	wildtype
BCGD	Pulmonary metastasis screen	Quality control	Analysis	BCGD7.3f	doi:10.6084/m9.figshare.c.3729568	figshare	doi:10.6084/m9.figshare.c.3729568	https://doi.org/10.6084/m9.figshare.c.3729568	BC017643
BCGD	Pulmonary metastasis screen	Quality control	Analysis	BCGD7.3e	doi:10.6084/m9.figshare.c.3729568	figshare	doi:10.6084/m9.figshare.c.3729568	https://doi.org/10.6084/m9.figshare.c.3729568	BC017643
BCGD	Pulmonary metastasis screen	Quality control	Analysis	BCGD7.3d	doi:10.6084/m9.figshare.c.3729568	figshare	doi:10.6084/m9.figshare.c.3729568	https://doi.org/10.6084/m9.figshare.c.3729568	BC017643
BCGD	Pulmonary metastasis screen	Quality control	Analysis	BCGD7.3c	doi:10.6084/m9.figshare.c.3729568	figshare	doi:10.6084/m9.figshare.c.3729568	https://doi.org/10.6084/m9.figshare.c.3729568	BC017643
BCGD	Pulmonary metastasis screen	Quality control	Analysis	BCGD5.4d	doi:10.6084/m9.figshare.c.3729568	figshare	doi:10.6084/m9.figshare.c.3729568	https://doi.org/10.6084/m9.figshare.c.3729568	BC017643
BCGD	Pulmonary metastasis screen	Quality control	Analysis	BCGD5.4c	doi:10.6084/m9.figshare.c.3729568	figshare	doi:10.6084/m9.figshare.c.3729568	https://doi.org/10.6084/m9.figshare.c.3729568	BC017643
CBLT	Pulmonary metastasis screen	Quality control	Analysis	CBLT1453.1d	doi:10.6084/m9.figshare.c.3729568	figshare	doi:10.6084/m9.figshare.c.3729568	https://doi.org/10.6084/m9.figshare.c.3729568	wildtype
CBLT	Pulmonary metastasis screen	Quality control	Analysis	CBLT1453.1c	doi:10.6084/m9.figshare.c.3729568	figshare	doi:10.6084/m9.figshare.c.3729568	https://doi.org/10.6084/m9.figshare.c.3729568	wildtype
CBLT	Pulmonary metastasis screen	Quality control	Analysis	CBLT1452.1d	doi:10.6084/m9.figshare.c.3729568	figshare	doi:10.6084/m9.figshare.c.3729568	https://doi.org/10.6084/m9.figshare.c.3729568	wildtype
CBLT	Pulmonary metastasis screen	Quality control	Analysis	CBLT1452.1b	doi:10.6084/m9.figshare.c.3729568	figshare	doi:10.6084/m9.figshare.c.3729568	https://doi.org/10.6084/m9.figshare.c.3729568	wildtype
CBLT	Pulmonary metastasis screen	Quality control	Analysis	CBLT1452.1a	doi:10.6084/m9.figshare.c.3729568	figshare	doi:10.6084/m9.figshare.c.3729568	https://doi.org/10.6084/m9.figshare.c.3729568	wildtype
BCGD	Pulmonary metastasis screen	Quality control	Analysis	BCGD5.4b	doi:10.6084/m9.figshare.c.3729568	figshare	doi:10.6084/m9.figshare.c.3729568	https://doi.org/10.6084/m9.figshare.c.3729568	BC017643
BCGD	Pulmonary metastasis screen	Quality control	Analysis	BCGD5.4a	doi:10.6084/m9.figshare.c.3729568	figshare	doi:10.6084/m9.figshare.c.3729568	https://doi.org/10.6084/m9.figshare.c.3729568	BC017643
MDVP	Pulmonary metastasis screen	Quality control	Analysis	MDVP35.2d	doi:10.6084/m9.figshare.c.3729568	figshare	doi:10.6084/m9.figshare.c.3729568	https://doi.org/10.6084/m9.figshare.c.3729568	wildtype
MDVP	Pulmonary metastasis screen	Quality control	Analysis	MDVP35.2c	doi:10.6084/m9.figshare.c.3729568	figshare	doi:10.6084/m9.figshare.c.3729568	https://doi.org/10.6084/m9.figshare.c.3729568	wildtype
MDWN	Pulmonary metastasis screen	Quality control	Analysis	MDWN23.3d	doi:10.6084/m9.figshare.c.3729568	figshare	doi:10.6084/m9.figshare.c.3729568	https://doi.org/10.6084/m9.figshare.c.3729568	wildtype
MDWN	Pulmonary metastasis screen	Quality control	Analysis	MDWN23.3c	doi:10.6084/m9.figshare.c.3729568	figshare	doi:10.6084/m9.figshare.c.3729568	https://doi.org/10.6084/m9.figshare.c.3729568	wildtype
MEDS	Pulmonary metastasis screen	Quality control	Analysis	MEDS18.2h	doi:10.6084/m9.figshare.c.3729568	figshare	doi:10.6084/m9.figshare.c.3729568	https://doi.org/10.6084/m9.figshare.c.3729568	wildtype
MEDS	Pulmonary metastasis screen	Quality control	Analysis	MEDS18.2f	doi:10.6084/m9.figshare.c.3729568	figshare	doi:10.6084/m9.figshare.c.3729568	https://doi.org/10.6084/m9.figshare.c.3729568	wildtype
CBLT	Pulmonary metastasis screen	Quality control	Analysis	CBLT1848.1g	doi:10.6084/m9.figshare.c.3729568	figshare	doi:10.6084/m9.figshare.c.3729568	https://doi.org/10.6084/m9.figshare.c.3729568	wildtype
CBLT	Pulmonary metastasis screen	Quality control	Analysis	CBLT1848.1f	doi:10.6084/m9.figshare.c.3729568	figshare	doi:10.6084/m9.figshare.c.3729568	https://doi.org/10.6084/m9.figshare.c.3729568	wildtype
CBLT	Pulmonary metastasis screen	Quality control	Analysis	CBLT1848.1e	doi:10.6084/m9.figshare.c.3729568	figshare	doi:10.6084/m9.figshare.c.3729568	https://doi.org/10.6084/m9.figshare.c.3729568	wildtype
CBLT	Pulmonary metastasis screen	Quality control	Analysis	CBLT1848.1d	doi:10.6084/m9.figshare.c.3729568	figshare	doi:10.6084/m9.figshare.c.3729568	https://doi.org/10.6084/m9.figshare.c.3729568	wildtype
CBLT	Pulmonary metastasis screen	Quality control	Analysis	CBLT1736.4h	doi:10.6084/m9.figshare.c.3729568	figshare	doi:10.6084/m9.figshare.c.3729568	https://doi.org/10.6084/m9.figshare.c.3729568	wildtype
MDRQ	Pulmonary metastasis screen	Quality control	Analysis	MDRQ36.2c	doi:10.6084/m9.figshare.c.3729568	figshare	doi:10.6084/m9.figshare.c.3729568	https://doi.org/10.6084/m9.figshare.c.3729568	Hacl1
MDRQ	Pulmonary metastasis screen	Quality control	Analysis	MDRQ27.3e	doi:10.6084/m9.figshare.c.3729568	figshare	doi:10.6084/m9.figshare.c.3729568	https://doi.org/10.6084/m9.figshare.c.3729568	Hacl1
CBLT	Pulmonary metastasis screen	Quality control	Analysis	CBLT2126.1d	doi:10.6084/m9.figshare.c.3729568	figshare	doi:10.6084/m9.figshare.c.3729568	https://doi.org/10.6084/m9.figshare.c.3729568	wildtype
CBLT	Pulmonary metastasis screen	Quality control	Analysis	CBLT2126.1c	doi:10.6084/m9.figshare.c.3729568	figshare	doi:10.6084/m9.figshare.c.3729568	https://doi.org/10.6084/m9.figshare.c.3729568	wildtype
CBLT	Pulmonary metastasis screen	Quality control	Analysis	CBLT2126.1b	doi:10.6084/m9.figshare.c.3729568	figshare	doi:10.6084/m9.figshare.c.3729568	https://doi.org/10.6084/m9.figshare.c.3729568	wildtype
CBLT	Pulmonary metastasis screen	Quality control	Analysis	CBLT2032.1h	doi:10.6084/m9.figshare.c.3729568	figshare	doi:10.6084/m9.figshare.c.3729568	https://doi.org/10.6084/m9.figshare.c.3729568	wildtype
CBLT	Pulmonary metastasis screen	Quality control	Analysis	CBLT2032.1g	doi:10.6084/m9.figshare.c.3729568	figshare	doi:10.6084/m9.figshare.c.3729568	https://doi.org/10.6084/m9.figshare.c.3729568	wildtype
CBLT	Pulmonary metastasis screen	Quality control	Analysis	CBLT1990.1i	doi:10.6084/m9.figshare.c.3729568	figshare	doi:10.6084/m9.figshare.c.3729568	https://doi.org/10.6084/m9.figshare.c.3729568	wildtype
CBLT	Pulmonary metastasis screen	Quality control	Analysis	CBLT1990.1h	doi:10.6084/m9.figshare.c.3729568	figshare	doi:10.6084/m9.figshare.c.3729568	https://doi.org/10.6084/m9.figshare.c.3729568	wildtype
CBLT	Pulmonary metastasis screen	Quality control	Analysis	CBLT1990.1g	doi:10.6084/m9.figshare.c.3729568	figshare	doi:10.6084/m9.figshare.c.3729568	https://doi.org/10.6084/m9.figshare.c.3729568	wildtype
CBLT	Pulmonary metastasis screen	Quality control	Analysis	CBLT1990.1f	doi:10.6084/m9.figshare.c.3729568	figshare	doi:10.6084/m9.figshare.c.3729568	https://doi.org/10.6084/m9.figshare.c.3729568	wildtype
CBLT	Pulmonary metastasis screen	Quality control	Analysis	CBLT1716.4g	doi:10.6084/m9.figshare.c.3729568	figshare	doi:10.6084/m9.figshare.c.3729568	https://doi.org/10.6084/m9.figshare.c.3729568	wildtype
CBLT	Pulmonary metastasis screen	Quality control	Analysis	CBLT1716.4f	doi:10.6084/m9.figshare.c.3729568	figshare	doi:10.6084/m9.figshare.c.3729568	https://doi.org/10.6084/m9.figshare.c.3729568	wildtype
CBLT	Pulmonary metastasis screen	Quality control	Analysis	CBLT1716.4e	doi:10.6084/m9.figshare.c.3729568	figshare	doi:10.6084/m9.figshare.c.3729568	https://doi.org/10.6084/m9.figshare.c.3729568	wildtype
MDCM	Pulmonary metastasis screen	Quality control	Analysis	MDCM51.1g	doi:10.6084/m9.figshare.c.3729568	figshare	doi:10.6084/m9.figshare.c.3729568	https://doi.org/10.6084/m9.figshare.c.3729568	Gpc5
MDCM	Pulmonary metastasis screen	Quality control	Analysis	MDCM50.1g	doi:10.6084/m9.figshare.c.3729568	figshare	doi:10.6084/m9.figshare.c.3729568	https://doi.org/10.6084/m9.figshare.c.3729568	Gpc5
MDCM	Pulmonary metastasis screen	Quality control	Analysis	MDCM50.1f	doi:10.6084/m9.figshare.c.3729568	figshare	doi:10.6084/m9.figshare.c.3729568	https://doi.org/10.6084/m9.figshare.c.3729568	Gpc5
MDCM	Pulmonary metastasis screen	Quality control	Analysis	MDCM50.1e	doi:10.6084/m9.figshare.c.3729568	figshare	doi:10.6084/m9.figshare.c.3729568	https://doi.org/10.6084/m9.figshare.c.3729568	Gpc5
MDCM	Pulmonary metastasis screen	Quality control	Analysis	MDCM48.1i	doi:10.6084/m9.figshare.c.3729568	figshare	doi:10.6084/m9.figshare.c.3729568	https://doi.org/10.6084/m9.figshare.c.3729568	Gpc5
MDCM	Pulmonary metastasis screen	Quality control	Analysis	MDCM48.1h	doi:10.6084/m9.figshare.c.3729568	figshare	doi:10.6084/m9.figshare.c.3729568	https://doi.org/10.6084/m9.figshare.c.3729568	Gpc5
MDCM	Pulmonary metastasis screen	Quality control	Analysis	MDCM48.1g	doi:10.6084/m9.figshare.c.3729568	figshare	doi:10.6084/m9.figshare.c.3729568	https://doi.org/10.6084/m9.figshare.c.3729568	Gpc5
MDCM	Pulmonary metastasis screen	Quality control	Analysis	MDCM44.1c	doi:10.6084/m9.figshare.c.3729568	figshare	doi:10.6084/m9.figshare.c.3729568	https://doi.org/10.6084/m9.figshare.c.3729568	Gpc5
MCQP	Pulmonary metastasis screen	Quality control	Analysis	MCQP77.1e	doi:10.6084/m9.figshare.c.3729568	figshare	doi:10.6084/m9.figshare.c.3729568	https://doi.org/10.6084/m9.figshare.c.3729568	Cnot6
MCQP	Pulmonary metastasis screen	Quality control	Analysis	MCQP77.1c	doi:10.6084/m9.figshare.c.3729568	figshare	doi:10.6084/m9.figshare.c.3729568	https://doi.org/10.6084/m9.figshare.c.3729568	Cnot6
MCQP	Pulmonary metastasis screen	Quality control	Analysis	MCQP76.1e	doi:10.6084/m9.figshare.c.3729568	figshare	doi:10.6084/m9.figshare.c.3729568	https://doi.org/10.6084/m9.figshare.c.3729568	Cnot6
MDAL	Pulmonary metastasis screen	Quality control	Analysis	MDAL62.2g	doi:10.6084/m9.figshare.c.3729568	figshare	doi:10.6084/m9.figshare.c.3729568	https://doi.org/10.6084/m9.figshare.c.3729568	wildtype
CBLT	Pulmonary metastasis screen	Quality control	Analysis	CBLT1809.2g	doi:10.6084/m9.figshare.c.3729568	figshare	doi:10.6084/m9.figshare.c.3729568	https://doi.org/10.6084/m9.figshare.c.3729568	wildtype
CBLT	Pulmonary metastasis screen	Quality control	Analysis	CBLT1809.2f	doi:10.6084/m9.figshare.c.3729568	figshare	doi:10.6084/m9.figshare.c.3729568	https://doi.org/10.6084/m9.figshare.c.3729568	wildtype
CBLT	Pulmonary metastasis screen	Quality control	Analysis	CBLT1809.2e	doi:10.6084/m9.figshare.c.3729568	figshare	doi:10.6084/m9.figshare.c.3729568	https://doi.org/10.6084/m9.figshare.c.3729568	wildtype
CBLT	Pulmonary metastasis screen	Quality control	Analysis	CBLT1773.2l	doi:10.6084/m9.figshare.c.3729568	figshare	doi:10.6084/m9.figshare.c.3729568	https://doi.org/10.6084/m9.figshare.c.3729568	wildtype
CBLT	Pulmonary metastasis screen	Quality control	Analysis	CBLT1773.2k	doi:10.6084/m9.figshare.c.3729568	figshare	doi:10.6084/m9.figshare.c.3729568	https://doi.org/10.6084/m9.figshare.c.3729568	wildtype
MDAL	Pulmonary metastasis screen	Quality control	Analysis	MDAL62.2i	doi:10.6084/m9.figshare.c.3729568	figshare	doi:10.6084/m9.figshare.c.3729568	https://doi.org/10.6084/m9.figshare.c.3729568	wildtype
MDAL	Pulmonary metastasis screen	Quality control	Analysis	MDAL62.2e	doi:10.6084/m9.figshare.c.3729568	figshare	doi:10.6084/m9.figshare.c.3729568	https://doi.org/10.6084/m9.figshare.c.3729568	wildtype
CBLT	Pulmonary metastasis screen	Quality control	Analysis	CBLT1809.2h	doi:10.6084/m9.figshare.c.3729568	figshare	doi:10.6084/m9.figshare.c.3729568	https://doi.org/10.6084/m9.figshare.c.3729568	wildtype
MDCL	Pulmonary metastasis screen	Quality control	Analysis	MDCL97.1c	doi:10.6084/m9.figshare.c.3729568	figshare	doi:10.6084/m9.figshare.c.3729568	https://doi.org/10.6084/m9.figshare.c.3729568	Sirt3
MDCL	Pulmonary metastasis screen	Quality control	Analysis	MDCL96.1i	doi:10.6084/m9.figshare.c.3729568	figshare	doi:10.6084/m9.figshare.c.3729568	https://doi.org/10.6084/m9.figshare.c.3729568	Sirt3
MDCL	Pulmonary metastasis screen	Quality control	Analysis	MDCL96.1h	doi:10.6084/m9.figshare.c.3729568	figshare	doi:10.6084/m9.figshare.c.3729568	https://doi.org/10.6084/m9.figshare.c.3729568	Sirt3
MDCL	Pulmonary metastasis screen	Quality control	Analysis	MDCL96.1g	doi:10.6084/m9.figshare.c.3729568	figshare	doi:10.6084/m9.figshare.c.3729568	https://doi.org/10.6084/m9.figshare.c.3729568	Sirt3
MDCL	Pulmonary metastasis screen	Quality control	Analysis	MDCL96.1f	doi:10.6084/m9.figshare.c.3729568	figshare	doi:10.6084/m9.figshare.c.3729568	https://doi.org/10.6084/m9.figshare.c.3729568	Sirt3
MDCL	Pulmonary metastasis screen	Quality control	Analysis	MDCL96.1e	doi:10.6084/m9.figshare.c.3729568	figshare	doi:10.6084/m9.figshare.c.3729568	https://doi.org/10.6084/m9.figshare.c.3729568	Sirt3
MDCL	Pulmonary metastasis screen	Quality control	Analysis	MDCL96.1d	doi:10.6084/m9.figshare.c.3729568	figshare	doi:10.6084/m9.figshare.c.3729568	https://doi.org/10.6084/m9.figshare.c.3729568	Sirt3
MDCL	Pulmonary metastasis screen	Quality control	Analysis	MDCL95.1a	doi:10.6084/m9.figshare.c.3729568	figshare	doi:10.6084/m9.figshare.c.3729568	https://doi.org/10.6084/m9.figshare.c.3729568	Sirt3
MEEC	Pulmonary metastasis screen	Quality control	Analysis	MEEC28.1d	doi:10.6084/m9.figshare.c.3729568	figshare	doi:10.6084/m9.figshare.c.3729568	https://doi.org/10.6084/m9.figshare.c.3729568	Trim17
MEEC	Pulmonary metastasis screen	Quality control	Analysis	MEEC25.1c	doi:10.6084/m9.figshare.c.3729568	figshare	doi:10.6084/m9.figshare.c.3729568	https://doi.org/10.6084/m9.figshare.c.3729568	Trim17
MEEC	Pulmonary metastasis screen	Quality control	Analysis	MEEC25.1b	doi:10.6084/m9.figshare.c.3729568	figshare	doi:10.6084/m9.figshare.c.3729568	https://doi.org/10.6084/m9.figshare.c.3729568	Trim17
MEEC	Pulmonary metastasis screen	Quality control	Analysis	MEEC24.1e	doi:10.6084/m9.figshare.c.3729568	figshare	doi:10.6084/m9.figshare.c.3729568	https://doi.org/10.6084/m9.figshare.c.3729568	Trim17
MEEC	Pulmonary metastasis screen	Quality control	Analysis	MEEC24.1d	doi:10.6084/m9.figshare.c.3729568	figshare	doi:10.6084/m9.figshare.c.3729568	https://doi.org/10.6084/m9.figshare.c.3729568	Trim17
CBLT	Pulmonary metastasis screen	Quality control	Analysis	CBLT2060.1f	doi:10.6084/m9.figshare.c.3729568	figshare	doi:10.6084/m9.figshare.c.3729568	https://doi.org/10.6084/m9.figshare.c.3729568	wildtype
CBLT	Pulmonary metastasis screen	Quality control	Analysis	CBLT2060.1e	doi:10.6084/m9.figshare.c.3729568	figshare	doi:10.6084/m9.figshare.c.3729568	https://doi.org/10.6084/m9.figshare.c.3729568	wildtype
CBLT	Pulmonary metastasis screen	Quality control	Analysis	CBLT2060.1d	doi:10.6084/m9.figshare.c.3729568	figshare	doi:10.6084/m9.figshare.c.3729568	https://doi.org/10.6084/m9.figshare.c.3729568	wildtype
CBLT	Pulmonary metastasis screen	Quality control	Analysis	CBLT2060.1c	doi:10.6084/m9.figshare.c.3729568	figshare	doi:10.6084/m9.figshare.c.3729568	https://doi.org/10.6084/m9.figshare.c.3729568	wildtype
CBLT	Pulmonary metastasis screen	Quality control	Analysis	CBLT2060.1b	doi:10.6084/m9.figshare.c.3729568	figshare	doi:10.6084/m9.figshare.c.3729568	https://doi.org/10.6084/m9.figshare.c.3729568	wildtype
CBLT	Pulmonary metastasis screen	Quality control	Analysis	CBLT1943.1d	doi:10.6084/m9.figshare.c.3729568	figshare	doi:10.6084/m9.figshare.c.3729568	https://doi.org/10.6084/m9.figshare.c.3729568	wildtype
CBLT	Pulmonary metastasis screen	Quality control	Analysis	CBLT1708.2h	doi:10.6084/m9.figshare.c.3729568	figshare	doi:10.6084/m9.figshare.c.3729568	https://doi.org/10.6084/m9.figshare.c.3729568	wildtype
CBLT	Pulmonary metastasis screen	Quality control	Analysis	CBLT1708.2g	doi:10.6084/m9.figshare.c.3729568	figshare	doi:10.6084/m9.figshare.c.3729568	https://doi.org/10.6084/m9.figshare.c.3729568	wildtype
CBLT	Pulmonary metastasis screen	Quality control	Analysis	CBLT1708.2f	doi:10.6084/m9.figshare.c.3729568	figshare	doi:10.6084/m9.figshare.c.3729568	https://doi.org/10.6084/m9.figshare.c.3729568	wildtype
CBLT	Pulmonary metastasis screen	Quality control	Analysis	CBLT1708.2e	doi:10.6084/m9.figshare.c.3729568	figshare	doi:10.6084/m9.figshare.c.3729568	https://doi.org/10.6084/m9.figshare.c.3729568	wildtype
CBLT	Pulmonary metastasis screen	Quality control	Analysis	CBLT1708.2d	doi:10.6084/m9.figshare.c.3729568	figshare	doi:10.6084/m9.figshare.c.3729568	https://doi.org/10.6084/m9.figshare.c.3729568	wildtype
CBLT	Pulmonary metastasis screen	Quality control	Analysis	CBLT1708.2c	doi:10.6084/m9.figshare.c.3729568	figshare	doi:10.6084/m9.figshare.c.3729568	https://doi.org/10.6084/m9.figshare.c.3729568	wildtype
MEKG	Pulmonary metastasis screen	Quality control	Analysis	MEKG29.1k	doi:10.6084/m9.figshare.c.3729568	figshare	doi:10.6084/m9.figshare.c.3729568	https://doi.org/10.6084/m9.figshare.c.3729568	Dennd1c
MEKG	Pulmonary metastasis screen	Quality control	Analysis	MEKG26.1c	doi:10.6084/m9.figshare.c.3729568	figshare	doi:10.6084/m9.figshare.c.3729568	https://doi.org/10.6084/m9.figshare.c.3729568	Dennd1c
MEKG	Pulmonary metastasis screen	Quality control	Analysis	MEKG24.1f	doi:10.6084/m9.figshare.c.3729568	figshare	doi:10.6084/m9.figshare.c.3729568	https://doi.org/10.6084/m9.figshare.c.3729568	Dennd1c
MEKG	Pulmonary metastasis screen	Quality control	Analysis	MEKG24.1e	doi:10.6084/m9.figshare.c.3729568	figshare	doi:10.6084/m9.figshare.c.3729568	https://doi.org/10.6084/m9.figshare.c.3729568	Dennd1c
MEKG	Pulmonary metastasis screen	Quality control	Analysis	MEKG23.1f	doi:10.6084/m9.figshare.c.3729568	figshare	doi:10.6084/m9.figshare.c.3729568	https://doi.org/10.6084/m9.figshare.c.3729568	Dennd1c
MEKG	Pulmonary metastasis screen	Quality control	Analysis	MEKG19.3h	doi:10.6084/m9.figshare.c.3729568	figshare	doi:10.6084/m9.figshare.c.3729568	https://doi.org/10.6084/m9.figshare.c.3729568	Dennd1c
MASQ	Pulmonary metastasis screen	Quality control	Analysis	MASQ88.1j	doi:10.6084/m9.figshare.c.3729568	figshare	doi:10.6084/m9.figshare.c.3729568	https://doi.org/10.6084/m9.figshare.c.3729568	wildtype
MASQ	Pulmonary metastasis screen	Quality control	Analysis	MASQ88.1g	doi:10.6084/m9.figshare.c.3729568	figshare	doi:10.6084/m9.figshare.c.3729568	https://doi.org/10.6084/m9.figshare.c.3729568	wildtype
MASQ	Pulmonary metastasis screen	Quality control	Analysis	MASQ88.1f	doi:10.6084/m9.figshare.c.3729568	figshare	doi:10.6084/m9.figshare.c.3729568	https://doi.org/10.6084/m9.figshare.c.3729568	wildtype
MAYY	Pulmonary metastasis screen	Quality control	Analysis	MAYY110.1g	doi:10.6084/m9.figshare.c.3729568	figshare	doi:10.6084/m9.figshare.c.3729568	https://doi.org/10.6084/m9.figshare.c.3729568	wildtype
MDRZ	Pulmonary metastasis screen	Quality control	Analysis	MDRZ27.1e	doi:10.6084/m9.figshare.c.3729568	figshare	doi:10.6084/m9.figshare.c.3729568	https://doi.org/10.6084/m9.figshare.c.3729568	Gbf1
MDRZ	Pulmonary metastasis screen	Quality control	Analysis	MDRZ27.1d	doi:10.6084/m9.figshare.c.3729568	figshare	doi:10.6084/m9.figshare.c.3729568	https://doi.org/10.6084/m9.figshare.c.3729568	Gbf1
CBLT	Pulmonary metastasis screen	Quality control	Analysis	CBLT1749.3l	doi:10.6084/m9.figshare.c.3729568	figshare	doi:10.6084/m9.figshare.c.3729568	https://doi.org/10.6084/m9.figshare.c.3729568	wildtype
CBLT	Pulmonary metastasis screen	Quality control	Analysis	CBLT1545.4k	doi:10.6084/m9.figshare.c.3729568	figshare	doi:10.6084/m9.figshare.c.3729568	https://doi.org/10.6084/m9.figshare.c.3729568	wildtype
CBLT	Pulmonary metastasis screen	Quality control	Analysis	CBLT1545.4j	doi:10.6084/m9.figshare.c.3729568	figshare	doi:10.6084/m9.figshare.c.3729568	https://doi.org/10.6084/m9.figshare.c.3729568	wildtype
CBLT	Pulmonary metastasis screen	Quality control	Analysis	CBLT1545.4i	doi:10.6084/m9.figshare.c.3729568	figshare	doi:10.6084/m9.figshare.c.3729568	https://doi.org/10.6084/m9.figshare.c.3729568	wildtype
CBLT	Pulmonary metastasis screen	Quality control	Analysis	CBLT1545.4h	doi:10.6084/m9.figshare.c.3729568	figshare	doi:10.6084/m9.figshare.c.3729568	https://doi.org/10.6084/m9.figshare.c.3729568	wildtype
CBLT	Pulmonary metastasis screen	Quality control	Analysis	CBLT1545.4g	doi:10.6084/m9.figshare.c.3729568	figshare	doi:10.6084/m9.figshare.c.3729568	https://doi.org/10.6084/m9.figshare.c.3729568	wildtype
MDRB	Pulmonary metastasis screen	Quality control	Analysis	MDRB24.2l	doi:10.6084/m9.figshare.c.3729568	figshare	doi:10.6084/m9.figshare.c.3729568	https://doi.org/10.6084/m9.figshare.c.3729568	Fggy
MDRB	Pulmonary metastasis screen	Quality control	Analysis	MDRB24.2k	doi:10.6084/m9.figshare.c.3729568	figshare	doi:10.6084/m9.figshare.c.3729568	https://doi.org/10.6084/m9.figshare.c.3729568	Fggy
MDRB	Pulmonary metastasis screen	Quality control	Analysis	MDRB24.2j	doi:10.6084/m9.figshare.c.3729568	figshare	doi:10.6084/m9.figshare.c.3729568	https://doi.org/10.6084/m9.figshare.c.3729568	Fggy
MDRB	Pulmonary metastasis screen	Quality control	Analysis	MDRB24.2i	doi:10.6084/m9.figshare.c.3729568	figshare	doi:10.6084/m9.figshare.c.3729568	https://doi.org/10.6084/m9.figshare.c.3729568	Fggy
MDRB	Pulmonary metastasis screen	Quality control	Analysis	MDRB24.2h	doi:10.6084/m9.figshare.c.3729568	figshare	doi:10.6084/m9.figshare.c.3729568	https://doi.org/10.6084/m9.figshare.c.3729568	Fggy
MDRB	Pulmonary metastasis screen	Quality control	Analysis	MDRB24.2g	doi:10.6084/m9.figshare.c.3729568	figshare	doi:10.6084/m9.figshare.c.3729568	https://doi.org/10.6084/m9.figshare.c.3729568	Fggy
MDRB	Pulmonary metastasis screen	Quality control	Analysis	MDRB24.2f	doi:10.6084/m9.figshare.c.3729568	figshare	doi:10.6084/m9.figshare.c.3729568	https://doi.org/10.6084/m9.figshare.c.3729568	Fggy
MDRB	Pulmonary metastasis screen	Quality control	Analysis	MDRB24.2e	doi:10.6084/m9.figshare.c.3729568	figshare	doi:10.6084/m9.figshare.c.3729568	https://doi.org/10.6084/m9.figshare.c.3729568	Fggy
MDRB	Pulmonary metastasis screen	Quality control	Analysis	MDRB24.2d	doi:10.6084/m9.figshare.c.3729568	figshare	doi:10.6084/m9.figshare.c.3729568	https://doi.org/10.6084/m9.figshare.c.3729568	Fggy
MDRB	Pulmonary metastasis screen	Quality control	Analysis	MDRB24.2c	doi:10.6084/m9.figshare.c.3729568	figshare	doi:10.6084/m9.figshare.c.3729568	https://doi.org/10.6084/m9.figshare.c.3729568	Fggy
MDRB	Pulmonary metastasis screen	Quality control	Analysis	MDRB24.2b	doi:10.6084/m9.figshare.c.3729568	figshare	doi:10.6084/m9.figshare.c.3729568	https://doi.org/10.6084/m9.figshare.c.3729568	Fggy
MDRB	Pulmonary metastasis screen	Quality control	Analysis	MDRB24.2a	doi:10.6084/m9.figshare.c.3729568	figshare	doi:10.6084/m9.figshare.c.3729568	https://doi.org/10.6084/m9.figshare.c.3729568	Fggy
SUPR	Pulmonary metastasis screen	Quality control	Analysis	SUPR17.1l	doi:10.6084/m9.figshare.c.3729568	figshare	doi:10.6084/m9.figshare.c.3729568	https://doi.org/10.6084/m9.figshare.c.3729568	wildtype
SUPR	Pulmonary metastasis screen	Quality control	Analysis	SUPR17.1k	doi:10.6084/m9.figshare.c.3729568	figshare	doi:10.6084/m9.figshare.c.3729568	https://doi.org/10.6084/m9.figshare.c.3729568	wildtype
SUPR	Pulmonary metastasis screen	Quality control	Analysis	SUPR17.1i	doi:10.6084/m9.figshare.c.3729568	figshare	doi:10.6084/m9.figshare.c.3729568	https://doi.org/10.6084/m9.figshare.c.3729568	wildtype
SUPR	Pulmonary metastasis screen	Quality control	Analysis	SUPR17.1g	doi:10.6084/m9.figshare.c.3729568	figshare	doi:10.6084/m9.figshare.c.3729568	https://doi.org/10.6084/m9.figshare.c.3729568	wildtype
CBLT	Pulmonary metastasis screen	Quality control	Analysis	CBLT2132.1j	doi:10.6084/m9.figshare.c.3729568	figshare	doi:10.6084/m9.figshare.c.3729568	https://doi.org/10.6084/m9.figshare.c.3729568	wildtype
CBLT	Pulmonary metastasis screen	Quality control	Analysis	CBLT2132.1i	doi:10.6084/m9.figshare.c.3729568	figshare	doi:10.6084/m9.figshare.c.3729568	https://doi.org/10.6084/m9.figshare.c.3729568	wildtype
CBLT	Pulmonary metastasis screen	Quality control	Analysis	CBLT2132.1h	doi:10.6084/m9.figshare.c.3729568	figshare	doi:10.6084/m9.figshare.c.3729568	https://doi.org/10.6084/m9.figshare.c.3729568	wildtype
CBLT	Pulmonary metastasis screen	Quality control	Analysis	CBLT2132.1g	doi:10.6084/m9.figshare.c.3729568	figshare	doi:10.6084/m9.figshare.c.3729568	https://doi.org/10.6084/m9.figshare.c.3729568	wildtype
CBLT	Pulmonary metastasis screen	Quality control	Analysis	CBLT1883.2j	doi:10.6084/m9.figshare.c.3729568	figshare	doi:10.6084/m9.figshare.c.3729568	https://doi.org/10.6084/m9.figshare.c.3729568	wildtype
CBLT	Pulmonary metastasis screen	Quality control	Analysis	CBLT1883.2i	doi:10.6084/m9.figshare.c.3729568	figshare	doi:10.6084/m9.figshare.c.3729568	https://doi.org/10.6084/m9.figshare.c.3729568	wildtype
SCAN	Pulmonary metastasis screen	Quality control	Analysis	SCAN79.2h	doi:10.6084/m9.figshare.c.3729568	figshare	doi:10.6084/m9.figshare.c.3729568	https://doi.org/10.6084/m9.figshare.c.3729568	Irf1
SCAN	Pulmonary metastasis screen	Quality control	Analysis	SCAN79.2g	doi:10.6084/m9.figshare.c.3729568	figshare	doi:10.6084/m9.figshare.c.3729568	https://doi.org/10.6084/m9.figshare.c.3729568	Irf1
SCAN	Pulmonary metastasis screen	Quality control	Analysis	SCAN79.2f	doi:10.6084/m9.figshare.c.3729568	figshare	doi:10.6084/m9.figshare.c.3729568	https://doi.org/10.6084/m9.figshare.c.3729568	Irf1
SCAN	Pulmonary metastasis screen	Quality control	Analysis	SCAN79.2e	doi:10.6084/m9.figshare.c.3729568	figshare	doi:10.6084/m9.figshare.c.3729568	https://doi.org/10.6084/m9.figshare.c.3729568	Irf1
SCAN	Pulmonary metastasis screen	Quality control	Analysis	SCAN78.2d	doi:10.6084/m9.figshare.c.3729568	figshare	doi:10.6084/m9.figshare.c.3729568	https://doi.org/10.6084/m9.figshare.c.3729568	Irf1
SUPR	Pulmonary metastasis screen	Quality control	Analysis	SUPR17.1e	doi:10.6084/m9.figshare.c.3729568	figshare	doi:10.6084/m9.figshare.c.3729568	https://doi.org/10.6084/m9.figshare.c.3729568	wildtype
SUPR	Pulmonary metastasis screen	Quality control	Analysis	SUPR17.1d	doi:10.6084/m9.figshare.c.3729568	figshare	doi:10.6084/m9.figshare.c.3729568	https://doi.org/10.6084/m9.figshare.c.3729568	wildtype
CBLT	Pulmonary metastasis screen	Quality control	Analysis	CBLT1827.2g	doi:10.6084/m9.figshare.c.3729568	figshare	doi:10.6084/m9.figshare.c.3729568	https://doi.org/10.6084/m9.figshare.c.3729568	wildtype
CBLT	Pulmonary metastasis screen	Quality control	Analysis	CBLT1827.2f	doi:10.6084/m9.figshare.c.3729568	figshare	doi:10.6084/m9.figshare.c.3729568	https://doi.org/10.6084/m9.figshare.c.3729568	wildtype
CBLT	Pulmonary metastasis screen	Quality control	Analysis	CBLT1827.2d	doi:10.6084/m9.figshare.c.3729568	figshare	doi:10.6084/m9.figshare.c.3729568	https://doi.org/10.6084/m9.figshare.c.3729568	wildtype
CBLT	Pulmonary metastasis screen	Quality control	Analysis	CBLT1827.2c	doi:10.6084/m9.figshare.c.3729568	figshare	doi:10.6084/m9.figshare.c.3729568	https://doi.org/10.6084/m9.figshare.c.3729568	wildtype
CBLT	Pulmonary metastasis screen	Quality control	Analysis	CBLT1827.2b	doi:10.6084/m9.figshare.c.3729568	figshare	doi:10.6084/m9.figshare.c.3729568	https://doi.org/10.6084/m9.figshare.c.3729568	wildtype
CBLT	Pulmonary metastasis screen	Quality control	Analysis	CBLT1827.2a	doi:10.6084/m9.figshare.c.3729568	figshare	doi:10.6084/m9.figshare.c.3729568	https://doi.org/10.6084/m9.figshare.c.3729568	wildtype
SCAN	Pulmonary metastasis screen	Quality control	Analysis	SCAN79.2d	doi:10.6084/m9.figshare.c.3729568	figshare	doi:10.6084/m9.figshare.c.3729568	https://doi.org/10.6084/m9.figshare.c.3729568	Irf1
SCAN	Pulmonary metastasis screen	Quality control	Analysis	SCAN79.2c	doi:10.6084/m9.figshare.c.3729568	figshare	doi:10.6084/m9.figshare.c.3729568	https://doi.org/10.6084/m9.figshare.c.3729568	Irf1
SCAN	Pulmonary metastasis screen	Quality control	Analysis	SCAN79.2b	doi:10.6084/m9.figshare.c.3729568	figshare	doi:10.6084/m9.figshare.c.3729568	https://doi.org/10.6084/m9.figshare.c.3729568	Irf1
SCAN	Pulmonary metastasis screen	Quality control	Analysis	SCAN79.2a	doi:10.6084/m9.figshare.c.3729568	figshare	doi:10.6084/m9.figshare.c.3729568	https://doi.org/10.6084/m9.figshare.c.3729568	Irf1
CBLT	Pulmonary metastasis screen	Quality control	Analysis	CBLT2137.1f	doi:10.6084/m9.figshare.c.3729568	figshare	doi:10.6084/m9.figshare.c.3729568	https://doi.org/10.6084/m9.figshare.c.3729568	wildtype
CBLT	Pulmonary metastasis screen	Quality control	Analysis	CBLT2137.1e	doi:10.6084/m9.figshare.c.3729568	figshare	doi:10.6084/m9.figshare.c.3729568	https://doi.org/10.6084/m9.figshare.c.3729568	wildtype
CBLT	Pulmonary metastasis screen	Quality control	Analysis	CBLT2137.1d	doi:10.6084/m9.figshare.c.3729568	figshare	doi:10.6084/m9.figshare.c.3729568	https://doi.org/10.6084/m9.figshare.c.3729568	wildtype
CBLT	Pulmonary metastasis screen	Quality control	Analysis	CBLT2137.1c	doi:10.6084/m9.figshare.c.3729568	figshare	doi:10.6084/m9.figshare.c.3729568	https://doi.org/10.6084/m9.figshare.c.3729568	wildtype
CBLT	Pulmonary metastasis screen	Quality control	Analysis	CBLT2137.1b	doi:10.6084/m9.figshare.c.3729568	figshare	doi:10.6084/m9.figshare.c.3729568	https://doi.org/10.6084/m9.figshare.c.3729568	wildtype
CBLT	Pulmonary metastasis screen	Quality control	Analysis	CBLT2137.1a	doi:10.6084/m9.figshare.c.3729568	figshare	doi:10.6084/m9.figshare.c.3729568	https://doi.org/10.6084/m9.figshare.c.3729568	wildtype
CRLF	Pulmonary metastasis screen	Quality control	Analysis	CRLF5.1f	doi:10.6084/m9.figshare.c.3729568	figshare	doi:10.6084/m9.figshare.c.3729568	https://doi.org/10.6084/m9.figshare.c.3729568	Crlf3
CRLF	Pulmonary metastasis screen	Quality control	Analysis	CRLF5.1c	doi:10.6084/m9.figshare.c.3729568	figshare	doi:10.6084/m9.figshare.c.3729568	https://doi.org/10.6084/m9.figshare.c.3729568	Crlf3
CRLF	Pulmonary metastasis screen	Quality control	Analysis	CRLF5.1b	doi:10.6084/m9.figshare.c.3729568	figshare	doi:10.6084/m9.figshare.c.3729568	https://doi.org/10.6084/m9.figshare.c.3729568	Crlf3
CRLF	Pulmonary metastasis screen	Quality control	Analysis	CRLF4.1c	doi:10.6084/m9.figshare.c.3729568	figshare	doi:10.6084/m9.figshare.c.3729568	https://doi.org/10.6084/m9.figshare.c.3729568	Crlf3
CRLF	Pulmonary metastasis screen	Quality control	Analysis	CRLF4.1b	doi:10.6084/m9.figshare.c.3729568	figshare	doi:10.6084/m9.figshare.c.3729568	https://doi.org/10.6084/m9.figshare.c.3729568	Crlf3
CRLF	Pulmonary metastasis screen	Quality control	Analysis	CRLF4.1a	doi:10.6084/m9.figshare.c.3729568	figshare	doi:10.6084/m9.figshare.c.3729568	https://doi.org/10.6084/m9.figshare.c.3729568	Crlf3
MEBW	Pulmonary metastasis screen	Quality control	Analysis	MEBW39.1d	doi:10.6084/m9.figshare.c.3729568	figshare	doi:10.6084/m9.figshare.c.3729568	https://doi.org/10.6084/m9.figshare.c.3729568	Oxr1
MEBW	Pulmonary metastasis screen	Quality control	Analysis	MEBW38.1d	doi:10.6084/m9.figshare.c.3729568	figshare	doi:10.6084/m9.figshare.c.3729568	https://doi.org/10.6084/m9.figshare.c.3729568	Oxr1
MEBW	Pulmonary metastasis screen	Quality control	Analysis	MEBW38.1b	doi:10.6084/m9.figshare.c.3729568	figshare	doi:10.6084/m9.figshare.c.3729568	https://doi.org/10.6084/m9.figshare.c.3729568	Oxr1
MEBW	Pulmonary metastasis screen	Quality control	Analysis	MEBW38.1a	doi:10.6084/m9.figshare.c.3729568	figshare	doi:10.6084/m9.figshare.c.3729568	https://doi.org/10.6084/m9.figshare.c.3729568	Oxr1
MEBW	Pulmonary metastasis screen	Quality control	Analysis	MEBW27.4b	doi:10.6084/m9.figshare.c.3729568	figshare	doi:10.6084/m9.figshare.c.3729568	https://doi.org/10.6084/m9.figshare.c.3729568	Oxr1
MEBW	Pulmonary metastasis screen	Quality control	Analysis	MEBW27.4a	doi:10.6084/m9.figshare.c.3729568	figshare	doi:10.6084/m9.figshare.c.3729568	https://doi.org/10.6084/m9.figshare.c.3729568	Oxr1
MEAD	Pulmonary metastasis screen	Quality control	Analysis	MEAD13.2h	doi:10.6084/m9.figshare.c.3729568	figshare	doi:10.6084/m9.figshare.c.3729568	https://doi.org/10.6084/m9.figshare.c.3729568	Acaa1a
MEAD	Pulmonary metastasis screen	Quality control	Analysis	MEAD13.2f	doi:10.6084/m9.figshare.c.3729568	figshare	doi:10.6084/m9.figshare.c.3729568	https://doi.org/10.6084/m9.figshare.c.3729568	Acaa1a
MEWE	Pulmonary metastasis screen	Quality control	Analysis	MEWE14.2g	doi:10.6084/m9.figshare.c.3729568	figshare	doi:10.6084/m9.figshare.c.3729568	https://doi.org/10.6084/m9.figshare.c.3729568	Grm8
MEWE	Pulmonary metastasis screen	Quality control	Analysis	MEWE14.2e	doi:10.6084/m9.figshare.c.3729568	figshare	doi:10.6084/m9.figshare.c.3729568	https://doi.org/10.6084/m9.figshare.c.3729568	Grm8
MEWE	Pulmonary metastasis screen	Quality control	Analysis	MEWE14.2d	doi:10.6084/m9.figshare.c.3729568	figshare	doi:10.6084/m9.figshare.c.3729568	https://doi.org/10.6084/m9.figshare.c.3729568	Grm8
CRLF	Pulmonary metastasis screen	Quality control	Analysis	CRLF3.1g	doi:10.6084/m9.figshare.c.3729568	figshare	doi:10.6084/m9.figshare.c.3729568	https://doi.org/10.6084/m9.figshare.c.3729568	Crlf3
CRLF	Pulmonary metastasis screen	Quality control	Analysis	CRLF3.1d	doi:10.6084/m9.figshare.c.3729568	figshare	doi:10.6084/m9.figshare.c.3729568	https://doi.org/10.6084/m9.figshare.c.3729568	Crlf3
CRLF	Pulmonary metastasis screen	Quality control	Analysis	CRLF5.1m	doi:10.6084/m9.figshare.c.3729568	figshare	doi:10.6084/m9.figshare.c.3729568	https://doi.org/10.6084/m9.figshare.c.3729568	Crlf3
CRLF	Pulmonary metastasis screen	Quality control	Analysis	CRLF5.1j	doi:10.6084/m9.figshare.c.3729568	figshare	doi:10.6084/m9.figshare.c.3729568	https://doi.org/10.6084/m9.figshare.c.3729568	Crlf3
CRLF	Pulmonary metastasis screen	Quality control	Analysis	CRLF4.1f	doi:10.6084/m9.figshare.c.3729568	figshare	doi:10.6084/m9.figshare.c.3729568	https://doi.org/10.6084/m9.figshare.c.3729568	Crlf3
MEBW	Pulmonary metastasis screen	Quality control	Analysis	MEBW27.4f	doi:10.6084/m9.figshare.c.3729568	figshare	doi:10.6084/m9.figshare.c.3729568	https://doi.org/10.6084/m9.figshare.c.3729568	Oxr1
MEBW	Pulmonary metastasis screen	Quality control	Analysis	MEBW38.1e	doi:10.6084/m9.figshare.c.3729568	figshare	doi:10.6084/m9.figshare.c.3729568	https://doi.org/10.6084/m9.figshare.c.3729568	Oxr1
MYDA	Pulmonary metastasis screen	Quality control	Analysis	MYDA2.2i	doi:10.6084/m9.figshare.c.3729568	figshare	doi:10.6084/m9.figshare.c.3729568	https://doi.org/10.6084/m9.figshare.c.3729568	Myd88
MYDA	Pulmonary metastasis screen	Quality control	Analysis	MYDA2.2h	doi:10.6084/m9.figshare.c.3729568	figshare	doi:10.6084/m9.figshare.c.3729568	https://doi.org/10.6084/m9.figshare.c.3729568	Myd88
MYDA	Pulmonary metastasis screen	Quality control	Analysis	MYDA2.2f	doi:10.6084/m9.figshare.c.3729568	figshare	doi:10.6084/m9.figshare.c.3729568	https://doi.org/10.6084/m9.figshare.c.3729568	Myd88
HPAB	Pulmonary metastasis screen	Quality control	Analysis	HPAB5.1f	doi:10.6084/m9.figshare.c.3729568	figshare	doi:10.6084/m9.figshare.c.3729568	https://doi.org/10.6084/m9.figshare.c.3729568	Glg1
CBLT	Pulmonary metastasis screen	Quality control	Analysis	CBLT1670.4g	doi:10.6084/m9.figshare.c.3729568	figshare	doi:10.6084/m9.figshare.c.3729568	https://doi.org/10.6084/m9.figshare.c.3729568	wildtype
CBLT	Pulmonary metastasis screen	Quality control	Analysis	CBLT1670.4f	doi:10.6084/m9.figshare.c.3729568	figshare	doi:10.6084/m9.figshare.c.3729568	https://doi.org/10.6084/m9.figshare.c.3729568	wildtype
CBLT	Pulmonary metastasis screen	Quality control	Analysis	CBLT1670.4e	doi:10.6084/m9.figshare.c.3729568	figshare	doi:10.6084/m9.figshare.c.3729568	https://doi.org/10.6084/m9.figshare.c.3729568	wildtype
CBLT	Pulmonary metastasis screen	Quality control	Analysis	CBLT1670.4d	doi:10.6084/m9.figshare.c.3729568	figshare	doi:10.6084/m9.figshare.c.3729568	https://doi.org/10.6084/m9.figshare.c.3729568	wildtype
CBLT	Pulmonary metastasis screen	Quality control	Analysis	CBLT1670.4c	doi:10.6084/m9.figshare.c.3729568	figshare	doi:10.6084/m9.figshare.c.3729568	https://doi.org/10.6084/m9.figshare.c.3729568	wildtype
CBLT	Pulmonary metastasis screen	Quality control	Analysis	CBLT1670.4b	doi:10.6084/m9.figshare.c.3729568	figshare	doi:10.6084/m9.figshare.c.3729568	https://doi.org/10.6084/m9.figshare.c.3729568	wildtype
HPAB	Pulmonary metastasis screen	Quality control	Analysis	HPAB6.1b	doi:10.6084/m9.figshare.c.3729568	figshare	doi:10.6084/m9.figshare.c.3729568	https://doi.org/10.6084/m9.figshare.c.3729568	Glg1
HPAB	Pulmonary metastasis screen	Quality control	Analysis	HPAB5.1e	doi:10.6084/m9.figshare.c.3729568	figshare	doi:10.6084/m9.figshare.c.3729568	https://doi.org/10.6084/m9.figshare.c.3729568	Glg1
HPAB	Pulmonary metastasis screen	Quality control	Analysis	HPAB5.1d	doi:10.6084/m9.figshare.c.3729568	figshare	doi:10.6084/m9.figshare.c.3729568	https://doi.org/10.6084/m9.figshare.c.3729568	Glg1
HPAB	Pulmonary metastasis screen	Quality control	Analysis	HPAB4.1i	doi:10.6084/m9.figshare.c.3729568	figshare	doi:10.6084/m9.figshare.c.3729568	https://doi.org/10.6084/m9.figshare.c.3729568	Glg1
HPAB	Pulmonary metastasis screen	Quality control	Analysis	HPAB4.1g	doi:10.6084/m9.figshare.c.3729568	figshare	doi:10.6084/m9.figshare.c.3729568	https://doi.org/10.6084/m9.figshare.c.3729568	Glg1
MYDA	Pulmonary metastasis screen	Quality control	Analysis	MYDA2.2c	doi:10.6084/m9.figshare.c.3729568	figshare	doi:10.6084/m9.figshare.c.3729568	https://doi.org/10.6084/m9.figshare.c.3729568	Myd88
MYDA	Pulmonary metastasis screen	Quality control	Analysis	MYDA2.2b	doi:10.6084/m9.figshare.c.3729568	figshare	doi:10.6084/m9.figshare.c.3729568	https://doi.org/10.6084/m9.figshare.c.3729568	Myd88
HPAB	Pulmonary metastasis screen	Quality control	Analysis	HPAB5.1a	doi:10.6084/m9.figshare.c.3729568	figshare	doi:10.6084/m9.figshare.c.3729568	https://doi.org/10.6084/m9.figshare.c.3729568	Glg1
HPAB	Pulmonary metastasis screen	Quality control	Analysis	HPAB5.1c	doi:10.6084/m9.figshare.c.3729568	figshare	doi:10.6084/m9.figshare.c.3729568	https://doi.org/10.6084/m9.figshare.c.3729568	Glg1
HPAB	Pulmonary metastasis screen	Quality control	Analysis	HPAB5.1b	doi:10.6084/m9.figshare.c.3729568	figshare	doi:10.6084/m9.figshare.c.3729568	https://doi.org/10.6084/m9.figshare.c.3729568	Glg1
CBLT	Pulmonary metastasis screen	Quality control	Analysis	CBLT1751.1b	doi:10.6084/m9.figshare.c.3729568	figshare	doi:10.6084/m9.figshare.c.3729568	https://doi.org/10.6084/m9.figshare.c.3729568	wildtype
CBLT	Pulmonary metastasis screen	Quality control	Analysis	CBLT1751.1a	doi:10.6084/m9.figshare.c.3729568	figshare	doi:10.6084/m9.figshare.c.3729568	https://doi.org/10.6084/m9.figshare.c.3729568	wildtype
CBLT	Pulmonary metastasis screen	Quality control	Analysis	CBLT1747.2c	doi:10.6084/m9.figshare.c.3729568	figshare	doi:10.6084/m9.figshare.c.3729568	https://doi.org/10.6084/m9.figshare.c.3729568	wildtype
CBLT	Pulmonary metastasis screen	Quality control	Analysis	CBLT1747.2b	doi:10.6084/m9.figshare.c.3729568	figshare	doi:10.6084/m9.figshare.c.3729568	https://doi.org/10.6084/m9.figshare.c.3729568	wildtype
GDBD	Pulmonary metastasis screen	Quality control	Analysis	GDBD39.2d	doi:10.6084/m9.figshare.c.3729568	figshare	doi:10.6084/m9.figshare.c.3729568	https://doi.org/10.6084/m9.figshare.c.3729568	Lacc1
GDBD	Pulmonary metastasis screen	Quality control	Analysis	GDBD39.2c	doi:10.6084/m9.figshare.c.3729568	figshare	doi:10.6084/m9.figshare.c.3729568	https://doi.org/10.6084/m9.figshare.c.3729568	Lacc1
GDBD	Pulmonary metastasis screen	Quality control	Analysis	GDBD39.2b	doi:10.6084/m9.figshare.c.3729568	figshare	doi:10.6084/m9.figshare.c.3729568	https://doi.org/10.6084/m9.figshare.c.3729568	Lacc1
GDBD	Pulmonary metastasis screen	Quality control	Analysis	GDBD39.2a	doi:10.6084/m9.figshare.c.3729568	figshare	doi:10.6084/m9.figshare.c.3729568	https://doi.org/10.6084/m9.figshare.c.3729568	Lacc1
CBLT	Pulmonary metastasis screen	Quality control	Analysis	CBLT1940.2g	doi:10.6084/m9.figshare.c.3729568	figshare	doi:10.6084/m9.figshare.c.3729568	https://doi.org/10.6084/m9.figshare.c.3729568	wildtype
CBLT	Pulmonary metastasis screen	Quality control	Analysis	CBLT1940.2f	doi:10.6084/m9.figshare.c.3729568	figshare	doi:10.6084/m9.figshare.c.3729568	https://doi.org/10.6084/m9.figshare.c.3729568	wildtype
CBLT	Pulmonary metastasis screen	Quality control	Analysis	CBLT1940.2e	doi:10.6084/m9.figshare.c.3729568	figshare	doi:10.6084/m9.figshare.c.3729568	https://doi.org/10.6084/m9.figshare.c.3729568	wildtype
CBLT	Pulmonary metastasis screen	Quality control	Analysis	CBLT1940.2d	doi:10.6084/m9.figshare.c.3729568	figshare	doi:10.6084/m9.figshare.c.3729568	https://doi.org/10.6084/m9.figshare.c.3729568	wildtype
CBLT	Pulmonary metastasis screen	Quality control	Analysis	CBLT1940.2c	doi:10.6084/m9.figshare.c.3729568	figshare	doi:10.6084/m9.figshare.c.3729568	https://doi.org/10.6084/m9.figshare.c.3729568	wildtype
CBLT	Pulmonary metastasis screen	Quality control	Analysis	CBLT1940.2b	doi:10.6084/m9.figshare.c.3729568	figshare	doi:10.6084/m9.figshare.c.3729568	https://doi.org/10.6084/m9.figshare.c.3729568	wildtype
MEDY	Pulmonary metastasis screen	Quality control	Analysis	MEDY40.1c	doi:10.6084/m9.figshare.c.3729568	figshare	doi:10.6084/m9.figshare.c.3729568	https://doi.org/10.6084/m9.figshare.c.3729568	Arsg
MEDY	Pulmonary metastasis screen	Quality control	Analysis	MEDY40.1a	doi:10.6084/m9.figshare.c.3729568	figshare	doi:10.6084/m9.figshare.c.3729568	https://doi.org/10.6084/m9.figshare.c.3729568	Arsg
MEDY	Pulmonary metastasis screen	Quality control	Analysis	MEDY36.2a	doi:10.6084/m9.figshare.c.3729568	figshare	doi:10.6084/m9.figshare.c.3729568	https://doi.org/10.6084/m9.figshare.c.3729568	Arsg
MEDY	Pulmonary metastasis screen	Quality control	Analysis	MEDY34.2b	doi:10.6084/m9.figshare.c.3729568	figshare	doi:10.6084/m9.figshare.c.3729568	https://doi.org/10.6084/m9.figshare.c.3729568	Arsg
MDYD	Pulmonary metastasis screen	Quality control	Analysis	MDYD30.1c	doi:10.6084/m9.figshare.c.3729568	figshare	doi:10.6084/m9.figshare.c.3729568	https://doi.org/10.6084/m9.figshare.c.3729568	Cabp1
MDYD	Pulmonary metastasis screen	Quality control	Analysis	MDYD28.3d	doi:10.6084/m9.figshare.c.3729568	figshare	doi:10.6084/m9.figshare.c.3729568	https://doi.org/10.6084/m9.figshare.c.3729568	Cabp1
MDYD	Pulmonary metastasis screen	Quality control	Analysis	MDYD28.3c	doi:10.6084/m9.figshare.c.3729568	figshare	doi:10.6084/m9.figshare.c.3729568	https://doi.org/10.6084/m9.figshare.c.3729568	Cabp1
MDYD	Pulmonary metastasis screen	Quality control	Analysis	MDYD28.3b	doi:10.6084/m9.figshare.c.3729568	figshare	doi:10.6084/m9.figshare.c.3729568	https://doi.org/10.6084/m9.figshare.c.3729568	Cabp1
MDYD	Pulmonary metastasis screen	Quality control	Analysis	MDYD28.3a	doi:10.6084/m9.figshare.c.3729568	figshare	doi:10.6084/m9.figshare.c.3729568	https://doi.org/10.6084/m9.figshare.c.3729568	Cabp1
MDYD	Pulmonary metastasis screen	Quality control	Analysis	MDYD26.3c	doi:10.6084/m9.figshare.c.3729568	figshare	doi:10.6084/m9.figshare.c.3729568	https://doi.org/10.6084/m9.figshare.c.3729568	Cabp1
METD	Pulmonary metastasis screen	Quality control	Analysis	METD20.2h	doi:10.6084/m9.figshare.c.3729568	figshare	doi:10.6084/m9.figshare.c.3729568	https://doi.org/10.6084/m9.figshare.c.3729568	Pdzd3
METD	Pulmonary metastasis screen	Quality control	Analysis	METD20.2g	doi:10.6084/m9.figshare.c.3729568	figshare	doi:10.6084/m9.figshare.c.3729568	https://doi.org/10.6084/m9.figshare.c.3729568	Pdzd3
METD	Pulmonary metastasis screen	Quality control	Analysis	METD20.2e	doi:10.6084/m9.figshare.c.3729568	figshare	doi:10.6084/m9.figshare.c.3729568	https://doi.org/10.6084/m9.figshare.c.3729568	Pdzd3
MEXX	Pulmonary metastasis screen	Quality control	Analysis	MEXX19.2b	doi:10.6084/m9.figshare.c.3729568	figshare	doi:10.6084/m9.figshare.c.3729568	https://doi.org/10.6084/m9.figshare.c.3729568	Def6
MEXX	Pulmonary metastasis screen	Quality control	Analysis	MEXX17.1g	doi:10.6084/m9.figshare.c.3729568	figshare	doi:10.6084/m9.figshare.c.3729568	https://doi.org/10.6084/m9.figshare.c.3729568	Def6
MEDY	Pulmonary metastasis screen	Quality control	Analysis	MEDY40.1g	doi:10.6084/m9.figshare.c.3729568	figshare	doi:10.6084/m9.figshare.c.3729568	https://doi.org/10.6084/m9.figshare.c.3729568	Arsg
MEDY	Pulmonary metastasis screen	Quality control	Analysis	MEDY40.1e	doi:10.6084/m9.figshare.c.3729568	figshare	doi:10.6084/m9.figshare.c.3729568	https://doi.org/10.6084/m9.figshare.c.3729568	Arsg
MEDY	Pulmonary metastasis screen	Quality control	Analysis	MEDY38.1d	doi:10.6084/m9.figshare.c.3729568	figshare	doi:10.6084/m9.figshare.c.3729568	https://doi.org/10.6084/m9.figshare.c.3729568	Arsg
MEDY	Pulmonary metastasis screen	Quality control	Analysis	MEDY38.1c	doi:10.6084/m9.figshare.c.3729568	figshare	doi:10.6084/m9.figshare.c.3729568	https://doi.org/10.6084/m9.figshare.c.3729568	Arsg
MEDY	Pulmonary metastasis screen	Quality control	Analysis	MEDY36.2g	doi:10.6084/m9.figshare.c.3729568	figshare	doi:10.6084/m9.figshare.c.3729568	https://doi.org/10.6084/m9.figshare.c.3729568	Arsg
MEDY	Pulmonary metastasis screen	Quality control	Analysis	MEDY35.1g	doi:10.6084/m9.figshare.c.3729568	figshare	doi:10.6084/m9.figshare.c.3729568	https://doi.org/10.6084/m9.figshare.c.3729568	Arsg
MDYD	Pulmonary metastasis screen	Quality control	Analysis	MDYD30.1j	doi:10.6084/m9.figshare.c.3729568	figshare	doi:10.6084/m9.figshare.c.3729568	https://doi.org/10.6084/m9.figshare.c.3729568	Cabp1
MDYD	Pulmonary metastasis screen	Quality control	Analysis	MDYD30.1g	doi:10.6084/m9.figshare.c.3729568	figshare	doi:10.6084/m9.figshare.c.3729568	https://doi.org/10.6084/m9.figshare.c.3729568	Cabp1
MDYD	Pulmonary metastasis screen	Quality control	Analysis	MDYD28.3g	doi:10.6084/m9.figshare.c.3729568	figshare	doi:10.6084/m9.figshare.c.3729568	https://doi.org/10.6084/m9.figshare.c.3729568	Cabp1
MDYD	Pulmonary metastasis screen	Quality control	Analysis	MDYD28.3f	doi:10.6084/m9.figshare.c.3729568	figshare	doi:10.6084/m9.figshare.c.3729568	https://doi.org/10.6084/m9.figshare.c.3729568	Cabp1
MDYD	Pulmonary metastasis screen	Quality control	Analysis	MDYD28.3e	doi:10.6084/m9.figshare.c.3729568	figshare	doi:10.6084/m9.figshare.c.3729568	https://doi.org/10.6084/m9.figshare.c.3729568	Cabp1
CBLT	Pulmonary metastasis screen	Quality control	Analysis	CBLT2058.2h	doi:10.6084/m9.figshare.c.3729568	figshare	doi:10.6084/m9.figshare.c.3729568	https://doi.org/10.6084/m9.figshare.c.3729568	wildtype
CBLT	Pulmonary metastasis screen	Quality control	Analysis	CBLT2058.2g	doi:10.6084/m9.figshare.c.3729568	figshare	doi:10.6084/m9.figshare.c.3729568	https://doi.org/10.6084/m9.figshare.c.3729568	wildtype
CBLT	Pulmonary metastasis screen	Quality control	Analysis	CBLT2058.2f	doi:10.6084/m9.figshare.c.3729568	figshare	doi:10.6084/m9.figshare.c.3729568	https://doi.org/10.6084/m9.figshare.c.3729568	wildtype
CBLT	Pulmonary metastasis screen	Quality control	Analysis	CBLT2058.2e	doi:10.6084/m9.figshare.c.3729568	figshare	doi:10.6084/m9.figshare.c.3729568	https://doi.org/10.6084/m9.figshare.c.3729568	wildtype
CBLT	Pulmonary metastasis screen	Quality control	Analysis	CBLT2058.2d	doi:10.6084/m9.figshare.c.3729568	figshare	doi:10.6084/m9.figshare.c.3729568	https://doi.org/10.6084/m9.figshare.c.3729568	wildtype
CBLT	Pulmonary metastasis screen	Quality control	Analysis	CBLT1947.2k	doi:10.6084/m9.figshare.c.3729568	figshare	doi:10.6084/m9.figshare.c.3729568	https://doi.org/10.6084/m9.figshare.c.3729568	wildtype
CBLT	Pulmonary metastasis screen	Quality control	Analysis	CBLT1861.4i	doi:10.6084/m9.figshare.c.3729568	figshare	doi:10.6084/m9.figshare.c.3729568	https://doi.org/10.6084/m9.figshare.c.3729568	wildtype
CBLT	Pulmonary metastasis screen	Quality control	Analysis	CBLT1861.4h	doi:10.6084/m9.figshare.c.3729568	figshare	doi:10.6084/m9.figshare.c.3729568	https://doi.org/10.6084/m9.figshare.c.3729568	wildtype
CBLT	Pulmonary metastasis screen	Quality control	Analysis	CBLT1861.4g	doi:10.6084/m9.figshare.c.3729568	figshare	doi:10.6084/m9.figshare.c.3729568	https://doi.org/10.6084/m9.figshare.c.3729568	wildtype
CBLT	Pulmonary metastasis screen	Quality control	Analysis	CBLT1861.4f	doi:10.6084/m9.figshare.c.3729568	figshare	doi:10.6084/m9.figshare.c.3729568	https://doi.org/10.6084/m9.figshare.c.3729568	wildtype
CBLT	Pulmonary metastasis screen	Quality control	Analysis	CBLT1861.4e	doi:10.6084/m9.figshare.c.3729568	figshare	doi:10.6084/m9.figshare.c.3729568	https://doi.org/10.6084/m9.figshare.c.3729568	wildtype
CBLT	Pulmonary metastasis screen	Quality control	Analysis	CBLT1861.4d	doi:10.6084/m9.figshare.c.3729568	figshare	doi:10.6084/m9.figshare.c.3729568	https://doi.org/10.6084/m9.figshare.c.3729568	wildtype
BCGD	Pulmonary metastasis screen	Quality control	Analysis	BCGD13.1g	doi:10.6084/m9.figshare.c.3729568	figshare	doi:10.6084/m9.figshare.c.3729568	https://doi.org/10.6084/m9.figshare.c.3729568	BC017643
BCGD	Pulmonary metastasis screen	Quality control	Analysis	BCGD13.1f	doi:10.6084/m9.figshare.c.3729568	figshare	doi:10.6084/m9.figshare.c.3729568	https://doi.org/10.6084/m9.figshare.c.3729568	BC017643
BCGD	Pulmonary metastasis screen	Quality control	Analysis	BCGD13.1e	doi:10.6084/m9.figshare.c.3729568	figshare	doi:10.6084/m9.figshare.c.3729568	https://doi.org/10.6084/m9.figshare.c.3729568	BC017643
BCGD	Pulmonary metastasis screen	Quality control	Analysis	BCGD13.1d	doi:10.6084/m9.figshare.c.3729568	figshare	doi:10.6084/m9.figshare.c.3729568	https://doi.org/10.6084/m9.figshare.c.3729568	BC017643
MDFE	Pulmonary metastasis screen	Quality control	Analysis	MDFE42.1e	doi:10.6084/m9.figshare.c.3729568	figshare	doi:10.6084/m9.figshare.c.3729568	https://doi.org/10.6084/m9.figshare.c.3729568	Clk1
MDFE	Pulmonary metastasis screen	Quality control	Analysis	MDFE39.4d	doi:10.6084/m9.figshare.c.3729568	figshare	doi:10.6084/m9.figshare.c.3729568	https://doi.org/10.6084/m9.figshare.c.3729568	Clk1
MDFE	Pulmonary metastasis screen	Quality control	Analysis	MDFE39.4c	doi:10.6084/m9.figshare.c.3729568	figshare	doi:10.6084/m9.figshare.c.3729568	https://doi.org/10.6084/m9.figshare.c.3729568	Clk1
MDFE	Pulmonary metastasis screen	Quality control	Analysis	MDFE39.3d	doi:10.6084/m9.figshare.c.3729568	figshare	doi:10.6084/m9.figshare.c.3729568	https://doi.org/10.6084/m9.figshare.c.3729568	Clk1
MDFE	Pulmonary metastasis screen	Quality control	Analysis	MDFE39.3c	doi:10.6084/m9.figshare.c.3729568	figshare	doi:10.6084/m9.figshare.c.3729568	https://doi.org/10.6084/m9.figshare.c.3729568	Clk1
MDFE	Pulmonary metastasis screen	Quality control	Analysis	MDFE39.3b	doi:10.6084/m9.figshare.c.3729568	figshare	doi:10.6084/m9.figshare.c.3729568	https://doi.org/10.6084/m9.figshare.c.3729568	Clk1
CBLT	Pulmonary metastasis screen	Quality control	Analysis	CBLT2021.2f	doi:10.6084/m9.figshare.c.3729568	figshare	doi:10.6084/m9.figshare.c.3729568	https://doi.org/10.6084/m9.figshare.c.3729568	wildtype
CBLT	Pulmonary metastasis screen	Quality control	Analysis	CBLT2021.2e	doi:10.6084/m9.figshare.c.3729568	figshare	doi:10.6084/m9.figshare.c.3729568	https://doi.org/10.6084/m9.figshare.c.3729568	wildtype
CBLT	Pulmonary metastasis screen	Quality control	Analysis	CBLT2021.2d	doi:10.6084/m9.figshare.c.3729568	figshare	doi:10.6084/m9.figshare.c.3729568	https://doi.org/10.6084/m9.figshare.c.3729568	wildtype
CBLT	Pulmonary metastasis screen	Quality control	Analysis	CBLT2021.2c	doi:10.6084/m9.figshare.c.3729568	figshare	doi:10.6084/m9.figshare.c.3729568	https://doi.org/10.6084/m9.figshare.c.3729568	wildtype
CBLT	Pulmonary metastasis screen	Quality control	Analysis	CBLT2021.2b	doi:10.6084/m9.figshare.c.3729568	figshare	doi:10.6084/m9.figshare.c.3729568	https://doi.org/10.6084/m9.figshare.c.3729568	wildtype
CBLT	Pulmonary metastasis screen	Quality control	Analysis	CBLT2021.2a	doi:10.6084/m9.figshare.c.3729568	figshare	doi:10.6084/m9.figshare.c.3729568	https://doi.org/10.6084/m9.figshare.c.3729568	wildtype
MECG	Pulmonary metastasis screen	Quality control	Analysis	MECG34.1a	doi:10.6084/m9.figshare.c.3729568	figshare	doi:10.6084/m9.figshare.c.3729568	https://doi.org/10.6084/m9.figshare.c.3729568	Casp12
MECG	Pulmonary metastasis screen	Quality control	Analysis	MECG32.1d	doi:10.6084/m9.figshare.c.3729568	figshare	doi:10.6084/m9.figshare.c.3729568	https://doi.org/10.6084/m9.figshare.c.3729568	Casp12
MECG	Pulmonary metastasis screen	Quality control	Analysis	MECG32.1b	doi:10.6084/m9.figshare.c.3729568	figshare	doi:10.6084/m9.figshare.c.3729568	https://doi.org/10.6084/m9.figshare.c.3729568	Casp12
MECG	Pulmonary metastasis screen	Quality control	Analysis	MECG32.1a	doi:10.6084/m9.figshare.c.3729568	figshare	doi:10.6084/m9.figshare.c.3729568	https://doi.org/10.6084/m9.figshare.c.3729568	Casp12
MECG	Pulmonary metastasis screen	Quality control	Analysis	MECG24.2c	doi:10.6084/m9.figshare.c.3729568	figshare	doi:10.6084/m9.figshare.c.3729568	https://doi.org/10.6084/m9.figshare.c.3729568	Casp12
MECG	Pulmonary metastasis screen	Quality control	Analysis	MECG24.2a	doi:10.6084/m9.figshare.c.3729568	figshare	doi:10.6084/m9.figshare.c.3729568	https://doi.org/10.6084/m9.figshare.c.3729568	Casp12
GDBB	Pulmonary metastasis screen	Quality control	Analysis	GDBB24.1b	doi:10.6084/m9.figshare.c.3729568	figshare	doi:10.6084/m9.figshare.c.3729568	https://doi.org/10.6084/m9.figshare.c.3729568	Il22ra1
GDBB	Pulmonary metastasis screen	Quality control	Analysis	GDBB24.1c	doi:10.6084/m9.figshare.c.3729568	figshare	doi:10.6084/m9.figshare.c.3729568	https://doi.org/10.6084/m9.figshare.c.3729568	Il22ra1
MENP	Pulmonary metastasis screen	Quality control	Analysis	MENP22.2h	doi:10.6084/m9.figshare.c.3729568	figshare	doi:10.6084/m9.figshare.c.3729568	https://doi.org/10.6084/m9.figshare.c.3729568	Leprot
MENP	Pulmonary metastasis screen	Quality control	Analysis	MENP22.2g	doi:10.6084/m9.figshare.c.3729568	figshare	doi:10.6084/m9.figshare.c.3729568	https://doi.org/10.6084/m9.figshare.c.3729568	Leprot
MENP	Pulmonary metastasis screen	Quality control	Analysis	MENP22.2d	doi:10.6084/m9.figshare.c.3729568	figshare	doi:10.6084/m9.figshare.c.3729568	https://doi.org/10.6084/m9.figshare.c.3729568	Leprot
MENP	Pulmonary metastasis screen	Quality control	Analysis	MENP22.2c	doi:10.6084/m9.figshare.c.3729568	figshare	doi:10.6084/m9.figshare.c.3729568	https://doi.org/10.6084/m9.figshare.c.3729568	Leprot
MENP	Pulmonary metastasis screen	Quality control	Analysis	MENP22.2b	doi:10.6084/m9.figshare.c.3729568	figshare	doi:10.6084/m9.figshare.c.3729568	https://doi.org/10.6084/m9.figshare.c.3729568	Leprot
MDFF	Pulmonary metastasis screen	Quality control	Analysis	MDFF40.2g	doi:10.6084/m9.figshare.c.3729568	figshare	doi:10.6084/m9.figshare.c.3729568	https://doi.org/10.6084/m9.figshare.c.3729568	wildtype
MDFF	Pulmonary metastasis screen	Quality control	Analysis	MDFF40.2e	doi:10.6084/m9.figshare.c.3729568	figshare	doi:10.6084/m9.figshare.c.3729568	https://doi.org/10.6084/m9.figshare.c.3729568	wildtype
GDBB	Pulmonary metastasis screen	Quality control	Analysis	GDBB24.1h	doi:10.6084/m9.figshare.c.3729568	figshare	doi:10.6084/m9.figshare.c.3729568	https://doi.org/10.6084/m9.figshare.c.3729568	Il22ra1
GDBB	Pulmonary metastasis screen	Quality control	Analysis	GDBB24.1g	doi:10.6084/m9.figshare.c.3729568	figshare	doi:10.6084/m9.figshare.c.3729568	https://doi.org/10.6084/m9.figshare.c.3729568	Il22ra1
MDXP	Pulmonary metastasis screen	Quality control	Analysis	MDXP26.2f	doi:10.6084/m9.figshare.c.3729568	figshare	doi:10.6084/m9.figshare.c.3729568	https://doi.org/10.6084/m9.figshare.c.3729568	Tcf4
MDXP	Pulmonary metastasis screen	Quality control	Analysis	MDXP26.2e	doi:10.6084/m9.figshare.c.3729568	figshare	doi:10.6084/m9.figshare.c.3729568	https://doi.org/10.6084/m9.figshare.c.3729568	Tcf4
MDXP	Pulmonary metastasis screen	Quality control	Analysis	MDXP26.2d	doi:10.6084/m9.figshare.c.3729568	figshare	doi:10.6084/m9.figshare.c.3729568	https://doi.org/10.6084/m9.figshare.c.3729568	Tcf4
GDBB	Pulmonary metastasis screen	Quality control	Analysis	GDBB24.1e	doi:10.6084/m9.figshare.c.3729568	figshare	doi:10.6084/m9.figshare.c.3729568	https://doi.org/10.6084/m9.figshare.c.3729568	Il22ra1
GDBB	Pulmonary metastasis screen	Quality control	Analysis	GDBB24.1f	doi:10.6084/m9.figshare.c.3729568	figshare	doi:10.6084/m9.figshare.c.3729568	https://doi.org/10.6084/m9.figshare.c.3729568	Il22ra1
MENP	Pulmonary metastasis screen	Quality control	Analysis	MENP22.2m	doi:10.6084/m9.figshare.c.3729568	figshare	doi:10.6084/m9.figshare.c.3729568	https://doi.org/10.6084/m9.figshare.c.3729568	Leprot
MENP	Pulmonary metastasis screen	Quality control	Analysis	MENP22.2l	doi:10.6084/m9.figshare.c.3729568	figshare	doi:10.6084/m9.figshare.c.3729568	https://doi.org/10.6084/m9.figshare.c.3729568	Leprot
MENP	Pulmonary metastasis screen	Quality control	Analysis	MENP22.2k	doi:10.6084/m9.figshare.c.3729568	figshare	doi:10.6084/m9.figshare.c.3729568	https://doi.org/10.6084/m9.figshare.c.3729568	Leprot
MENP	Pulmonary metastasis screen	Quality control	Analysis	MENP22.2j	doi:10.6084/m9.figshare.c.3729568	figshare	doi:10.6084/m9.figshare.c.3729568	https://doi.org/10.6084/m9.figshare.c.3729568	Leprot
MENP	Pulmonary metastasis screen	Quality control	Analysis	MENP22.2i	doi:10.6084/m9.figshare.c.3729568	figshare	doi:10.6084/m9.figshare.c.3729568	https://doi.org/10.6084/m9.figshare.c.3729568	Leprot
MEHY	Pulmonary metastasis screen	Quality control	Analysis	MEHY21.1a	doi:10.6084/m9.figshare.c.3729568	figshare	doi:10.6084/m9.figshare.c.3729568	https://doi.org/10.6084/m9.figshare.c.3729568	wildtype
MEHY	Pulmonary metastasis screen	Quality control	Analysis	MEHY20.1i	doi:10.6084/m9.figshare.c.3729568	figshare	doi:10.6084/m9.figshare.c.3729568	https://doi.org/10.6084/m9.figshare.c.3729568	wildtype
MEHY	Pulmonary metastasis screen	Quality control	Analysis	MEHY20.1g	doi:10.6084/m9.figshare.c.3729568	figshare	doi:10.6084/m9.figshare.c.3729568	https://doi.org/10.6084/m9.figshare.c.3729568	wildtype
ILTT	Pulmonary metastasis screen	Quality control	Analysis	ILTT24.1g	doi:10.6084/m9.figshare.c.3729568	figshare	doi:10.6084/m9.figshare.c.3729568	https://doi.org/10.6084/m9.figshare.c.3729568	wildtype
MEZD	Pulmonary metastasis screen	Quality control	Analysis	MEZD18.1h	doi:10.6084/m9.figshare.c.3729568	figshare	doi:10.6084/m9.figshare.c.3729568	https://doi.org/10.6084/m9.figshare.c.3729568	wildtype
MEZD	Pulmonary metastasis screen	Quality control	Analysis	MEZD18.1f	doi:10.6084/m9.figshare.c.3729568	figshare	doi:10.6084/m9.figshare.c.3729568	https://doi.org/10.6084/m9.figshare.c.3729568	wildtype
MEZD	Pulmonary metastasis screen	Quality control	Analysis	MEZD18.1e	doi:10.6084/m9.figshare.c.3729568	figshare	doi:10.6084/m9.figshare.c.3729568	https://doi.org/10.6084/m9.figshare.c.3729568	wildtype
CBLT	Pulmonary metastasis screen	Quality control	Analysis	CBLT2069.2g	doi:10.6084/m9.figshare.c.3729568	figshare	doi:10.6084/m9.figshare.c.3729568	https://doi.org/10.6084/m9.figshare.c.3729568	wildtype
CBLT	Pulmonary metastasis screen	Quality control	Analysis	CBLT2069.2f	doi:10.6084/m9.figshare.c.3729568	figshare	doi:10.6084/m9.figshare.c.3729568	https://doi.org/10.6084/m9.figshare.c.3729568	wildtype
CBLT	Pulmonary metastasis screen	Quality control	Analysis	CBLT1725.5e	doi:10.6084/m9.figshare.c.3729568	figshare	doi:10.6084/m9.figshare.c.3729568	https://doi.org/10.6084/m9.figshare.c.3729568	wildtype
CBLT	Pulmonary metastasis screen	Quality control	Analysis	CBLT1725.5c	doi:10.6084/m9.figshare.c.3729568	figshare	doi:10.6084/m9.figshare.c.3729568	https://doi.org/10.6084/m9.figshare.c.3729568	wildtype
CBLT	Pulmonary metastasis screen	Quality control	Analysis	CBLT1725.5b	doi:10.6084/m9.figshare.c.3729568	figshare	doi:10.6084/m9.figshare.c.3729568	https://doi.org/10.6084/m9.figshare.c.3729568	wildtype
CBLT	Pulmonary metastasis screen	Quality control	Analysis	CBLT1725.5d	doi:10.6084/m9.figshare.c.3729568	figshare	doi:10.6084/m9.figshare.c.3729568	https://doi.org/10.6084/m9.figshare.c.3729568	wildtype
MEFJ	Pulmonary metastasis screen	Quality control	Analysis	MEFJ25.1d	doi:10.6084/m9.figshare.c.3729568	figshare	doi:10.6084/m9.figshare.c.3729568	https://doi.org/10.6084/m9.figshare.c.3729568	Praf2
MEFJ	Pulmonary metastasis screen	Quality control	Analysis	MEFJ24.1d	doi:10.6084/m9.figshare.c.3729568	figshare	doi:10.6084/m9.figshare.c.3729568	https://doi.org/10.6084/m9.figshare.c.3729568	Praf2
MEFJ	Pulmonary metastasis screen	Quality control	Analysis	MEFJ24.1c	doi:10.6084/m9.figshare.c.3729568	figshare	doi:10.6084/m9.figshare.c.3729568	https://doi.org/10.6084/m9.figshare.c.3729568	Praf2
MEFJ	Pulmonary metastasis screen	Quality control	Analysis	MEFJ21.2f	doi:10.6084/m9.figshare.c.3729568	figshare	doi:10.6084/m9.figshare.c.3729568	https://doi.org/10.6084/m9.figshare.c.3729568	Praf2
MEFJ	Pulmonary metastasis screen	Quality control	Analysis	MEFJ21.2e	doi:10.6084/m9.figshare.c.3729568	figshare	doi:10.6084/m9.figshare.c.3729568	https://doi.org/10.6084/m9.figshare.c.3729568	Praf2
MEKD	Pulmonary metastasis screen	Quality control	Analysis	MEKD30.1h	doi:10.6084/m9.figshare.c.3729568	figshare	doi:10.6084/m9.figshare.c.3729568	https://doi.org/10.6084/m9.figshare.c.3729568	Tatdn3
MEKD	Pulmonary metastasis screen	Quality control	Analysis	MEKD30.1d	doi:10.6084/m9.figshare.c.3729568	figshare	doi:10.6084/m9.figshare.c.3729568	https://doi.org/10.6084/m9.figshare.c.3729568	Tatdn3
MEKD	Pulmonary metastasis screen	Quality control	Analysis	MEKD30.1c	doi:10.6084/m9.figshare.c.3729568	figshare	doi:10.6084/m9.figshare.c.3729568	https://doi.org/10.6084/m9.figshare.c.3729568	Tatdn3
MEZD	Pulmonary metastasis screen	Quality control	Analysis	MEZD17.1i	doi:10.6084/m9.figshare.c.3729568	figshare	doi:10.6084/m9.figshare.c.3729568	https://doi.org/10.6084/m9.figshare.c.3729568	wildtype
MEZD	Pulmonary metastasis screen	Quality control	Analysis	MEZD17.1h	doi:10.6084/m9.figshare.c.3729568	figshare	doi:10.6084/m9.figshare.c.3729568	https://doi.org/10.6084/m9.figshare.c.3729568	wildtype
MEZD	Pulmonary metastasis screen	Quality control	Analysis	MEZD17.1f	doi:10.6084/m9.figshare.c.3729568	figshare	doi:10.6084/m9.figshare.c.3729568	https://doi.org/10.6084/m9.figshare.c.3729568	wildtype
IRFS	Pulmonary metastasis screen	Quality control	Analysis	IRFS3.1e	doi:10.6084/m9.figshare.c.3729568	figshare	doi:10.6084/m9.figshare.c.3729568	https://doi.org/10.6084/m9.figshare.c.3729568	Irf7
IRFS	Pulmonary metastasis screen	Quality control	Analysis	IRFS1.1p	doi:10.6084/m9.figshare.c.3729568	figshare	doi:10.6084/m9.figshare.c.3729568	https://doi.org/10.6084/m9.figshare.c.3729568	Irf7
IRFS	Pulmonary metastasis screen	Quality control	Analysis	IRFS1.1o	doi:10.6084/m9.figshare.c.3729568	figshare	doi:10.6084/m9.figshare.c.3729568	https://doi.org/10.6084/m9.figshare.c.3729568	Irf7
IRFS	Pulmonary metastasis screen	Quality control	Analysis	IRFS1.1m	doi:10.6084/m9.figshare.c.3729568	figshare	doi:10.6084/m9.figshare.c.3729568	https://doi.org/10.6084/m9.figshare.c.3729568	Irf7
IRFS	Pulmonary metastasis screen	Quality control	Analysis	IRFS1.1l	doi:10.6084/m9.figshare.c.3729568	figshare	doi:10.6084/m9.figshare.c.3729568	https://doi.org/10.6084/m9.figshare.c.3729568	Irf7
IRFS	Pulmonary metastasis screen	Quality control	Analysis	IRFS1.1k	doi:10.6084/m9.figshare.c.3729568	figshare	doi:10.6084/m9.figshare.c.3729568	https://doi.org/10.6084/m9.figshare.c.3729568	Irf7
IDO	Pulmonary metastasis screen	Quality control	Analysis	IDO1.1h	doi:10.6084/m9.figshare.c.3729568	figshare	doi:10.6084/m9.figshare.c.3729568	https://doi.org/10.6084/m9.figshare.c.3729568	Ido1
IDO	Pulmonary metastasis screen	Quality control	Analysis	IDO1.1f	doi:10.6084/m9.figshare.c.3729568	figshare	doi:10.6084/m9.figshare.c.3729568	https://doi.org/10.6084/m9.figshare.c.3729568	Ido1
IDO	Pulmonary metastasis screen	Quality control	Analysis	IDO1.1e	doi:10.6084/m9.figshare.c.3729568	figshare	doi:10.6084/m9.figshare.c.3729568	https://doi.org/10.6084/m9.figshare.c.3729568	Ido1
MEEK	Pulmonary metastasis screen	Quality control	Analysis	MEEK29.2h	doi:10.6084/m9.figshare.c.3729568	figshare	doi:10.6084/m9.figshare.c.3729568	https://doi.org/10.6084/m9.figshare.c.3729568	Rhox13
MEEK	Pulmonary metastasis screen	Quality control	Analysis	MEEK29.2f	doi:10.6084/m9.figshare.c.3729568	figshare	doi:10.6084/m9.figshare.c.3729568	https://doi.org/10.6084/m9.figshare.c.3729568	Rhox13
MEEK	Pulmonary metastasis screen	Quality control	Analysis	MEEK29.2e	doi:10.6084/m9.figshare.c.3729568	figshare	doi:10.6084/m9.figshare.c.3729568	https://doi.org/10.6084/m9.figshare.c.3729568	Rhox13
MEEK	Pulmonary metastasis screen	Quality control	Analysis	MEEK24.1d	doi:10.6084/m9.figshare.c.3729568	figshare	doi:10.6084/m9.figshare.c.3729568	https://doi.org/10.6084/m9.figshare.c.3729568	Rhox13
MEEK	Pulmonary metastasis screen	Quality control	Analysis	MEEK24.1e	doi:10.6084/m9.figshare.c.3729568	figshare	doi:10.6084/m9.figshare.c.3729568	https://doi.org/10.6084/m9.figshare.c.3729568	Rhox13
CYFP	Pulmonary metastasis screen	Quality control	Analysis	CYFP8.1c	doi:10.6084/m9.figshare.c.3729568	figshare	doi:10.6084/m9.figshare.c.3729568	https://doi.org/10.6084/m9.figshare.c.3729568	Cyfip1
CYFP	Pulmonary metastasis screen	Quality control	Analysis	CYFP8.1a	doi:10.6084/m9.figshare.c.3729568	figshare	doi:10.6084/m9.figshare.c.3729568	https://doi.org/10.6084/m9.figshare.c.3729568	Cyfip1
CYFP	Pulmonary metastasis screen	Quality control	Analysis	CYFP5.1g	doi:10.6084/m9.figshare.c.3729568	figshare	doi:10.6084/m9.figshare.c.3729568	https://doi.org/10.6084/m9.figshare.c.3729568	Cyfip1
CYFP	Pulmonary metastasis screen	Quality control	Analysis	CYFP5.1f	doi:10.6084/m9.figshare.c.3729568	figshare	doi:10.6084/m9.figshare.c.3729568	https://doi.org/10.6084/m9.figshare.c.3729568	Cyfip1
CYFP	Pulmonary metastasis screen	Quality control	Analysis	CYFP5.1b	doi:10.6084/m9.figshare.c.3729568	figshare	doi:10.6084/m9.figshare.c.3729568	https://doi.org/10.6084/m9.figshare.c.3729568	Cyfip1
CYFP	Pulmonary metastasis screen	Quality control	Analysis	CYFP5.1a	doi:10.6084/m9.figshare.c.3729568	figshare	doi:10.6084/m9.figshare.c.3729568	https://doi.org/10.6084/m9.figshare.c.3729568	Cyfip1
CYFP	Pulmonary metastasis screen	Quality control	Analysis	CYFP10.1a	doi:10.6084/m9.figshare.c.3729568	figshare	doi:10.6084/m9.figshare.c.3729568	https://doi.org/10.6084/m9.figshare.c.3729568	Cyfip1
CBLT	Pulmonary metastasis screen	Quality control	Analysis	CBLT2199.2b	doi:10.6084/m9.figshare.c.3729568	figshare	doi:10.6084/m9.figshare.c.3729568	https://doi.org/10.6084/m9.figshare.c.3729568	wildtype
CBLT	Pulmonary metastasis screen	Quality control	Analysis	CBLT2199.2a	doi:10.6084/m9.figshare.c.3729568	figshare	doi:10.6084/m9.figshare.c.3729568	https://doi.org/10.6084/m9.figshare.c.3729568	wildtype
CBLT	Pulmonary metastasis screen	Quality control	Analysis	CBLT2098.3e	doi:10.6084/m9.figshare.c.3729568	figshare	doi:10.6084/m9.figshare.c.3729568	https://doi.org/10.6084/m9.figshare.c.3729568	wildtype
CBLT	Pulmonary metastasis screen	Quality control	Analysis	CBLT2098.3d	doi:10.6084/m9.figshare.c.3729568	figshare	doi:10.6084/m9.figshare.c.3729568	https://doi.org/10.6084/m9.figshare.c.3729568	wildtype
CBLT	Pulmonary metastasis screen	Quality control	Analysis	CBLT2098.3c	doi:10.6084/m9.figshare.c.3729568	figshare	doi:10.6084/m9.figshare.c.3729568	https://doi.org/10.6084/m9.figshare.c.3729568	wildtype
CBLT	Pulmonary metastasis screen	Quality control	Analysis	CBLT2098.3b	doi:10.6084/m9.figshare.c.3729568	figshare	doi:10.6084/m9.figshare.c.3729568	https://doi.org/10.6084/m9.figshare.c.3729568	wildtype
CYFP	Pulmonary metastasis screen	Quality control	Analysis	CYFP8.1b	doi:10.6084/m9.figshare.c.3729568	figshare	doi:10.6084/m9.figshare.c.3729568	https://doi.org/10.6084/m9.figshare.c.3729568	Cyfip1
CYFP	Pulmonary metastasis screen	Quality control	Analysis	CYFP5.1e	doi:10.6084/m9.figshare.c.3729568	figshare	doi:10.6084/m9.figshare.c.3729568	https://doi.org/10.6084/m9.figshare.c.3729568	Cyfip1
CYFP	Pulmonary metastasis screen	Quality control	Analysis	CYFP5.1d	doi:10.6084/m9.figshare.c.3729568	figshare	doi:10.6084/m9.figshare.c.3729568	https://doi.org/10.6084/m9.figshare.c.3729568	Cyfip1
CYFP	Pulmonary metastasis screen	Quality control	Analysis	CYFP5.1c	doi:10.6084/m9.figshare.c.3729568	figshare	doi:10.6084/m9.figshare.c.3729568	https://doi.org/10.6084/m9.figshare.c.3729568	Cyfip1
CYFP	Pulmonary metastasis screen	Quality control	Analysis	CYFP10.1c	doi:10.6084/m9.figshare.c.3729568	figshare	doi:10.6084/m9.figshare.c.3729568	https://doi.org/10.6084/m9.figshare.c.3729568	Cyfip1
CYFP	Pulmonary metastasis screen	Quality control	Analysis	CYFP10.1b	doi:10.6084/m9.figshare.c.3729568	figshare	doi:10.6084/m9.figshare.c.3729568	https://doi.org/10.6084/m9.figshare.c.3729568	Cyfip1
CRLF	Pulmonary metastasis screen	Quality control	Analysis	CRLF3.2f	doi:10.6084/m9.figshare.c.3729568	figshare	doi:10.6084/m9.figshare.c.3729568	https://doi.org/10.6084/m9.figshare.c.3729568	Crlf3
CRLF	Pulmonary metastasis screen	Quality control	Analysis	CRLF3.2e	doi:10.6084/m9.figshare.c.3729568	figshare	doi:10.6084/m9.figshare.c.3729568	https://doi.org/10.6084/m9.figshare.c.3729568	Crlf3
CRLF	Pulmonary metastasis screen	Quality control	Analysis	CRLF3.2d	doi:10.6084/m9.figshare.c.3729568	figshare	doi:10.6084/m9.figshare.c.3729568	https://doi.org/10.6084/m9.figshare.c.3729568	Crlf3
CRLF	Pulmonary metastasis screen	Quality control	Analysis	CRLF3.2c	doi:10.6084/m9.figshare.c.3729568	figshare	doi:10.6084/m9.figshare.c.3729568	https://doi.org/10.6084/m9.figshare.c.3729568	Crlf3
SPN	Pulmonary metastasis screen	Quality control	Analysis	SPN5.1d	doi:10.6084/m9.figshare.c.3729568	figshare	doi:10.6084/m9.figshare.c.3729568	https://doi.org/10.6084/m9.figshare.c.3729568	Spns2
SPN	Pulmonary metastasis screen	Quality control	Analysis	SPN5.1b	doi:10.6084/m9.figshare.c.3729568	figshare	doi:10.6084/m9.figshare.c.3729568	https://doi.org/10.6084/m9.figshare.c.3729568	Spns2
SPN	Pulmonary metastasis screen	Quality control	Analysis	SPN5.1a	doi:10.6084/m9.figshare.c.3729568	figshare	doi:10.6084/m9.figshare.c.3729568	https://doi.org/10.6084/m9.figshare.c.3729568	Spns2
MDHD	Pulmonary metastasis screen	Quality control	Analysis	MDHD47.2a	doi:10.6084/m9.figshare.c.3729568	figshare	doi:10.6084/m9.figshare.c.3729568	https://doi.org/10.6084/m9.figshare.c.3729568	Calcoco2
CRLF	Pulmonary metastasis screen	Quality control	Analysis	CRLF3.2b	doi:10.6084/m9.figshare.c.3729568	figshare	doi:10.6084/m9.figshare.c.3729568	https://doi.org/10.6084/m9.figshare.c.3729568	Crlf3
SPN	Pulmonary metastasis screen	Quality control	Analysis	SPN1.2c	doi:10.6084/m9.figshare.c.3729568	figshare	doi:10.6084/m9.figshare.c.3729568	https://doi.org/10.6084/m9.figshare.c.3729568	Spns2
SPN	Pulmonary metastasis screen	Quality control	Analysis	SPN1.2b	doi:10.6084/m9.figshare.c.3729568	figshare	doi:10.6084/m9.figshare.c.3729568	https://doi.org/10.6084/m9.figshare.c.3729568	Spns2
SPN	Pulmonary metastasis screen	Quality control	Analysis	SPN5.1h	doi:10.6084/m9.figshare.c.3729568	figshare	doi:10.6084/m9.figshare.c.3729568	https://doi.org/10.6084/m9.figshare.c.3729568	Spns2
SPN	Pulmonary metastasis screen	Quality control	Analysis	SPN5.1e	doi:10.6084/m9.figshare.c.3729568	figshare	doi:10.6084/m9.figshare.c.3729568	https://doi.org/10.6084/m9.figshare.c.3729568	Spns2
SPN	Pulmonary metastasis screen	Quality control	Analysis	SPN5.1c	doi:10.6084/m9.figshare.c.3729568	figshare	doi:10.6084/m9.figshare.c.3729568	https://doi.org/10.6084/m9.figshare.c.3729568	Spns2
SPN	Pulmonary metastasis screen	Quality control	Analysis	SPN1.2d	doi:10.6084/m9.figshare.c.3729568	figshare	doi:10.6084/m9.figshare.c.3729568	https://doi.org/10.6084/m9.figshare.c.3729568	Spns2
SPN	Pulmonary metastasis screen	Quality control	Analysis	SPN1.2a	doi:10.6084/m9.figshare.c.3729568	figshare	doi:10.6084/m9.figshare.c.3729568	https://doi.org/10.6084/m9.figshare.c.3729568	Spns2
MFCP	Pulmonary metastasis screen	Quality control	Analysis	MFCP21.1a	doi:10.6084/m9.figshare.c.3729568	figshare	doi:10.6084/m9.figshare.c.3729568	https://doi.org/10.6084/m9.figshare.c.3729568	Art4
MFCP	Pulmonary metastasis screen	Quality control	Analysis	MFCP20.1d	doi:10.6084/m9.figshare.c.3729568	figshare	doi:10.6084/m9.figshare.c.3729568	https://doi.org/10.6084/m9.figshare.c.3729568	Art4
MFCP	Pulmonary metastasis screen	Quality control	Analysis	MFCP20.1c	doi:10.6084/m9.figshare.c.3729568	figshare	doi:10.6084/m9.figshare.c.3729568	https://doi.org/10.6084/m9.figshare.c.3729568	Art4
MFCP	Pulmonary metastasis screen	Quality control	Analysis	MFCP20.1b	doi:10.6084/m9.figshare.c.3729568	figshare	doi:10.6084/m9.figshare.c.3729568	https://doi.org/10.6084/m9.figshare.c.3729568	Art4
SPN	Pulmonary metastasis screen	Quality control	Analysis	SPN5.1p	doi:10.6084/m9.figshare.c.3729568	figshare	doi:10.6084/m9.figshare.c.3729568	https://doi.org/10.6084/m9.figshare.c.3729568	Spns2
SPN	Pulmonary metastasis screen	Quality control	Analysis	SPN5.1j	doi:10.6084/m9.figshare.c.3729568	figshare	doi:10.6084/m9.figshare.c.3729568	https://doi.org/10.6084/m9.figshare.c.3729568	Spns2
SPN	Pulmonary metastasis screen	Quality control	Analysis	SPN3.1d	doi:10.6084/m9.figshare.c.3729568	figshare	doi:10.6084/m9.figshare.c.3729568	https://doi.org/10.6084/m9.figshare.c.3729568	Spns2
CBLT	Pulmonary metastasis screen	Quality control	Analysis	CBLT2199.2d	doi:10.6084/m9.figshare.c.3729568	figshare	doi:10.6084/m9.figshare.c.3729568	https://doi.org/10.6084/m9.figshare.c.3729568	wildtype
CBLT	Pulmonary metastasis screen	Quality control	Analysis	CBLT2199.2c	doi:10.6084/m9.figshare.c.3729568	figshare	doi:10.6084/m9.figshare.c.3729568	https://doi.org/10.6084/m9.figshare.c.3729568	wildtype
CBLT	Pulmonary metastasis screen	Quality control	Analysis	CBLT2098.3j	doi:10.6084/m9.figshare.c.3729568	figshare	doi:10.6084/m9.figshare.c.3729568	https://doi.org/10.6084/m9.figshare.c.3729568	wildtype
CBLT	Pulmonary metastasis screen	Quality control	Analysis	CBLT2098.3i	doi:10.6084/m9.figshare.c.3729568	figshare	doi:10.6084/m9.figshare.c.3729568	https://doi.org/10.6084/m9.figshare.c.3729568	wildtype
CBLT	Pulmonary metastasis screen	Quality control	Analysis	CBLT2098.3h	doi:10.6084/m9.figshare.c.3729568	figshare	doi:10.6084/m9.figshare.c.3729568	https://doi.org/10.6084/m9.figshare.c.3729568	wildtype
CBLT	Pulmonary metastasis screen	Quality control	Analysis	CBLT2098.3g	doi:10.6084/m9.figshare.c.3729568	figshare	doi:10.6084/m9.figshare.c.3729568	https://doi.org/10.6084/m9.figshare.c.3729568	wildtype
MDHD	Pulmonary metastasis screen	Quality control	Analysis	MDHD51.3b	doi:10.6084/m9.figshare.c.3729568	figshare	doi:10.6084/m9.figshare.c.3729568	https://doi.org/10.6084/m9.figshare.c.3729568	Calcoco2
MDHD	Pulmonary metastasis screen	Quality control	Analysis	MDHD47.2i	doi:10.6084/m9.figshare.c.3729568	figshare	doi:10.6084/m9.figshare.c.3729568	https://doi.org/10.6084/m9.figshare.c.3729568	Calcoco2
MDHD	Pulmonary metastasis screen	Quality control	Analysis	MDHD47.2h	doi:10.6084/m9.figshare.c.3729568	figshare	doi:10.6084/m9.figshare.c.3729568	https://doi.org/10.6084/m9.figshare.c.3729568	Calcoco2
MDHD	Pulmonary metastasis screen	Quality control	Analysis	MDHD47.2g	doi:10.6084/m9.figshare.c.3729568	figshare	doi:10.6084/m9.figshare.c.3729568	https://doi.org/10.6084/m9.figshare.c.3729568	Calcoco2
MDHD	Pulmonary metastasis screen	Quality control	Analysis	MDHD47.2d	doi:10.6084/m9.figshare.c.3729568	figshare	doi:10.6084/m9.figshare.c.3729568	https://doi.org/10.6084/m9.figshare.c.3729568	Calcoco2
SPN	Pulmonary metastasis screen	Quality control	Analysis	SPN3.1e	doi:10.6084/m9.figshare.c.3729568	figshare	doi:10.6084/m9.figshare.c.3729568	https://doi.org/10.6084/m9.figshare.c.3729568	Spns2
SPN	Pulmonary metastasis screen	Quality control	Analysis	SPN1.2f	doi:10.6084/m9.figshare.c.3729568	figshare	doi:10.6084/m9.figshare.c.3729568	https://doi.org/10.6084/m9.figshare.c.3729568	Spns2
MDRZ	Pulmonary metastasis screen	Quality control	Analysis	MDRZ28.2c	doi:10.6084/m9.figshare.c.3729568	figshare	doi:10.6084/m9.figshare.c.3729568	https://doi.org/10.6084/m9.figshare.c.3729568	Gbf1
MDRZ	Pulmonary metastasis screen	Quality control	Analysis	MDRZ28.2a	doi:10.6084/m9.figshare.c.3729568	figshare	doi:10.6084/m9.figshare.c.3729568	https://doi.org/10.6084/m9.figshare.c.3729568	Gbf1
MDRZ	Pulmonary metastasis screen	Quality control	Analysis	MDRZ27.2d	doi:10.6084/m9.figshare.c.3729568	figshare	doi:10.6084/m9.figshare.c.3729568	https://doi.org/10.6084/m9.figshare.c.3729568	Gbf1
IRFS	Pulmonary metastasis screen	Quality control	Analysis	IRFS1.1h	doi:10.6084/m9.figshare.c.3729568	figshare	doi:10.6084/m9.figshare.c.3729568	https://doi.org/10.6084/m9.figshare.c.3729568	Irf7
IRFS	Pulmonary metastasis screen	Quality control	Analysis	IRFS1.1g	doi:10.6084/m9.figshare.c.3729568	figshare	doi:10.6084/m9.figshare.c.3729568	https://doi.org/10.6084/m9.figshare.c.3729568	Irf7
IRFS	Pulmonary metastasis screen	Quality control	Analysis	IRFS1.1d	doi:10.6084/m9.figshare.c.3729568	figshare	doi:10.6084/m9.figshare.c.3729568	https://doi.org/10.6084/m9.figshare.c.3729568	Irf7
IRFS	Pulmonary metastasis screen	Quality control	Analysis	IRFS1.1c	doi:10.6084/m9.figshare.c.3729568	figshare	doi:10.6084/m9.figshare.c.3729568	https://doi.org/10.6084/m9.figshare.c.3729568	Irf7
IRFS	Pulmonary metastasis screen	Quality control	Analysis	IRFS1.1b	doi:10.6084/m9.figshare.c.3729568	figshare	doi:10.6084/m9.figshare.c.3729568	https://doi.org/10.6084/m9.figshare.c.3729568	Irf7
IRFS	Pulmonary metastasis screen	Quality control	Analysis	IRFS1.1a	doi:10.6084/m9.figshare.c.3729568	figshare	doi:10.6084/m9.figshare.c.3729568	https://doi.org/10.6084/m9.figshare.c.3729568	Irf7
MDRZ	Pulmonary metastasis screen	Quality control	Analysis	MDRZ33.2d	doi:10.6084/m9.figshare.c.3729568	figshare	doi:10.6084/m9.figshare.c.3729568	https://doi.org/10.6084/m9.figshare.c.3729568	Gbf1
MDRZ	Pulmonary metastasis screen	Quality control	Analysis	MDRZ33.2c	doi:10.6084/m9.figshare.c.3729568	figshare	doi:10.6084/m9.figshare.c.3729568	https://doi.org/10.6084/m9.figshare.c.3729568	Gbf1
MDRZ	Pulmonary metastasis screen	Quality control	Analysis	MDRZ33.2b	doi:10.6084/m9.figshare.c.3729568	figshare	doi:10.6084/m9.figshare.c.3729568	https://doi.org/10.6084/m9.figshare.c.3729568	Gbf1
MDRZ	Pulmonary metastasis screen	Quality control	Analysis	MDRZ33.2a	doi:10.6084/m9.figshare.c.3729568	figshare	doi:10.6084/m9.figshare.c.3729568	https://doi.org/10.6084/m9.figshare.c.3729568	Gbf1
MDRZ	Pulmonary metastasis screen	Quality control	Analysis	MDRZ32.2c	doi:10.6084/m9.figshare.c.3729568	figshare	doi:10.6084/m9.figshare.c.3729568	https://doi.org/10.6084/m9.figshare.c.3729568	Gbf1
MDRZ	Pulmonary metastasis screen	Quality control	Analysis	MDRZ32.2b	doi:10.6084/m9.figshare.c.3729568	figshare	doi:10.6084/m9.figshare.c.3729568	https://doi.org/10.6084/m9.figshare.c.3729568	Gbf1
MDRZ	Pulmonary metastasis screen	Quality control	Analysis	MDRZ32.2a	doi:10.6084/m9.figshare.c.3729568	figshare	doi:10.6084/m9.figshare.c.3729568	https://doi.org/10.6084/m9.figshare.c.3729568	Gbf1
MDRZ	Pulmonary metastasis screen	Quality control	Analysis	MDRZ28.2b	doi:10.6084/m9.figshare.c.3729568	figshare	doi:10.6084/m9.figshare.c.3729568	https://doi.org/10.6084/m9.figshare.c.3729568	Gbf1
MDRZ	Pulmonary metastasis screen	Quality control	Analysis	MDRZ27.2a	doi:10.6084/m9.figshare.c.3729568	figshare	doi:10.6084/m9.figshare.c.3729568	https://doi.org/10.6084/m9.figshare.c.3729568	Gbf1
CYFP	Pulmonary metastasis screen	Quality control	Analysis	CYFP10.1e	doi:10.6084/m9.figshare.c.3729568	figshare	doi:10.6084/m9.figshare.c.3729568	https://doi.org/10.6084/m9.figshare.c.3729568	Cyfip1
CYFP	Pulmonary metastasis screen	Quality control	Analysis	CYFP10.1d	doi:10.6084/m9.figshare.c.3729568	figshare	doi:10.6084/m9.figshare.c.3729568	https://doi.org/10.6084/m9.figshare.c.3729568	Cyfip1
MCQP	Pulmonary metastasis screen	Quality control	Analysis	MCQP78.2e	doi:10.6084/m9.figshare.c.3729568	figshare	doi:10.6084/m9.figshare.c.3729568	https://doi.org/10.6084/m9.figshare.c.3729568	Cnot6
MCQP	Pulmonary metastasis screen	Quality control	Analysis	MCQP77.3f	doi:10.6084/m9.figshare.c.3729568	figshare	doi:10.6084/m9.figshare.c.3729568	https://doi.org/10.6084/m9.figshare.c.3729568	Cnot6
MCQP	Pulmonary metastasis screen	Quality control	Analysis	MCQP77.3d	doi:10.6084/m9.figshare.c.3729568	figshare	doi:10.6084/m9.figshare.c.3729568	https://doi.org/10.6084/m9.figshare.c.3729568	Cnot6
MDNJ	Pulmonary metastasis screen	Quality control	Analysis	MDNJ28.2l	doi:10.6084/m9.figshare.c.3729568	figshare	doi:10.6084/m9.figshare.c.3729568	https://doi.org/10.6084/m9.figshare.c.3729568	Syt1
MDNJ	Pulmonary metastasis screen	Quality control	Analysis	MDNJ28.2k	doi:10.6084/m9.figshare.c.3729568	figshare	doi:10.6084/m9.figshare.c.3729568	https://doi.org/10.6084/m9.figshare.c.3729568	Syt1
MDNJ	Pulmonary metastasis screen	Quality control	Analysis	MDNJ28.2i	doi:10.6084/m9.figshare.c.3729568	figshare	doi:10.6084/m9.figshare.c.3729568	https://doi.org/10.6084/m9.figshare.c.3729568	Syt1
CYFP	Pulmonary metastasis screen	Quality control	Analysis	CYFP9.1f	doi:10.6084/m9.figshare.c.3729568	figshare	doi:10.6084/m9.figshare.c.3729568	https://doi.org/10.6084/m9.figshare.c.3729568	Cyfip1
CYFP	Pulmonary metastasis screen	Quality control	Analysis	CYFP9.1e	doi:10.6084/m9.figshare.c.3729568	figshare	doi:10.6084/m9.figshare.c.3729568	https://doi.org/10.6084/m9.figshare.c.3729568	Cyfip1
CYFP	Pulmonary metastasis screen	Quality control	Analysis	CYFP9.1d	doi:10.6084/m9.figshare.c.3729568	figshare	doi:10.6084/m9.figshare.c.3729568	https://doi.org/10.6084/m9.figshare.c.3729568	Cyfip1
CYFP	Pulmonary metastasis screen	Quality control	Analysis	CYFP9.1h	doi:10.6084/m9.figshare.c.3729568	figshare	doi:10.6084/m9.figshare.c.3729568	https://doi.org/10.6084/m9.figshare.c.3729568	Cyfip1
CYFP	Pulmonary metastasis screen	Quality control	Analysis	CYFP9.1c	doi:10.6084/m9.figshare.c.3729568	figshare	doi:10.6084/m9.figshare.c.3729568	https://doi.org/10.6084/m9.figshare.c.3729568	Cyfip1
CYFP	Pulmonary metastasis screen	Quality control	Analysis	CYFP9.1b	doi:10.6084/m9.figshare.c.3729568	figshare	doi:10.6084/m9.figshare.c.3729568	https://doi.org/10.6084/m9.figshare.c.3729568	Cyfip1
CYFP	Pulmonary metastasis screen	Quality control	Analysis	CYFP9.1a	doi:10.6084/m9.figshare.c.3729568	figshare	doi:10.6084/m9.figshare.c.3729568	https://doi.org/10.6084/m9.figshare.c.3729568	Cyfip1
CYFP	Pulmonary metastasis screen	Quality control	Analysis	CYFP10.1g	doi:10.6084/m9.figshare.c.3729568	figshare	doi:10.6084/m9.figshare.c.3729568	https://doi.org/10.6084/m9.figshare.c.3729568	Cyfip1
CYFP	Pulmonary metastasis screen	Quality control	Analysis	CYFP10.1f	doi:10.6084/m9.figshare.c.3729568	figshare	doi:10.6084/m9.figshare.c.3729568	https://doi.org/10.6084/m9.figshare.c.3729568	Cyfip1
CBLT	Pulmonary metastasis screen	Quality control	Analysis	CBLT1934.3b	doi:10.6084/m9.figshare.c.3729568	figshare	doi:10.6084/m9.figshare.c.3729568	https://doi.org/10.6084/m9.figshare.c.3729568	wildtype
CBLT	Pulmonary metastasis screen	Quality control	Analysis	CBLT1934.3a	doi:10.6084/m9.figshare.c.3729568	figshare	doi:10.6084/m9.figshare.c.3729568	https://doi.org/10.6084/m9.figshare.c.3729568	wildtype
CBLT	Pulmonary metastasis screen	Quality control	Analysis	CBLT1879.4e	doi:10.6084/m9.figshare.c.3729568	figshare	doi:10.6084/m9.figshare.c.3729568	https://doi.org/10.6084/m9.figshare.c.3729568	wildtype
CBLT	Pulmonary metastasis screen	Quality control	Analysis	CBLT1879.4d	doi:10.6084/m9.figshare.c.3729568	figshare	doi:10.6084/m9.figshare.c.3729568	https://doi.org/10.6084/m9.figshare.c.3729568	wildtype
CBLT	Pulmonary metastasis screen	Quality control	Analysis	CBLT1879.4b	doi:10.6084/m9.figshare.c.3729568	figshare	doi:10.6084/m9.figshare.c.3729568	https://doi.org/10.6084/m9.figshare.c.3729568	wildtype
CBLT	Pulmonary metastasis screen	Quality control	Analysis	CBLT1879.4c	doi:10.6084/m9.figshare.c.3729568	figshare	doi:10.6084/m9.figshare.c.3729568	https://doi.org/10.6084/m9.figshare.c.3729568	wildtype
MCQP	Pulmonary metastasis screen	Quality control	Analysis	MCQP84.1d	doi:10.6084/m9.figshare.c.3729568	figshare	doi:10.6084/m9.figshare.c.3729568	https://doi.org/10.6084/m9.figshare.c.3729568	Cnot6
MCQP	Pulmonary metastasis screen	Quality control	Analysis	MCQP84.1c	doi:10.6084/m9.figshare.c.3729568	figshare	doi:10.6084/m9.figshare.c.3729568	https://doi.org/10.6084/m9.figshare.c.3729568	Cnot6
MCQP	Pulmonary metastasis screen	Quality control	Analysis	MCQP84.1b	doi:10.6084/m9.figshare.c.3729568	figshare	doi:10.6084/m9.figshare.c.3729568	https://doi.org/10.6084/m9.figshare.c.3729568	Cnot6
MCQP	Pulmonary metastasis screen	Quality control	Analysis	MCQP84.1a	doi:10.6084/m9.figshare.c.3729568	figshare	doi:10.6084/m9.figshare.c.3729568	https://doi.org/10.6084/m9.figshare.c.3729568	Cnot6
MCQP	Pulmonary metastasis screen	Quality control	Analysis	MCQP82.1c	doi:10.6084/m9.figshare.c.3729568	figshare	doi:10.6084/m9.figshare.c.3729568	https://doi.org/10.6084/m9.figshare.c.3729568	Cnot6
MCQP	Pulmonary metastasis screen	Quality control	Analysis	MCQP82.1b	doi:10.6084/m9.figshare.c.3729568	figshare	doi:10.6084/m9.figshare.c.3729568	https://doi.org/10.6084/m9.figshare.c.3729568	Cnot6
MCQP	Pulmonary metastasis screen	Quality control	Analysis	MCQP82.1a	doi:10.6084/m9.figshare.c.3729568	figshare	doi:10.6084/m9.figshare.c.3729568	https://doi.org/10.6084/m9.figshare.c.3729568	Cnot6
MCQP	Pulmonary metastasis screen	Quality control	Analysis	MCQP81.1b	doi:10.6084/m9.figshare.c.3729568	figshare	doi:10.6084/m9.figshare.c.3729568	https://doi.org/10.6084/m9.figshare.c.3729568	Cnot6
MCQP	Pulmonary metastasis screen	Quality control	Analysis	MCQP81.1a	doi:10.6084/m9.figshare.c.3729568	figshare	doi:10.6084/m9.figshare.c.3729568	https://doi.org/10.6084/m9.figshare.c.3729568	Cnot6
MCQP	Pulmonary metastasis screen	Quality control	Analysis	MCQP80.1c	doi:10.6084/m9.figshare.c.3729568	figshare	doi:10.6084/m9.figshare.c.3729568	https://doi.org/10.6084/m9.figshare.c.3729568	Cnot6
MCQP	Pulmonary metastasis screen	Quality control	Analysis	MCQP80.1b	doi:10.6084/m9.figshare.c.3729568	figshare	doi:10.6084/m9.figshare.c.3729568	https://doi.org/10.6084/m9.figshare.c.3729568	Cnot6
MCQP	Pulmonary metastasis screen	Quality control	Analysis	MCQP80.1a	doi:10.6084/m9.figshare.c.3729568	figshare	doi:10.6084/m9.figshare.c.3729568	https://doi.org/10.6084/m9.figshare.c.3729568	Cnot6
MEQF	Pulmonary metastasis screen	Quality control	Analysis	MEQF20.2f	doi:10.6084/m9.figshare.c.3729568	figshare	doi:10.6084/m9.figshare.c.3729568	https://doi.org/10.6084/m9.figshare.c.3729568	Ninj2
MEQF	Pulmonary metastasis screen	Quality control	Analysis	MEQF20.2e	doi:10.6084/m9.figshare.c.3729568	figshare	doi:10.6084/m9.figshare.c.3729568	https://doi.org/10.6084/m9.figshare.c.3729568	Ninj2
MEQF	Pulmonary metastasis screen	Quality control	Analysis	MEQF20.2d	doi:10.6084/m9.figshare.c.3729568	figshare	doi:10.6084/m9.figshare.c.3729568	https://doi.org/10.6084/m9.figshare.c.3729568	Ninj2
MEQF	Pulmonary metastasis screen	Quality control	Analysis	MEQF19.2d	doi:10.6084/m9.figshare.c.3729568	figshare	doi:10.6084/m9.figshare.c.3729568	https://doi.org/10.6084/m9.figshare.c.3729568	Ninj2
MEQF	Pulmonary metastasis screen	Quality control	Analysis	MEQF19.2b	doi:10.6084/m9.figshare.c.3729568	figshare	doi:10.6084/m9.figshare.c.3729568	https://doi.org/10.6084/m9.figshare.c.3729568	Ninj2
MEQF	Pulmonary metastasis screen	Quality control	Analysis	MEQF19.2a	doi:10.6084/m9.figshare.c.3729568	figshare	doi:10.6084/m9.figshare.c.3729568	https://doi.org/10.6084/m9.figshare.c.3729568	Ninj2
MEAV	Pulmonary metastasis screen	Quality control	Analysis	MEAV30.2e	doi:10.6084/m9.figshare.c.3729568	figshare	doi:10.6084/m9.figshare.c.3729568	https://doi.org/10.6084/m9.figshare.c.3729568	Ralgapb
MEAV	Pulmonary metastasis screen	Quality control	Analysis	MEAV25.2b	doi:10.6084/m9.figshare.c.3729568	figshare	doi:10.6084/m9.figshare.c.3729568	https://doi.org/10.6084/m9.figshare.c.3729568	Ralgapb
MEAV	Pulmonary metastasis screen	Quality control	Analysis	MEAV24.3g	doi:10.6084/m9.figshare.c.3729568	figshare	doi:10.6084/m9.figshare.c.3729568	https://doi.org/10.6084/m9.figshare.c.3729568	Ralgapb
MEAV	Pulmonary metastasis screen	Quality control	Analysis	MEAV24.3f	doi:10.6084/m9.figshare.c.3729568	figshare	doi:10.6084/m9.figshare.c.3729568	https://doi.org/10.6084/m9.figshare.c.3729568	Ralgapb
MEHD	Pulmonary metastasis screen	Quality control	Analysis	MEHD21.2j	doi:10.6084/m9.figshare.c.3729568	figshare	doi:10.6084/m9.figshare.c.3729568	https://doi.org/10.6084/m9.figshare.c.3729568	wildtype
MEHD	Pulmonary metastasis screen	Quality control	Analysis	MEHD21.2i	doi:10.6084/m9.figshare.c.3729568	figshare	doi:10.6084/m9.figshare.c.3729568	https://doi.org/10.6084/m9.figshare.c.3729568	wildtype
MEHD	Pulmonary metastasis screen	Quality control	Analysis	MEHD21.2g	doi:10.6084/m9.figshare.c.3729568	figshare	doi:10.6084/m9.figshare.c.3729568	https://doi.org/10.6084/m9.figshare.c.3729568	wildtype
MEQF	Pulmonary metastasis screen	Quality control	Analysis	MEQF20.2i	doi:10.6084/m9.figshare.c.3729568	figshare	doi:10.6084/m9.figshare.c.3729568	https://doi.org/10.6084/m9.figshare.c.3729568	Ninj2
MEQF	Pulmonary metastasis screen	Quality control	Analysis	MEQF20.2g	doi:10.6084/m9.figshare.c.3729568	figshare	doi:10.6084/m9.figshare.c.3729568	https://doi.org/10.6084/m9.figshare.c.3729568	Ninj2
MEQF	Pulmonary metastasis screen	Quality control	Analysis	MEQF19.2g	doi:10.6084/m9.figshare.c.3729568	figshare	doi:10.6084/m9.figshare.c.3729568	https://doi.org/10.6084/m9.figshare.c.3729568	Ninj2
MDJL	Pulmonary metastasis screen	Quality control	Analysis	MDJL43.4b	doi:10.6084/m9.figshare.c.3729568	figshare	doi:10.6084/m9.figshare.c.3729568	https://doi.org/10.6084/m9.figshare.c.3729568	wildtype
MDJL	Pulmonary metastasis screen	Quality control	Analysis	MDJL41.4a	doi:10.6084/m9.figshare.c.3729568	figshare	doi:10.6084/m9.figshare.c.3729568	https://doi.org/10.6084/m9.figshare.c.3729568	wildtype
RALG	Pulmonary metastasis screen	Quality control	Analysis	RALG2.1d	doi:10.6084/m9.figshare.c.3729568	figshare	doi:10.6084/m9.figshare.c.3729568	https://doi.org/10.6084/m9.figshare.c.3729568	Ralgapb
RALG	Pulmonary metastasis screen	Quality control	Analysis	RALG2.1c	doi:10.6084/m9.figshare.c.3729568	figshare	doi:10.6084/m9.figshare.c.3729568	https://doi.org/10.6084/m9.figshare.c.3729568	Ralgapb
RALG	Pulmonary metastasis screen	Quality control	Analysis	RALG2.1b	doi:10.6084/m9.figshare.c.3729568	figshare	doi:10.6084/m9.figshare.c.3729568	https://doi.org/10.6084/m9.figshare.c.3729568	Ralgapb
RALG	Pulmonary metastasis screen	Quality control	Analysis	RALG2.1a	doi:10.6084/m9.figshare.c.3729568	figshare	doi:10.6084/m9.figshare.c.3729568	https://doi.org/10.6084/m9.figshare.c.3729568	Ralgapb
RALG	Pulmonary metastasis screen	Quality control	Analysis	RALG1.1a	doi:10.6084/m9.figshare.c.3729568	figshare	doi:10.6084/m9.figshare.c.3729568	https://doi.org/10.6084/m9.figshare.c.3729568	Ralgapb
RALG	Pulmonary metastasis screen	Quality control	Analysis	RALG1.1d	doi:10.6084/m9.figshare.c.3729568	figshare	doi:10.6084/m9.figshare.c.3729568	https://doi.org/10.6084/m9.figshare.c.3729568	Ralgapb
RALG	Pulmonary metastasis screen	Quality control	Analysis	RALG1.1c	doi:10.6084/m9.figshare.c.3729568	figshare	doi:10.6084/m9.figshare.c.3729568	https://doi.org/10.6084/m9.figshare.c.3729568	Ralgapb
RALG	Pulmonary metastasis screen	Quality control	Analysis	RALG1.1b	doi:10.6084/m9.figshare.c.3729568	figshare	doi:10.6084/m9.figshare.c.3729568	https://doi.org/10.6084/m9.figshare.c.3729568	Ralgapb
IRFS	Pulmonary metastasis screen	Quality control	Analysis	IRFS4.1e	doi:10.6084/m9.figshare.c.3729568	figshare	doi:10.6084/m9.figshare.c.3729568	https://doi.org/10.6084/m9.figshare.c.3729568	Irf7
IRFS	Pulmonary metastasis screen	Quality control	Analysis	IRFS4.1d	doi:10.6084/m9.figshare.c.3729568	figshare	doi:10.6084/m9.figshare.c.3729568	https://doi.org/10.6084/m9.figshare.c.3729568	Irf7
IRFS	Pulmonary metastasis screen	Quality control	Analysis	IRFS4.1c	doi:10.6084/m9.figshare.c.3729568	figshare	doi:10.6084/m9.figshare.c.3729568	https://doi.org/10.6084/m9.figshare.c.3729568	Irf7
IRFS	Pulmonary metastasis screen	Quality control	Analysis	IRFS4.1b	doi:10.6084/m9.figshare.c.3729568	figshare	doi:10.6084/m9.figshare.c.3729568	https://doi.org/10.6084/m9.figshare.c.3729568	Irf7
RALG	Pulmonary metastasis screen	Quality control	Analysis	RALG1.1i	doi:10.6084/m9.figshare.c.3729568	figshare	doi:10.6084/m9.figshare.c.3729568	https://doi.org/10.6084/m9.figshare.c.3729568	Ralgapb
RALG	Pulmonary metastasis screen	Quality control	Analysis	RALG1.1h	doi:10.6084/m9.figshare.c.3729568	figshare	doi:10.6084/m9.figshare.c.3729568	https://doi.org/10.6084/m9.figshare.c.3729568	Ralgapb
RALG	Pulmonary metastasis screen	Quality control	Analysis	RALG1.1e	doi:10.6084/m9.figshare.c.3729568	figshare	doi:10.6084/m9.figshare.c.3729568	https://doi.org/10.6084/m9.figshare.c.3729568	Ralgapb
RALG	Pulmonary metastasis screen	Quality control	Analysis	RALG2.1g	doi:10.6084/m9.figshare.c.3729568	figshare	doi:10.6084/m9.figshare.c.3729568	https://doi.org/10.6084/m9.figshare.c.3729568	Ralgapb
RALG	Pulmonary metastasis screen	Quality control	Analysis	RALG2.1f	doi:10.6084/m9.figshare.c.3729568	figshare	doi:10.6084/m9.figshare.c.3729568	https://doi.org/10.6084/m9.figshare.c.3729568	Ralgapb
RALG	Pulmonary metastasis screen	Quality control	Analysis	RALG2.1e	doi:10.6084/m9.figshare.c.3729568	figshare	doi:10.6084/m9.figshare.c.3729568	https://doi.org/10.6084/m9.figshare.c.3729568	Ralgapb
RALG	Pulmonary metastasis screen	Quality control	Analysis	RALG1.1f	doi:10.6084/m9.figshare.c.3729568	figshare	doi:10.6084/m9.figshare.c.3729568	https://doi.org/10.6084/m9.figshare.c.3729568	Ralgapb
MEMY	Pulmonary metastasis screen	Quality control	Analysis	MEMY26.2f	doi:10.6084/m9.figshare.c.3729568	figshare	doi:10.6084/m9.figshare.c.3729568	https://doi.org/10.6084/m9.figshare.c.3729568	wildtype
MEMY	Pulmonary metastasis screen	Quality control	Analysis	MEMY26.2e	doi:10.6084/m9.figshare.c.3729568	figshare	doi:10.6084/m9.figshare.c.3729568	https://doi.org/10.6084/m9.figshare.c.3729568	wildtype
MEMY	Pulmonary metastasis screen	Quality control	Analysis	MEMY26.2d	doi:10.6084/m9.figshare.c.3729568	figshare	doi:10.6084/m9.figshare.c.3729568	https://doi.org/10.6084/m9.figshare.c.3729568	wildtype
MFEN	Pulmonary metastasis screen	Quality control	Analysis	MFEN7.3d	doi:10.6084/m9.figshare.c.3729568	figshare	doi:10.6084/m9.figshare.c.3729568	https://doi.org/10.6084/m9.figshare.c.3729568	Endou
MFEN	Pulmonary metastasis screen	Quality control	Analysis	MFEN7.3b	doi:10.6084/m9.figshare.c.3729568	figshare	doi:10.6084/m9.figshare.c.3729568	https://doi.org/10.6084/m9.figshare.c.3729568	Endou
MFEN	Pulmonary metastasis screen	Quality control	Analysis	MFEN7.3a	doi:10.6084/m9.figshare.c.3729568	figshare	doi:10.6084/m9.figshare.c.3729568	https://doi.org/10.6084/m9.figshare.c.3729568	Endou
CBLT	Pulmonary metastasis screen	Quality control	Analysis	CBLT2136.3f	doi:10.6084/m9.figshare.c.3729568	figshare	doi:10.6084/m9.figshare.c.3729568	https://doi.org/10.6084/m9.figshare.c.3729568	wildtype
CBLT	Pulmonary metastasis screen	Quality control	Analysis	CBLT2136.3e	doi:10.6084/m9.figshare.c.3729568	figshare	doi:10.6084/m9.figshare.c.3729568	https://doi.org/10.6084/m9.figshare.c.3729568	wildtype
CBLT	Pulmonary metastasis screen	Quality control	Analysis	CBLT2136.3d	doi:10.6084/m9.figshare.c.3729568	figshare	doi:10.6084/m9.figshare.c.3729568	https://doi.org/10.6084/m9.figshare.c.3729568	wildtype
CBLT	Pulmonary metastasis screen	Quality control	Analysis	CBLT2136.3c	doi:10.6084/m9.figshare.c.3729568	figshare	doi:10.6084/m9.figshare.c.3729568	https://doi.org/10.6084/m9.figshare.c.3729568	wildtype
CBLT	Pulmonary metastasis screen	Quality control	Analysis	CBLT2136.3b	doi:10.6084/m9.figshare.c.3729568	figshare	doi:10.6084/m9.figshare.c.3729568	https://doi.org/10.6084/m9.figshare.c.3729568	wildtype
CBLT	Pulmonary metastasis screen	Quality control	Analysis	CBLT2136.3a	doi:10.6084/m9.figshare.c.3729568	figshare	doi:10.6084/m9.figshare.c.3729568	https://doi.org/10.6084/m9.figshare.c.3729568	wildtype
MEBN	Pulmonary metastasis screen	Quality control	Analysis	MEBN40.2c	doi:10.6084/m9.figshare.c.3729568	figshare	doi:10.6084/m9.figshare.c.3729568	https://doi.org/10.6084/m9.figshare.c.3729568	Irf7
MEBN	Pulmonary metastasis screen	Quality control	Analysis	MEBN37.2d	doi:10.6084/m9.figshare.c.3729568	figshare	doi:10.6084/m9.figshare.c.3729568	https://doi.org/10.6084/m9.figshare.c.3729568	Irf7
MEBN	Pulmonary metastasis screen	Quality control	Analysis	MEBN37.2c	doi:10.6084/m9.figshare.c.3729568	figshare	doi:10.6084/m9.figshare.c.3729568	https://doi.org/10.6084/m9.figshare.c.3729568	Irf7
MEBN	Pulmonary metastasis screen	Quality control	Analysis	MEBN37.2b	doi:10.6084/m9.figshare.c.3729568	figshare	doi:10.6084/m9.figshare.c.3729568	https://doi.org/10.6084/m9.figshare.c.3729568	Irf7
MEGQ	Pulmonary metastasis screen	Quality control	Analysis	MEGQ22.2c	doi:10.6084/m9.figshare.c.3729568	figshare	doi:10.6084/m9.figshare.c.3729568	https://doi.org/10.6084/m9.figshare.c.3729568	Tceal5
MEGQ	Pulmonary metastasis screen	Quality control	Analysis	MEGQ22.2b	doi:10.6084/m9.figshare.c.3729568	figshare	doi:10.6084/m9.figshare.c.3729568	https://doi.org/10.6084/m9.figshare.c.3729568	Tceal5
MEGQ	Pulmonary metastasis screen	Quality control	Analysis	MEGQ22.2a	doi:10.6084/m9.figshare.c.3729568	figshare	doi:10.6084/m9.figshare.c.3729568	https://doi.org/10.6084/m9.figshare.c.3729568	Tceal5
MEGQ	Pulmonary metastasis screen	Quality control	Analysis	MEGQ21.2d	doi:10.6084/m9.figshare.c.3729568	figshare	doi:10.6084/m9.figshare.c.3729568	https://doi.org/10.6084/m9.figshare.c.3729568	Tceal5
MEGQ	Pulmonary metastasis screen	Quality control	Analysis	MEGQ21.2c	doi:10.6084/m9.figshare.c.3729568	figshare	doi:10.6084/m9.figshare.c.3729568	https://doi.org/10.6084/m9.figshare.c.3729568	Tceal5
MEGQ	Pulmonary metastasis screen	Quality control	Analysis	MEGQ21.2b	doi:10.6084/m9.figshare.c.3729568	figshare	doi:10.6084/m9.figshare.c.3729568	https://doi.org/10.6084/m9.figshare.c.3729568	Tceal5
MDJL	Pulmonary metastasis screen	Quality control	Analysis	MDJL43.4f	doi:10.6084/m9.figshare.c.3729568	figshare	doi:10.6084/m9.figshare.c.3729568	https://doi.org/10.6084/m9.figshare.c.3729568	wildtype
MDJL	Pulmonary metastasis screen	Quality control	Analysis	MDJL43.4e	doi:10.6084/m9.figshare.c.3729568	figshare	doi:10.6084/m9.figshare.c.3729568	https://doi.org/10.6084/m9.figshare.c.3729568	wildtype
MDJL	Pulmonary metastasis screen	Quality control	Analysis	MDJL43.4c	doi:10.6084/m9.figshare.c.3729568	figshare	doi:10.6084/m9.figshare.c.3729568	https://doi.org/10.6084/m9.figshare.c.3729568	wildtype
MDJL	Pulmonary metastasis screen	Quality control	Analysis	MDJL41.4f	doi:10.6084/m9.figshare.c.3729568	figshare	doi:10.6084/m9.figshare.c.3729568	https://doi.org/10.6084/m9.figshare.c.3729568	wildtype
MDJL	Pulmonary metastasis screen	Quality control	Analysis	MDJL41.4d	doi:10.6084/m9.figshare.c.3729568	figshare	doi:10.6084/m9.figshare.c.3729568	https://doi.org/10.6084/m9.figshare.c.3729568	wildtype
MDJL	Pulmonary metastasis screen	Quality control	Analysis	MDJL41.4c	doi:10.6084/m9.figshare.c.3729568	figshare	doi:10.6084/m9.figshare.c.3729568	https://doi.org/10.6084/m9.figshare.c.3729568	wildtype
CBLT	Pulmonary metastasis screen	Quality control	Analysis	CBLT2347.2d	doi:10.6084/m9.figshare.c.3729568	figshare	doi:10.6084/m9.figshare.c.3729568	https://doi.org/10.6084/m9.figshare.c.3729568	wildtype
CBLT	Pulmonary metastasis screen	Quality control	Analysis	CBLT2347.2c	doi:10.6084/m9.figshare.c.3729568	figshare	doi:10.6084/m9.figshare.c.3729568	https://doi.org/10.6084/m9.figshare.c.3729568	wildtype
CBLT	Pulmonary metastasis screen	Quality control	Analysis	CBLT2340.2i	doi:10.6084/m9.figshare.c.3729568	figshare	doi:10.6084/m9.figshare.c.3729568	https://doi.org/10.6084/m9.figshare.c.3729568	wildtype
CBLT	Pulmonary metastasis screen	Quality control	Analysis	CBLT2340.2h	doi:10.6084/m9.figshare.c.3729568	figshare	doi:10.6084/m9.figshare.c.3729568	https://doi.org/10.6084/m9.figshare.c.3729568	wildtype
CBLT	Pulmonary metastasis screen	Quality control	Analysis	CBLT2340.2g	doi:10.6084/m9.figshare.c.3729568	figshare	doi:10.6084/m9.figshare.c.3729568	https://doi.org/10.6084/m9.figshare.c.3729568	wildtype
CBLT	Pulmonary metastasis screen	Quality control	Analysis	CBLT2340.2f	doi:10.6084/m9.figshare.c.3729568	figshare	doi:10.6084/m9.figshare.c.3729568	https://doi.org/10.6084/m9.figshare.c.3729568	wildtype
MEBN	Pulmonary metastasis screen	Quality control	Analysis	MEBN40.2f	doi:10.6084/m9.figshare.c.3729568	figshare	doi:10.6084/m9.figshare.c.3729568	https://doi.org/10.6084/m9.figshare.c.3729568	Irf7
MEBN	Pulmonary metastasis screen	Quality control	Analysis	MEBN40.2d	doi:10.6084/m9.figshare.c.3729568	figshare	doi:10.6084/m9.figshare.c.3729568	https://doi.org/10.6084/m9.figshare.c.3729568	Irf7
MEBN	Pulmonary metastasis screen	Quality control	Analysis	MEBN37.2k	doi:10.6084/m9.figshare.c.3729568	figshare	doi:10.6084/m9.figshare.c.3729568	https://doi.org/10.6084/m9.figshare.c.3729568	Irf7
MEBN	Pulmonary metastasis screen	Quality control	Analysis	MEBN37.2j	doi:10.6084/m9.figshare.c.3729568	figshare	doi:10.6084/m9.figshare.c.3729568	https://doi.org/10.6084/m9.figshare.c.3729568	Irf7
MEBN	Pulmonary metastasis screen	Quality control	Analysis	MEBN37.2i	doi:10.6084/m9.figshare.c.3729568	figshare	doi:10.6084/m9.figshare.c.3729568	https://doi.org/10.6084/m9.figshare.c.3729568	Irf7
MEBN	Pulmonary metastasis screen	Quality control	Analysis	MEBN37.2h	doi:10.6084/m9.figshare.c.3729568	figshare	doi:10.6084/m9.figshare.c.3729568	https://doi.org/10.6084/m9.figshare.c.3729568	Irf7
MEBN	Pulmonary metastasis screen	Quality control	Analysis	MEBN37.2g	doi:10.6084/m9.figshare.c.3729568	figshare	doi:10.6084/m9.figshare.c.3729568	https://doi.org/10.6084/m9.figshare.c.3729568	Irf7
MEBN	Pulmonary metastasis screen	Quality control	Analysis	MEBN37.2f	doi:10.6084/m9.figshare.c.3729568	figshare	doi:10.6084/m9.figshare.c.3729568	https://doi.org/10.6084/m9.figshare.c.3729568	Irf7
MEBN	Pulmonary metastasis screen	Quality control	Analysis	MEBN37.2e	doi:10.6084/m9.figshare.c.3729568	figshare	doi:10.6084/m9.figshare.c.3729568	https://doi.org/10.6084/m9.figshare.c.3729568	Irf7
MEGQ	Pulmonary metastasis screen	Quality control	Analysis	MEGQ21.2h	doi:10.6084/m9.figshare.c.3729568	figshare	doi:10.6084/m9.figshare.c.3729568	https://doi.org/10.6084/m9.figshare.c.3729568	Tceal5
MEGQ	Pulmonary metastasis screen	Quality control	Analysis	MEGQ21.2g	doi:10.6084/m9.figshare.c.3729568	figshare	doi:10.6084/m9.figshare.c.3729568	https://doi.org/10.6084/m9.figshare.c.3729568	Tceal5
MEGQ	Pulmonary metastasis screen	Quality control	Analysis	MEGQ21.2f	doi:10.6084/m9.figshare.c.3729568	figshare	doi:10.6084/m9.figshare.c.3729568	https://doi.org/10.6084/m9.figshare.c.3729568	Tceal5
MEGQ	Pulmonary metastasis screen	Quality control	Analysis	MEGQ21.2e	doi:10.6084/m9.figshare.c.3729568	figshare	doi:10.6084/m9.figshare.c.3729568	https://doi.org/10.6084/m9.figshare.c.3729568	Tceal5
MEGQ	Pulmonary metastasis screen	Quality control	Analysis	MEGQ20.2g	doi:10.6084/m9.figshare.c.3729568	figshare	doi:10.6084/m9.figshare.c.3729568	https://doi.org/10.6084/m9.figshare.c.3729568	Tceal5
MEMW	Pulmonary metastasis screen	Quality control	Analysis	MEMW17.2c	doi:10.6084/m9.figshare.c.3729568	figshare	doi:10.6084/m9.figshare.c.3729568	https://doi.org/10.6084/m9.figshare.c.3729568	wildtype
MEMW	Pulmonary metastasis screen	Quality control	Analysis	MEMW17.2b	doi:10.6084/m9.figshare.c.3729568	figshare	doi:10.6084/m9.figshare.c.3729568	https://doi.org/10.6084/m9.figshare.c.3729568	wildtype
MEMW	Pulmonary metastasis screen	Quality control	Analysis	MEMW17.2a	doi:10.6084/m9.figshare.c.3729568	figshare	doi:10.6084/m9.figshare.c.3729568	https://doi.org/10.6084/m9.figshare.c.3729568	wildtype
CBLT	Pulmonary metastasis screen	Quality control	Analysis	CBLT2058.4e	doi:10.6084/m9.figshare.c.3729568	figshare	doi:10.6084/m9.figshare.c.3729568	https://doi.org/10.6084/m9.figshare.c.3729568	wildtype
CBLT	Pulmonary metastasis screen	Quality control	Analysis	CBLT2058.4d	doi:10.6084/m9.figshare.c.3729568	figshare	doi:10.6084/m9.figshare.c.3729568	https://doi.org/10.6084/m9.figshare.c.3729568	wildtype
CBLT	Pulmonary metastasis screen	Quality control	Analysis	CBLT2058.4c	doi:10.6084/m9.figshare.c.3729568	figshare	doi:10.6084/m9.figshare.c.3729568	https://doi.org/10.6084/m9.figshare.c.3729568	wildtype
CBLT	Pulmonary metastasis screen	Quality control	Analysis	CBLT2058.4b	doi:10.6084/m9.figshare.c.3729568	figshare	doi:10.6084/m9.figshare.c.3729568	https://doi.org/10.6084/m9.figshare.c.3729568	wildtype
CBLT	Pulmonary metastasis screen	Quality control	Analysis	CBLT2058.4a	doi:10.6084/m9.figshare.c.3729568	figshare	doi:10.6084/m9.figshare.c.3729568	https://doi.org/10.6084/m9.figshare.c.3729568	wildtype
CBLT	Pulmonary metastasis screen	Quality control	Analysis	CBLT2058.4f	doi:10.6084/m9.figshare.c.3729568	figshare	doi:10.6084/m9.figshare.c.3729568	https://doi.org/10.6084/m9.figshare.c.3729568	wildtype
MEJH	Pulmonary metastasis screen	Quality control	Analysis	MEJH28.2b	doi:10.6084/m9.figshare.c.3729568	figshare	doi:10.6084/m9.figshare.c.3729568	https://doi.org/10.6084/m9.figshare.c.3729568	Rbmx
MEJH	Pulmonary metastasis screen	Quality control	Analysis	MEJH28.2a	doi:10.6084/m9.figshare.c.3729568	figshare	doi:10.6084/m9.figshare.c.3729568	https://doi.org/10.6084/m9.figshare.c.3729568	Rbmx
MEJH	Pulmonary metastasis screen	Quality control	Analysis	MEJH27.3b	doi:10.6084/m9.figshare.c.3729568	figshare	doi:10.6084/m9.figshare.c.3729568	https://doi.org/10.6084/m9.figshare.c.3729568	Rbmx
MCHV	Pulmonary metastasis screen	Quality control	Analysis	MCHV76.1b	doi:10.6084/m9.figshare.c.3729568	figshare	doi:10.6084/m9.figshare.c.3729568	https://doi.org/10.6084/m9.figshare.c.3729568	Rcor2
MCHV	Pulmonary metastasis screen	Quality control	Analysis	MCHV76.1a	doi:10.6084/m9.figshare.c.3729568	figshare	doi:10.6084/m9.figshare.c.3729568	https://doi.org/10.6084/m9.figshare.c.3729568	Rcor2
MCHV	Pulmonary metastasis screen	Quality control	Analysis	MCHV74.1c	doi:10.6084/m9.figshare.c.3729568	figshare	doi:10.6084/m9.figshare.c.3729568	https://doi.org/10.6084/m9.figshare.c.3729568	Rcor2
MCHV	Pulmonary metastasis screen	Quality control	Analysis	MCHV74.1b	doi:10.6084/m9.figshare.c.3729568	figshare	doi:10.6084/m9.figshare.c.3729568	https://doi.org/10.6084/m9.figshare.c.3729568	Rcor2
MCHV	Pulmonary metastasis screen	Quality control	Analysis	MCHV68.2c	doi:10.6084/m9.figshare.c.3729568	figshare	doi:10.6084/m9.figshare.c.3729568	https://doi.org/10.6084/m9.figshare.c.3729568	Rcor2
MCHV	Pulmonary metastasis screen	Quality control	Analysis	MCHV68.2b	doi:10.6084/m9.figshare.c.3729568	figshare	doi:10.6084/m9.figshare.c.3729568	https://doi.org/10.6084/m9.figshare.c.3729568	Rcor2
MCHV	Pulmonary metastasis screen	Quality control	Analysis	MCHV68.2a	doi:10.6084/m9.figshare.c.3729568	figshare	doi:10.6084/m9.figshare.c.3729568	https://doi.org/10.6084/m9.figshare.c.3729568	Rcor2
MEKD	Pulmonary metastasis screen	Quality control	Analysis	MEKD34.1f	doi:10.6084/m9.figshare.c.3729568	figshare	doi:10.6084/m9.figshare.c.3729568	https://doi.org/10.6084/m9.figshare.c.3729568	Tatdn3
MEKD	Pulmonary metastasis screen	Quality control	Analysis	MEKD34.1e	doi:10.6084/m9.figshare.c.3729568	figshare	doi:10.6084/m9.figshare.c.3729568	https://doi.org/10.6084/m9.figshare.c.3729568	Tatdn3
MEKD	Pulmonary metastasis screen	Quality control	Analysis	MEKD34.1a	doi:10.6084/m9.figshare.c.3729568	figshare	doi:10.6084/m9.figshare.c.3729568	https://doi.org/10.6084/m9.figshare.c.3729568	Tatdn3
MEKD	Pulmonary metastasis screen	Quality control	Analysis	MEKD33.1b	doi:10.6084/m9.figshare.c.3729568	figshare	doi:10.6084/m9.figshare.c.3729568	https://doi.org/10.6084/m9.figshare.c.3729568	Tatdn3
MEKD	Pulmonary metastasis screen	Quality control	Analysis	MEKD28.2f	doi:10.6084/m9.figshare.c.3729568	figshare	doi:10.6084/m9.figshare.c.3729568	https://doi.org/10.6084/m9.figshare.c.3729568	Tatdn3
MEKD	Pulmonary metastasis screen	Quality control	Analysis	MEKD28.2d	doi:10.6084/m9.figshare.c.3729568	figshare	doi:10.6084/m9.figshare.c.3729568	https://doi.org/10.6084/m9.figshare.c.3729568	Tatdn3
MCZY	Pulmonary metastasis screen	Quality control	Analysis	MCZY63.1c	doi:10.6084/m9.figshare.c.3729568	figshare	doi:10.6084/m9.figshare.c.3729568	https://doi.org/10.6084/m9.figshare.c.3729568	Dlg3
MCZY	Pulmonary metastasis screen	Quality control	Analysis	MCZY63.1b	doi:10.6084/m9.figshare.c.3729568	figshare	doi:10.6084/m9.figshare.c.3729568	https://doi.org/10.6084/m9.figshare.c.3729568	Dlg3
MCZY	Pulmonary metastasis screen	Quality control	Analysis	MCZY63.1a	doi:10.6084/m9.figshare.c.3729568	figshare	doi:10.6084/m9.figshare.c.3729568	https://doi.org/10.6084/m9.figshare.c.3729568	Dlg3
MEDL	Pulmonary metastasis screen	Quality control	Analysis	MEDL27.3c	doi:10.6084/m9.figshare.c.3729568	figshare	doi:10.6084/m9.figshare.c.3729568	https://doi.org/10.6084/m9.figshare.c.3729568	2610029G23Rik
MEDL	Pulmonary metastasis screen	Quality control	Analysis	MEDL27.3b	doi:10.6084/m9.figshare.c.3729568	figshare	doi:10.6084/m9.figshare.c.3729568	https://doi.org/10.6084/m9.figshare.c.3729568	2610029G23Rik
MEDL	Pulmonary metastasis screen	Quality control	Analysis	MEDL27.3a	doi:10.6084/m9.figshare.c.3729568	figshare	doi:10.6084/m9.figshare.c.3729568	https://doi.org/10.6084/m9.figshare.c.3729568	2610029G23Rik
MECV	Pulmonary metastasis screen	Quality control	Analysis	MECV33.1a	doi:10.6084/m9.figshare.c.3729568	figshare	doi:10.6084/m9.figshare.c.3729568	https://doi.org/10.6084/m9.figshare.c.3729568	Apool
MECV	Pulmonary metastasis screen	Quality control	Analysis	MECV32.2a	doi:10.6084/m9.figshare.c.3729568	figshare	doi:10.6084/m9.figshare.c.3729568	https://doi.org/10.6084/m9.figshare.c.3729568	Apool
MECV	Pulmonary metastasis screen	Quality control	Analysis	MECV27.2b	doi:10.6084/m9.figshare.c.3729568	figshare	doi:10.6084/m9.figshare.c.3729568	https://doi.org/10.6084/m9.figshare.c.3729568	Apool
MECV	Pulmonary metastasis screen	Quality control	Analysis	MECV27.2a	doi:10.6084/m9.figshare.c.3729568	figshare	doi:10.6084/m9.figshare.c.3729568	https://doi.org/10.6084/m9.figshare.c.3729568	Apool
MERM	Pulmonary metastasis screen	Quality control	Analysis	MERM29.2c	doi:10.6084/m9.figshare.c.3729568	figshare	doi:10.6084/m9.figshare.c.3729568	https://doi.org/10.6084/m9.figshare.c.3729568	Dcdc2c
MERM	Pulmonary metastasis screen	Quality control	Analysis	MERM29.2b	doi:10.6084/m9.figshare.c.3729568	figshare	doi:10.6084/m9.figshare.c.3729568	https://doi.org/10.6084/m9.figshare.c.3729568	Dcdc2c
MERM	Pulmonary metastasis screen	Quality control	Analysis	MERM29.2a	doi:10.6084/m9.figshare.c.3729568	figshare	doi:10.6084/m9.figshare.c.3729568	https://doi.org/10.6084/m9.figshare.c.3729568	Dcdc2c
MEKM	Pulmonary metastasis screen	Quality control	Analysis	MEKM31.3c	doi:10.6084/m9.figshare.c.3729568	figshare	doi:10.6084/m9.figshare.c.3729568	https://doi.org/10.6084/m9.figshare.c.3729568	Exoc3l2
MEKM	Pulmonary metastasis screen	Quality control	Analysis	MEKM29.4h	doi:10.6084/m9.figshare.c.3729568	figshare	doi:10.6084/m9.figshare.c.3729568	https://doi.org/10.6084/m9.figshare.c.3729568	Exoc3l2
MEKM	Pulmonary metastasis screen	Quality control	Analysis	MEKM31.3a	doi:10.6084/m9.figshare.c.3729568	figshare	doi:10.6084/m9.figshare.c.3729568	https://doi.org/10.6084/m9.figshare.c.3729568	Exoc3l2
MEKM	Pulmonary metastasis screen	Quality control	Analysis	MEKM29.4d	doi:10.6084/m9.figshare.c.3729568	figshare	doi:10.6084/m9.figshare.c.3729568	https://doi.org/10.6084/m9.figshare.c.3729568	Exoc3l2
MEKM	Pulmonary metastasis screen	Quality control	Analysis	MEKM29.4b	doi:10.6084/m9.figshare.c.3729568	figshare	doi:10.6084/m9.figshare.c.3729568	https://doi.org/10.6084/m9.figshare.c.3729568	Exoc3l2
SPNB	Pulmonary metastasis screen	Quality control	Analysis	SPNB2.1b	doi:10.6084/m9.figshare.c.3729568	figshare	doi:10.6084/m9.figshare.c.3729568	https://doi.org/10.6084/m9.figshare.c.3729568	Sptbn1
SPNB	Pulmonary metastasis screen	Quality control	Analysis	SPNB2.1a	doi:10.6084/m9.figshare.c.3729568	figshare	doi:10.6084/m9.figshare.c.3729568	https://doi.org/10.6084/m9.figshare.c.3729568	Sptbn1
SPNB	Pulmonary metastasis screen	Quality control	Analysis	SPNB1.1b	doi:10.6084/m9.figshare.c.3729568	figshare	doi:10.6084/m9.figshare.c.3729568	https://doi.org/10.6084/m9.figshare.c.3729568	Sptbn1
SPNB	Pulmonary metastasis screen	Quality control	Analysis	SPNB1.1a	doi:10.6084/m9.figshare.c.3729568	figshare	doi:10.6084/m9.figshare.c.3729568	https://doi.org/10.6084/m9.figshare.c.3729568	Sptbn1
MEHJ	Pulmonary metastasis screen	Quality control	Analysis	MEHJ24.2c	doi:10.6084/m9.figshare.c.3729568	figshare	doi:10.6084/m9.figshare.c.3729568	https://doi.org/10.6084/m9.figshare.c.3729568	Cpsf3
MEHJ	Pulmonary metastasis screen	Quality control	Analysis	MEHJ24.2b	doi:10.6084/m9.figshare.c.3729568	figshare	doi:10.6084/m9.figshare.c.3729568	https://doi.org/10.6084/m9.figshare.c.3729568	Cpsf3
MEHJ	Pulmonary metastasis screen	Quality control	Analysis	MEHJ24.2a	doi:10.6084/m9.figshare.c.3729568	figshare	doi:10.6084/m9.figshare.c.3729568	https://doi.org/10.6084/m9.figshare.c.3729568	Cpsf3
MEVA	Pulmonary metastasis screen	Quality control	Analysis	MEVA17.2g	doi:10.6084/m9.figshare.c.3729568	figshare	doi:10.6084/m9.figshare.c.3729568	https://doi.org/10.6084/m9.figshare.c.3729568	wildtype
MEVA	Pulmonary metastasis screen	Quality control	Analysis	MEVA17.2f	doi:10.6084/m9.figshare.c.3729568	figshare	doi:10.6084/m9.figshare.c.3729568	https://doi.org/10.6084/m9.figshare.c.3729568	wildtype
MEVA	Pulmonary metastasis screen	Quality control	Analysis	MEVA17.2c	doi:10.6084/m9.figshare.c.3729568	figshare	doi:10.6084/m9.figshare.c.3729568	https://doi.org/10.6084/m9.figshare.c.3729568	wildtype
MEZP	Pulmonary metastasis screen	Quality control	Analysis	MEZP20.2f	doi:10.6084/m9.figshare.c.3729568	figshare	doi:10.6084/m9.figshare.c.3729568	https://doi.org/10.6084/m9.figshare.c.3729568	wildtype
MEZP	Pulmonary metastasis screen	Quality control	Analysis	MEZP20.2e	doi:10.6084/m9.figshare.c.3729568	figshare	doi:10.6084/m9.figshare.c.3729568	https://doi.org/10.6084/m9.figshare.c.3729568	wildtype
MEZP	Pulmonary metastasis screen	Quality control	Analysis	MEZP20.2c	doi:10.6084/m9.figshare.c.3729568	figshare	doi:10.6084/m9.figshare.c.3729568	https://doi.org/10.6084/m9.figshare.c.3729568	wildtype
MFBN	Pulmonary metastasis screen	Quality control	Analysis	MFBN15.1g	doi:10.6084/m9.figshare.c.3729568	figshare	doi:10.6084/m9.figshare.c.3729568	https://doi.org/10.6084/m9.figshare.c.3729568	wildtype
MFBN	Pulmonary metastasis screen	Quality control	Analysis	MFBN15.1f	doi:10.6084/m9.figshare.c.3729568	figshare	doi:10.6084/m9.figshare.c.3729568	https://doi.org/10.6084/m9.figshare.c.3729568	wildtype
MFBN	Pulmonary metastasis screen	Quality control	Analysis	MFBN15.1d	doi:10.6084/m9.figshare.c.3729568	figshare	doi:10.6084/m9.figshare.c.3729568	https://doi.org/10.6084/m9.figshare.c.3729568	wildtype
MECV	Pulmonary metastasis screen	Quality control	Analysis	MECV33.1d	doi:10.6084/m9.figshare.c.3729568	figshare	doi:10.6084/m9.figshare.c.3729568	https://doi.org/10.6084/m9.figshare.c.3729568	Apool
MECV	Pulmonary metastasis screen	Quality control	Analysis	MECV32.2f	doi:10.6084/m9.figshare.c.3729568	figshare	doi:10.6084/m9.figshare.c.3729568	https://doi.org/10.6084/m9.figshare.c.3729568	Apool
MECV	Pulmonary metastasis screen	Quality control	Analysis	MECV32.2e	doi:10.6084/m9.figshare.c.3729568	figshare	doi:10.6084/m9.figshare.c.3729568	https://doi.org/10.6084/m9.figshare.c.3729568	Apool
MECV	Pulmonary metastasis screen	Quality control	Analysis	MECV27.2d	doi:10.6084/m9.figshare.c.3729568	figshare	doi:10.6084/m9.figshare.c.3729568	https://doi.org/10.6084/m9.figshare.c.3729568	Apool
MECV	Pulmonary metastasis screen	Quality control	Analysis	MECV27.2c	doi:10.6084/m9.figshare.c.3729568	figshare	doi:10.6084/m9.figshare.c.3729568	https://doi.org/10.6084/m9.figshare.c.3729568	Apool
MERM	Pulmonary metastasis screen	Quality control	Analysis	MERM29.2g	doi:10.6084/m9.figshare.c.3729568	figshare	doi:10.6084/m9.figshare.c.3729568	https://doi.org/10.6084/m9.figshare.c.3729568	Dcdc2c
MERM	Pulmonary metastasis screen	Quality control	Analysis	MERM29.2f	doi:10.6084/m9.figshare.c.3729568	figshare	doi:10.6084/m9.figshare.c.3729568	https://doi.org/10.6084/m9.figshare.c.3729568	Dcdc2c
MERM	Pulmonary metastasis screen	Quality control	Analysis	MERM29.2e	doi:10.6084/m9.figshare.c.3729568	figshare	doi:10.6084/m9.figshare.c.3729568	https://doi.org/10.6084/m9.figshare.c.3729568	Dcdc2c
MERM	Pulmonary metastasis screen	Quality control	Analysis	MERM29.2d	doi:10.6084/m9.figshare.c.3729568	figshare	doi:10.6084/m9.figshare.c.3729568	https://doi.org/10.6084/m9.figshare.c.3729568	Dcdc2c
MEKD	Pulmonary metastasis screen	Quality control	Analysis	MEKD34.1i	doi:10.6084/m9.figshare.c.3729568	figshare	doi:10.6084/m9.figshare.c.3729568	https://doi.org/10.6084/m9.figshare.c.3729568	Tatdn3
MEKD	Pulmonary metastasis screen	Quality control	Analysis	MEKD33.1f	doi:10.6084/m9.figshare.c.3729568	figshare	doi:10.6084/m9.figshare.c.3729568	https://doi.org/10.6084/m9.figshare.c.3729568	Tatdn3
MEKD	Pulmonary metastasis screen	Quality control	Analysis	MEKD31.2h	doi:10.6084/m9.figshare.c.3729568	figshare	doi:10.6084/m9.figshare.c.3729568	https://doi.org/10.6084/m9.figshare.c.3729568	Tatdn3
MEKD	Pulmonary metastasis screen	Quality control	Analysis	MEKD28.2i	doi:10.6084/m9.figshare.c.3729568	figshare	doi:10.6084/m9.figshare.c.3729568	https://doi.org/10.6084/m9.figshare.c.3729568	Tatdn3
MEKD	Pulmonary metastasis screen	Quality control	Analysis	MEKD28.2h	doi:10.6084/m9.figshare.c.3729568	figshare	doi:10.6084/m9.figshare.c.3729568	https://doi.org/10.6084/m9.figshare.c.3729568	Tatdn3
MYZM	Pulmonary metastasis screen	Quality control	Analysis	MYZM4.1a	doi:10.6084/m9.figshare.c.3729568	figshare	doi:10.6084/m9.figshare.c.3729568	https://doi.org/10.6084/m9.figshare.c.3729568	Mysm1
MYZM	Pulmonary metastasis screen	Quality control	Analysis	MYZM3.2e	doi:10.6084/m9.figshare.c.3729568	figshare	doi:10.6084/m9.figshare.c.3729568	https://doi.org/10.6084/m9.figshare.c.3729568	Mysm1
MYZM	Pulmonary metastasis screen	Quality control	Analysis	MYZM3.2d	doi:10.6084/m9.figshare.c.3729568	figshare	doi:10.6084/m9.figshare.c.3729568	https://doi.org/10.6084/m9.figshare.c.3729568	Mysm1
MYZM	Pulmonary metastasis screen	Quality control	Analysis	MYZM10.1d	doi:10.6084/m9.figshare.c.3729568	figshare	doi:10.6084/m9.figshare.c.3729568	https://doi.org/10.6084/m9.figshare.c.3729568	Mysm1
NFK	Pulmonary metastasis screen	Quality control	Analysis	NFK6.1h	doi:10.6084/m9.figshare.c.3729568	figshare	doi:10.6084/m9.figshare.c.3729568	https://doi.org/10.6084/m9.figshare.c.3729568	Nfkb1
NFK	Pulmonary metastasis screen	Quality control	Analysis	NFK6.1f	doi:10.6084/m9.figshare.c.3729568	figshare	doi:10.6084/m9.figshare.c.3729568	https://doi.org/10.6084/m9.figshare.c.3729568	Nfkb1
NFK	Pulmonary metastasis screen	Quality control	Analysis	NFK6.1e	doi:10.6084/m9.figshare.c.3729568	figshare	doi:10.6084/m9.figshare.c.3729568	https://doi.org/10.6084/m9.figshare.c.3729568	Nfkb1
MYZM	Pulmonary metastasis screen	Quality control	Analysis	MYZM5.1b	doi:10.6084/m9.figshare.c.3729568	figshare	doi:10.6084/m9.figshare.c.3729568	https://doi.org/10.6084/m9.figshare.c.3729568	Mysm1
MYZM	Pulmonary metastasis screen	Quality control	Analysis	MYZM4.1c	doi:10.6084/m9.figshare.c.3729568	figshare	doi:10.6084/m9.figshare.c.3729568	https://doi.org/10.6084/m9.figshare.c.3729568	Mysm1
MYZM	Pulmonary metastasis screen	Quality control	Analysis	MYZM4.1b	doi:10.6084/m9.figshare.c.3729568	figshare	doi:10.6084/m9.figshare.c.3729568	https://doi.org/10.6084/m9.figshare.c.3729568	Mysm1
MYZM	Pulmonary metastasis screen	Quality control	Analysis	MYZM3.2c	doi:10.6084/m9.figshare.c.3729568	figshare	doi:10.6084/m9.figshare.c.3729568	https://doi.org/10.6084/m9.figshare.c.3729568	Mysm1
MYZM	Pulmonary metastasis screen	Quality control	Analysis	MYZM3.2b	doi:10.6084/m9.figshare.c.3729568	figshare	doi:10.6084/m9.figshare.c.3729568	https://doi.org/10.6084/m9.figshare.c.3729568	Mysm1
MYZM	Pulmonary metastasis screen	Quality control	Analysis	MYZM3.2a	doi:10.6084/m9.figshare.c.3729568	figshare	doi:10.6084/m9.figshare.c.3729568	https://doi.org/10.6084/m9.figshare.c.3729568	Mysm1
MYZM	Pulmonary metastasis screen	Quality control	Analysis	MYZM10.1e	doi:10.6084/m9.figshare.c.3729568	figshare	doi:10.6084/m9.figshare.c.3729568	https://doi.org/10.6084/m9.figshare.c.3729568	Mysm1
MYZM	Pulmonary metastasis screen	Quality control	Analysis	MYZM10.1c	doi:10.6084/m9.figshare.c.3729568	figshare	doi:10.6084/m9.figshare.c.3729568	https://doi.org/10.6084/m9.figshare.c.3729568	Mysm1
MYZM	Pulmonary metastasis screen	Quality control	Analysis	MYZM10.1b	doi:10.6084/m9.figshare.c.3729568	figshare	doi:10.6084/m9.figshare.c.3729568	https://doi.org/10.6084/m9.figshare.c.3729568	Mysm1
MYZM	Pulmonary metastasis screen	Quality control	Analysis	MYZM10.1a	doi:10.6084/m9.figshare.c.3729568	figshare	doi:10.6084/m9.figshare.c.3729568	https://doi.org/10.6084/m9.figshare.c.3729568	Mysm1
MYZM	Pulmonary metastasis screen	Quality control	Analysis	MYZM3.2i	doi:10.6084/m9.figshare.c.3729568	figshare	doi:10.6084/m9.figshare.c.3729568	https://doi.org/10.6084/m9.figshare.c.3729568	Mysm1
NFK	Pulmonary metastasis screen	Quality control	Analysis	NFK5.1f	doi:10.6084/m9.figshare.c.3729568	figshare	doi:10.6084/m9.figshare.c.3729568	https://doi.org/10.6084/m9.figshare.c.3729568	Nfkb1
NFK	Pulmonary metastasis screen	Quality control	Analysis	NFK5.1e	doi:10.6084/m9.figshare.c.3729568	figshare	doi:10.6084/m9.figshare.c.3729568	https://doi.org/10.6084/m9.figshare.c.3729568	Nfkb1
NFK	Pulmonary metastasis screen	Quality control	Analysis	NFK5.1d	doi:10.6084/m9.figshare.c.3729568	figshare	doi:10.6084/m9.figshare.c.3729568	https://doi.org/10.6084/m9.figshare.c.3729568	Nfkb1
MYZM	Pulmonary metastasis screen	Quality control	Analysis	MYZM8.1g	doi:10.6084/m9.figshare.c.3729568	figshare	doi:10.6084/m9.figshare.c.3729568	https://doi.org/10.6084/m9.figshare.c.3729568	Mysm1
MYZM	Pulmonary metastasis screen	Quality control	Analysis	MYZM8.1f	doi:10.6084/m9.figshare.c.3729568	figshare	doi:10.6084/m9.figshare.c.3729568	https://doi.org/10.6084/m9.figshare.c.3729568	Mysm1
MYZM	Pulmonary metastasis screen	Quality control	Analysis	MYZM5.1e	doi:10.6084/m9.figshare.c.3729568	figshare	doi:10.6084/m9.figshare.c.3729568	https://doi.org/10.6084/m9.figshare.c.3729568	Mysm1
MYZM	Pulmonary metastasis screen	Quality control	Analysis	MYZM10.1h	doi:10.6084/m9.figshare.c.3729568	figshare	doi:10.6084/m9.figshare.c.3729568	https://doi.org/10.6084/m9.figshare.c.3729568	Mysm1
MYZM	Pulmonary metastasis screen	Quality control	Analysis	MYZM10.1g	doi:10.6084/m9.figshare.c.3729568	figshare	doi:10.6084/m9.figshare.c.3729568	https://doi.org/10.6084/m9.figshare.c.3729568	Mysm1
MYZM	Pulmonary metastasis screen	Quality control	Analysis	MYZM10.1f	doi:10.6084/m9.figshare.c.3729568	figshare	doi:10.6084/m9.figshare.c.3729568	https://doi.org/10.6084/m9.figshare.c.3729568	Mysm1
BRDE	Pulmonary metastasis screen	Quality control	Analysis	BRDE13.2c	doi:10.6084/m9.figshare.c.3729568	figshare	doi:10.6084/m9.figshare.c.3729568	https://doi.org/10.6084/m9.figshare.c.3729568	Brd8
BRDE	Pulmonary metastasis screen	Quality control	Analysis	BRDE13.1c	doi:10.6084/m9.figshare.c.3729568	figshare	doi:10.6084/m9.figshare.c.3729568	https://doi.org/10.6084/m9.figshare.c.3729568	Brd8
BRDE	Pulmonary metastasis screen	Quality control	Analysis	BRDE13.1b	doi:10.6084/m9.figshare.c.3729568	figshare	doi:10.6084/m9.figshare.c.3729568	https://doi.org/10.6084/m9.figshare.c.3729568	Brd8
BRDE	Pulmonary metastasis screen	Quality control	Analysis	BRDE13.1a	doi:10.6084/m9.figshare.c.3729568	figshare	doi:10.6084/m9.figshare.c.3729568	https://doi.org/10.6084/m9.figshare.c.3729568	Brd8
BRDE	Pulmonary metastasis screen	Quality control	Analysis	BRDE12.2d	doi:10.6084/m9.figshare.c.3729568	figshare	doi:10.6084/m9.figshare.c.3729568	https://doi.org/10.6084/m9.figshare.c.3729568	Brd8
BRDE	Pulmonary metastasis screen	Quality control	Analysis	BRDE12.2c	doi:10.6084/m9.figshare.c.3729568	figshare	doi:10.6084/m9.figshare.c.3729568	https://doi.org/10.6084/m9.figshare.c.3729568	Brd8
BRDE	Pulmonary metastasis screen	Quality control	Analysis	BRDE12.2b	doi:10.6084/m9.figshare.c.3729568	figshare	doi:10.6084/m9.figshare.c.3729568	https://doi.org/10.6084/m9.figshare.c.3729568	Brd8
BRDE	Pulmonary metastasis screen	Quality control	Analysis	BRDE12.2a	doi:10.6084/m9.figshare.c.3729568	figshare	doi:10.6084/m9.figshare.c.3729568	https://doi.org/10.6084/m9.figshare.c.3729568	Brd8
NFK	Pulmonary metastasis screen	Quality control	Analysis	NFK6.1d	doi:10.6084/m9.figshare.c.3729568	figshare	doi:10.6084/m9.figshare.c.3729568	https://doi.org/10.6084/m9.figshare.c.3729568	Nfkb1
NFK	Pulmonary metastasis screen	Quality control	Analysis	NFK6.1c	doi:10.6084/m9.figshare.c.3729568	figshare	doi:10.6084/m9.figshare.c.3729568	https://doi.org/10.6084/m9.figshare.c.3729568	Nfkb1
NFK	Pulmonary metastasis screen	Quality control	Analysis	NFK6.1b	doi:10.6084/m9.figshare.c.3729568	figshare	doi:10.6084/m9.figshare.c.3729568	https://doi.org/10.6084/m9.figshare.c.3729568	Nfkb1
BRDE	Pulmonary metastasis screen	Quality control	Analysis	BRDE13.2f	doi:10.6084/m9.figshare.c.3729568	figshare	doi:10.6084/m9.figshare.c.3729568	https://doi.org/10.6084/m9.figshare.c.3729568	Brd8
BRDE	Pulmonary metastasis screen	Quality control	Analysis	BRDE13.2e	doi:10.6084/m9.figshare.c.3729568	figshare	doi:10.6084/m9.figshare.c.3729568	https://doi.org/10.6084/m9.figshare.c.3729568	Brd8
BRDE	Pulmonary metastasis screen	Quality control	Analysis	BRDE13.2d	doi:10.6084/m9.figshare.c.3729568	figshare	doi:10.6084/m9.figshare.c.3729568	https://doi.org/10.6084/m9.figshare.c.3729568	Brd8
BRDE	Pulmonary metastasis screen	Quality control	Analysis	BRDE13.2b	doi:10.6084/m9.figshare.c.3729568	figshare	doi:10.6084/m9.figshare.c.3729568	https://doi.org/10.6084/m9.figshare.c.3729568	Brd8
BRDE	Pulmonary metastasis screen	Quality control	Analysis	BRDE13.2a	doi:10.6084/m9.figshare.c.3729568	figshare	doi:10.6084/m9.figshare.c.3729568	https://doi.org/10.6084/m9.figshare.c.3729568	Brd8
BRDE	Pulmonary metastasis screen	Quality control	Analysis	BRDE13.1d	doi:10.6084/m9.figshare.c.3729568	figshare	doi:10.6084/m9.figshare.c.3729568	https://doi.org/10.6084/m9.figshare.c.3729568	Brd8
BRDE	Pulmonary metastasis screen	Quality control	Analysis	BRDE12.1b	doi:10.6084/m9.figshare.c.3729568	figshare	doi:10.6084/m9.figshare.c.3729568	https://doi.org/10.6084/m9.figshare.c.3729568	Brd8
MCKW	Pulmonary metastasis screen	Quality control	Analysis	MCKW79.1f	doi:10.6084/m9.figshare.c.3729568	figshare	doi:10.6084/m9.figshare.c.3729568	https://doi.org/10.6084/m9.figshare.c.3729568	Kifap3
MCKW	Pulmonary metastasis screen	Quality control	Analysis	MCKW79.1e	doi:10.6084/m9.figshare.c.3729568	figshare	doi:10.6084/m9.figshare.c.3729568	https://doi.org/10.6084/m9.figshare.c.3729568	Kifap3
MCKW	Pulmonary metastasis screen	Quality control	Analysis	MCKW78.1c	doi:10.6084/m9.figshare.c.3729568	figshare	doi:10.6084/m9.figshare.c.3729568	https://doi.org/10.6084/m9.figshare.c.3729568	Kifap3
MCKW	Pulmonary metastasis screen	Quality control	Analysis	MCKW77.1h	doi:10.6084/m9.figshare.c.3729568	figshare	doi:10.6084/m9.figshare.c.3729568	https://doi.org/10.6084/m9.figshare.c.3729568	Kifap3
MCKW	Pulmonary metastasis screen	Quality control	Analysis	MCKW77.1e	doi:10.6084/m9.figshare.c.3729568	figshare	doi:10.6084/m9.figshare.c.3729568	https://doi.org/10.6084/m9.figshare.c.3729568	Kifap3
MCKW	Pulmonary metastasis screen	Quality control	Analysis	MCKW72.1d	doi:10.6084/m9.figshare.c.3729568	figshare	doi:10.6084/m9.figshare.c.3729568	https://doi.org/10.6084/m9.figshare.c.3729568	Kifap3
CYFP	Pulmonary metastasis screen	Quality control	Analysis	CYFP8.2h	doi:10.6084/m9.figshare.c.3729568	figshare	doi:10.6084/m9.figshare.c.3729568	https://doi.org/10.6084/m9.figshare.c.3729568	Cyfip1
CYFP	Pulmonary metastasis screen	Quality control	Analysis	CYFP8.2f	doi:10.6084/m9.figshare.c.3729568	figshare	doi:10.6084/m9.figshare.c.3729568	https://doi.org/10.6084/m9.figshare.c.3729568	Cyfip1
CYFP	Pulmonary metastasis screen	Quality control	Analysis	CYFP8.2d	doi:10.6084/m9.figshare.c.3729568	figshare	doi:10.6084/m9.figshare.c.3729568	https://doi.org/10.6084/m9.figshare.c.3729568	Cyfip1
IRFS	Pulmonary metastasis screen	Quality control	Analysis	IRFS2.2i	doi:10.6084/m9.figshare.c.3729568	figshare	doi:10.6084/m9.figshare.c.3729568	https://doi.org/10.6084/m9.figshare.c.3729568	Irf7
IRFS	Pulmonary metastasis screen	Quality control	Analysis	IRFS2.2h	doi:10.6084/m9.figshare.c.3729568	figshare	doi:10.6084/m9.figshare.c.3729568	https://doi.org/10.6084/m9.figshare.c.3729568	Irf7
IRFS	Pulmonary metastasis screen	Quality control	Analysis	IRFS2.2f	doi:10.6084/m9.figshare.c.3729568	figshare	doi:10.6084/m9.figshare.c.3729568	https://doi.org/10.6084/m9.figshare.c.3729568	Irf7
MFEN	Pulmonary metastasis screen	Quality control	Analysis	MFEN16.1i	doi:10.6084/m9.figshare.c.3729568	figshare	doi:10.6084/m9.figshare.c.3729568	https://doi.org/10.6084/m9.figshare.c.3729568	Endou
MFEN	Pulmonary metastasis screen	Quality control	Analysis	MFEN16.1h	doi:10.6084/m9.figshare.c.3729568	figshare	doi:10.6084/m9.figshare.c.3729568	https://doi.org/10.6084/m9.figshare.c.3729568	Endou
MFEN	Pulmonary metastasis screen	Quality control	Analysis	MFEN16.1g	doi:10.6084/m9.figshare.c.3729568	figshare	doi:10.6084/m9.figshare.c.3729568	https://doi.org/10.6084/m9.figshare.c.3729568	Endou
MFEN	Pulmonary metastasis screen	Quality control	Analysis	MFEN15.1e	doi:10.6084/m9.figshare.c.3729568	figshare	doi:10.6084/m9.figshare.c.3729568	https://doi.org/10.6084/m9.figshare.c.3729568	Endou
MFEN	Pulmonary metastasis screen	Quality control	Analysis	MFEN14.1e	doi:10.6084/m9.figshare.c.3729568	figshare	doi:10.6084/m9.figshare.c.3729568	https://doi.org/10.6084/m9.figshare.c.3729568	Endou
MFEN	Pulmonary metastasis screen	Quality control	Analysis	MFEN13.1g	doi:10.6084/m9.figshare.c.3729568	figshare	doi:10.6084/m9.figshare.c.3729568	https://doi.org/10.6084/m9.figshare.c.3729568	Endou
MFEN	Pulmonary metastasis screen	Quality control	Analysis	MFEN13.1f	doi:10.6084/m9.figshare.c.3729568	figshare	doi:10.6084/m9.figshare.c.3729568	https://doi.org/10.6084/m9.figshare.c.3729568	Endou
MFEN	Pulmonary metastasis screen	Quality control	Analysis	MFEN13.1e	doi:10.6084/m9.figshare.c.3729568	figshare	doi:10.6084/m9.figshare.c.3729568	https://doi.org/10.6084/m9.figshare.c.3729568	Endou
MEJY	Pulmonary metastasis screen	Quality control	Analysis	MEJY40.1g	doi:10.6084/m9.figshare.c.3729568	figshare	doi:10.6084/m9.figshare.c.3729568	https://doi.org/10.6084/m9.figshare.c.3729568	Tomm20l
MEJY	Pulmonary metastasis screen	Quality control	Analysis	MEJY40.1f	doi:10.6084/m9.figshare.c.3729568	figshare	doi:10.6084/m9.figshare.c.3729568	https://doi.org/10.6084/m9.figshare.c.3729568	Tomm20l
MEJY	Pulmonary metastasis screen	Quality control	Analysis	MEJY39.1i	doi:10.6084/m9.figshare.c.3729568	figshare	doi:10.6084/m9.figshare.c.3729568	https://doi.org/10.6084/m9.figshare.c.3729568	Tomm20l
MEJY	Pulmonary metastasis screen	Quality control	Analysis	MEJY39.1h	doi:10.6084/m9.figshare.c.3729568	figshare	doi:10.6084/m9.figshare.c.3729568	https://doi.org/10.6084/m9.figshare.c.3729568	Tomm20l
MEJY	Pulmonary metastasis screen	Quality control	Analysis	MEJY39.1g	doi:10.6084/m9.figshare.c.3729568	figshare	doi:10.6084/m9.figshare.c.3729568	https://doi.org/10.6084/m9.figshare.c.3729568	Tomm20l
MEJY	Pulmonary metastasis screen	Quality control	Analysis	MEJY33.1h	doi:10.6084/m9.figshare.c.3729568	figshare	doi:10.6084/m9.figshare.c.3729568	https://doi.org/10.6084/m9.figshare.c.3729568	Tomm20l
MEJY	Pulmonary metastasis screen	Quality control	Analysis	MEJY32.1e	doi:10.6084/m9.figshare.c.3729568	figshare	doi:10.6084/m9.figshare.c.3729568	https://doi.org/10.6084/m9.figshare.c.3729568	Tomm20l
MEJY	Pulmonary metastasis screen	Quality control	Analysis	MEJY32.1d	doi:10.6084/m9.figshare.c.3729568	figshare	doi:10.6084/m9.figshare.c.3729568	https://doi.org/10.6084/m9.figshare.c.3729568	Tomm20l
MEJY	Pulmonary metastasis screen	Quality control	Analysis	MEJY40.1d	doi:10.6084/m9.figshare.c.3729568	figshare	doi:10.6084/m9.figshare.c.3729568	https://doi.org/10.6084/m9.figshare.c.3729568	Tomm20l
CBLT	Pulmonary metastasis screen	Quality control	Analysis	CBLT2345.2f	doi:10.6084/m9.figshare.c.3729568	figshare	doi:10.6084/m9.figshare.c.3729568	https://doi.org/10.6084/m9.figshare.c.3729568	wildtype
CBLT	Pulmonary metastasis screen	Quality control	Analysis	CBLT2345.2e	doi:10.6084/m9.figshare.c.3729568	figshare	doi:10.6084/m9.figshare.c.3729568	https://doi.org/10.6084/m9.figshare.c.3729568	wildtype
CBLT	Pulmonary metastasis screen	Quality control	Analysis	CBLT2345.2d	doi:10.6084/m9.figshare.c.3729568	figshare	doi:10.6084/m9.figshare.c.3729568	https://doi.org/10.6084/m9.figshare.c.3729568	wildtype
CBLT	Pulmonary metastasis screen	Quality control	Analysis	CBLT2345.2c	doi:10.6084/m9.figshare.c.3729568	figshare	doi:10.6084/m9.figshare.c.3729568	https://doi.org/10.6084/m9.figshare.c.3729568	wildtype
CBLT	Pulmonary metastasis screen	Quality control	Analysis	CBLT2345.2b	doi:10.6084/m9.figshare.c.3729568	figshare	doi:10.6084/m9.figshare.c.3729568	https://doi.org/10.6084/m9.figshare.c.3729568	wildtype
CBLT	Pulmonary metastasis screen	Quality control	Analysis	CBLT2345.2a	doi:10.6084/m9.figshare.c.3729568	figshare	doi:10.6084/m9.figshare.c.3729568	https://doi.org/10.6084/m9.figshare.c.3729568	wildtype
BCX	Pulmonary metastasis screen	Quality control	Analysis	BCX3.1d	doi:10.6084/m9.figshare.c.3729568	figshare	doi:10.6084/m9.figshare.c.3729568	https://doi.org/10.6084/m9.figshare.c.3729568	BC017643
BCX	Pulmonary metastasis screen	Quality control	Analysis	BCX3.1c	doi:10.6084/m9.figshare.c.3729568	figshare	doi:10.6084/m9.figshare.c.3729568	https://doi.org/10.6084/m9.figshare.c.3729568	BC017643
BCX	Pulmonary metastasis screen	Quality control	Analysis	BCX3.1b	doi:10.6084/m9.figshare.c.3729568	figshare	doi:10.6084/m9.figshare.c.3729568	https://doi.org/10.6084/m9.figshare.c.3729568	BC017643
BCX	Pulmonary metastasis screen	Quality control	Analysis	BCX3.1a	doi:10.6084/m9.figshare.c.3729568	figshare	doi:10.6084/m9.figshare.c.3729568	https://doi.org/10.6084/m9.figshare.c.3729568	BC017643
BCX	Pulmonary metastasis screen	Quality control	Analysis	BCX1.1c	doi:10.6084/m9.figshare.c.3729568	figshare	doi:10.6084/m9.figshare.c.3729568	https://doi.org/10.6084/m9.figshare.c.3729568	BC017643
BCX	Pulmonary metastasis screen	Quality control	Analysis	BCX1.1b	doi:10.6084/m9.figshare.c.3729568	figshare	doi:10.6084/m9.figshare.c.3729568	https://doi.org/10.6084/m9.figshare.c.3729568	BC017643
BCX	Pulmonary metastasis screen	Quality control	Analysis	BCX1.1a	doi:10.6084/m9.figshare.c.3729568	figshare	doi:10.6084/m9.figshare.c.3729568	https://doi.org/10.6084/m9.figshare.c.3729568	BC017643
IDO	Pulmonary metastasis screen	Quality control	Analysis	IDO2.1c	doi:10.6084/m9.figshare.c.3729568	figshare	doi:10.6084/m9.figshare.c.3729568	https://doi.org/10.6084/m9.figshare.c.3729568	Ido1
IDO	Pulmonary metastasis screen	Quality control	Analysis	IDO2.1b	doi:10.6084/m9.figshare.c.3729568	figshare	doi:10.6084/m9.figshare.c.3729568	https://doi.org/10.6084/m9.figshare.c.3729568	Ido1
IDO	Pulmonary metastasis screen	Quality control	Analysis	IDO2.1a	doi:10.6084/m9.figshare.c.3729568	figshare	doi:10.6084/m9.figshare.c.3729568	https://doi.org/10.6084/m9.figshare.c.3729568	Ido1
IDO	Pulmonary metastasis screen	Quality control	Analysis	IDO1.2d	doi:10.6084/m9.figshare.c.3729568	figshare	doi:10.6084/m9.figshare.c.3729568	https://doi.org/10.6084/m9.figshare.c.3729568	Ido1
IDO	Pulmonary metastasis screen	Quality control	Analysis	IDO1.2b	doi:10.6084/m9.figshare.c.3729568	figshare	doi:10.6084/m9.figshare.c.3729568	https://doi.org/10.6084/m9.figshare.c.3729568	Ido1
IDO	Pulmonary metastasis screen	Quality control	Analysis	IDO1.2a	doi:10.6084/m9.figshare.c.3729568	figshare	doi:10.6084/m9.figshare.c.3729568	https://doi.org/10.6084/m9.figshare.c.3729568	Ido1
MEDH	Pulmonary metastasis screen	Quality control	Analysis	MEDH41.1j	doi:10.6084/m9.figshare.c.3729568	figshare	doi:10.6084/m9.figshare.c.3729568	https://doi.org/10.6084/m9.figshare.c.3729568	Pdxk
MEDH	Pulmonary metastasis screen	Quality control	Analysis	MEDH41.1i	doi:10.6084/m9.figshare.c.3729568	figshare	doi:10.6084/m9.figshare.c.3729568	https://doi.org/10.6084/m9.figshare.c.3729568	Pdxk
MEDH	Pulmonary metastasis screen	Quality control	Analysis	MEDH41.1h	doi:10.6084/m9.figshare.c.3729568	figshare	doi:10.6084/m9.figshare.c.3729568	https://doi.org/10.6084/m9.figshare.c.3729568	Pdxk
MEDH	Pulmonary metastasis screen	Quality control	Analysis	MEDH34.1g	doi:10.6084/m9.figshare.c.3729568	figshare	doi:10.6084/m9.figshare.c.3729568	https://doi.org/10.6084/m9.figshare.c.3729568	Pdxk
MEDH	Pulmonary metastasis screen	Quality control	Analysis	MEDH34.1f	doi:10.6084/m9.figshare.c.3729568	figshare	doi:10.6084/m9.figshare.c.3729568	https://doi.org/10.6084/m9.figshare.c.3729568	Pdxk
MEDH	Pulmonary metastasis screen	Quality control	Analysis	MEDH34.1c	doi:10.6084/m9.figshare.c.3729568	figshare	doi:10.6084/m9.figshare.c.3729568	https://doi.org/10.6084/m9.figshare.c.3729568	Pdxk
CYFP	Pulmonary metastasis screen	Quality control	Analysis	CYFP8.2i	doi:10.6084/m9.figshare.c.3729568	figshare	doi:10.6084/m9.figshare.c.3729568	https://doi.org/10.6084/m9.figshare.c.3729568	Cyfip1
RALG	Pulmonary metastasis screen	Quality control	Analysis	RALG7.2f	doi:10.6084/m9.figshare.c.3729568	figshare	doi:10.6084/m9.figshare.c.3729568	https://doi.org/10.6084/m9.figshare.c.3729568	Ralgapb
RALG	Pulmonary metastasis screen	Quality control	Analysis	RALG7.2e	doi:10.6084/m9.figshare.c.3729568	figshare	doi:10.6084/m9.figshare.c.3729568	https://doi.org/10.6084/m9.figshare.c.3729568	Ralgapb
RALG	Pulmonary metastasis screen	Quality control	Analysis	RALG7.2g	doi:10.6084/m9.figshare.c.3729568	figshare	doi:10.6084/m9.figshare.c.3729568	https://doi.org/10.6084/m9.figshare.c.3729568	Ralgapb
BCX	Pulmonary metastasis screen	Quality control	Analysis	BCX3.1f	doi:10.6084/m9.figshare.c.3729568	figshare	doi:10.6084/m9.figshare.c.3729568	https://doi.org/10.6084/m9.figshare.c.3729568	BC017643
BCX	Pulmonary metastasis screen	Quality control	Analysis	BCX3.1e	doi:10.6084/m9.figshare.c.3729568	figshare	doi:10.6084/m9.figshare.c.3729568	https://doi.org/10.6084/m9.figshare.c.3729568	BC017643
BCX	Pulmonary metastasis screen	Quality control	Analysis	BCX1.1f	doi:10.6084/m9.figshare.c.3729568	figshare	doi:10.6084/m9.figshare.c.3729568	https://doi.org/10.6084/m9.figshare.c.3729568	BC017643
BCX	Pulmonary metastasis screen	Quality control	Analysis	BCX1.1e	doi:10.6084/m9.figshare.c.3729568	figshare	doi:10.6084/m9.figshare.c.3729568	https://doi.org/10.6084/m9.figshare.c.3729568	BC017643
IDO	Pulmonary metastasis screen	Quality control	Analysis	IDO2.1d	doi:10.6084/m9.figshare.c.3729568	figshare	doi:10.6084/m9.figshare.c.3729568	https://doi.org/10.6084/m9.figshare.c.3729568	Ido1
IDO	Pulmonary metastasis screen	Quality control	Analysis	IDO1.2k	doi:10.6084/m9.figshare.c.3729568	figshare	doi:10.6084/m9.figshare.c.3729568	https://doi.org/10.6084/m9.figshare.c.3729568	Ido1
IDO	Pulmonary metastasis screen	Quality control	Analysis	IDO1.2j	doi:10.6084/m9.figshare.c.3729568	figshare	doi:10.6084/m9.figshare.c.3729568	https://doi.org/10.6084/m9.figshare.c.3729568	Ido1
IDO	Pulmonary metastasis screen	Quality control	Analysis	IDO1.2i	doi:10.6084/m9.figshare.c.3729568	figshare	doi:10.6084/m9.figshare.c.3729568	https://doi.org/10.6084/m9.figshare.c.3729568	Ido1
IDO	Pulmonary metastasis screen	Quality control	Analysis	IDO1.2h	doi:10.6084/m9.figshare.c.3729568	figshare	doi:10.6084/m9.figshare.c.3729568	https://doi.org/10.6084/m9.figshare.c.3729568	Ido1
IDO	Pulmonary metastasis screen	Quality control	Analysis	IDO1.2g	doi:10.6084/m9.figshare.c.3729568	figshare	doi:10.6084/m9.figshare.c.3729568	https://doi.org/10.6084/m9.figshare.c.3729568	Ido1
IDO	Pulmonary metastasis screen	Quality control	Analysis	IDO1.2f	doi:10.6084/m9.figshare.c.3729568	figshare	doi:10.6084/m9.figshare.c.3729568	https://doi.org/10.6084/m9.figshare.c.3729568	Ido1
IDO	Pulmonary metastasis screen	Quality control	Analysis	IDO1.2e	doi:10.6084/m9.figshare.c.3729568	figshare	doi:10.6084/m9.figshare.c.3729568	https://doi.org/10.6084/m9.figshare.c.3729568	Ido1
RALG	Pulmonary metastasis screen	Quality control	Analysis	RALG1.2d	doi:10.6084/m9.figshare.c.3729568	figshare	doi:10.6084/m9.figshare.c.3729568	https://doi.org/10.6084/m9.figshare.c.3729568	Ralgapb
RALG	Pulmonary metastasis screen	Quality control	Analysis	RALG2.2b	doi:10.6084/m9.figshare.c.3729568	figshare	doi:10.6084/m9.figshare.c.3729568	https://doi.org/10.6084/m9.figshare.c.3729568	Ralgapb
RALG	Pulmonary metastasis screen	Quality control	Analysis	RALG2.2a	doi:10.6084/m9.figshare.c.3729568	figshare	doi:10.6084/m9.figshare.c.3729568	https://doi.org/10.6084/m9.figshare.c.3729568	Ralgapb
RALG	Pulmonary metastasis screen	Quality control	Analysis	RALG1.2c	doi:10.6084/m9.figshare.c.3729568	figshare	doi:10.6084/m9.figshare.c.3729568	https://doi.org/10.6084/m9.figshare.c.3729568	Ralgapb
RALG	Pulmonary metastasis screen	Quality control	Analysis	RALG1.2a	doi:10.6084/m9.figshare.c.3729568	figshare	doi:10.6084/m9.figshare.c.3729568	https://doi.org/10.6084/m9.figshare.c.3729568	Ralgapb
NBEA	Pulmonary metastasis screen	Quality control	Analysis	MDVP62.1b	doi:10.6084/m9.figshare.c.3729568	figshare	doi:10.6084/m9.figshare.c.3729568	https://doi.org/10.6084/m9.figshare.c.3729568	Nbeal2
NBEA	Pulmonary metastasis screen	Quality control	Analysis	MDVP62.1a	doi:10.6084/m9.figshare.c.3729568	figshare	doi:10.6084/m9.figshare.c.3729568	https://doi.org/10.6084/m9.figshare.c.3729568	Nbeal2
NBEA	Pulmonary metastasis screen	Quality control	Analysis	MDVP61.1b	doi:10.6084/m9.figshare.c.3729568	figshare	doi:10.6084/m9.figshare.c.3729568	https://doi.org/10.6084/m9.figshare.c.3729568	Nbeal2
NBEA	Pulmonary metastasis screen	Quality control	Analysis	MDVP60.1c	doi:10.6084/m9.figshare.c.3729568	figshare	doi:10.6084/m9.figshare.c.3729568	https://doi.org/10.6084/m9.figshare.c.3729568	Nbeal2
NBEA	Pulmonary metastasis screen	Quality control	Analysis	MDVP61.1a	doi:10.6084/m9.figshare.c.3729568	figshare	doi:10.6084/m9.figshare.c.3729568	https://doi.org/10.6084/m9.figshare.c.3729568	Nbeal2
NBEA	Pulmonary metastasis screen	Quality control	Analysis	MDVP60.1b	doi:10.6084/m9.figshare.c.3729568	figshare	doi:10.6084/m9.figshare.c.3729568	https://doi.org/10.6084/m9.figshare.c.3729568	Nbeal2
NBEA	Pulmonary metastasis screen	Quality control	Analysis	MDVP60.1a	doi:10.6084/m9.figshare.c.3729568	figshare	doi:10.6084/m9.figshare.c.3729568	https://doi.org/10.6084/m9.figshare.c.3729568	Nbeal2
RUFY	Pulmonary metastasis screen	Quality control	Analysis	RUFY2.1a	doi:10.6084/m9.figshare.c.3729568	figshare	doi:10.6084/m9.figshare.c.3729568	https://doi.org/10.6084/m9.figshare.c.3729568	Rufy2
RUFY	Pulmonary metastasis screen	Quality control	Analysis	RUFY1.2b	doi:10.6084/m9.figshare.c.3729568	figshare	doi:10.6084/m9.figshare.c.3729568	https://doi.org/10.6084/m9.figshare.c.3729568	Rufy2
RUFY	Pulmonary metastasis screen	Quality control	Analysis	RUFY1.2a	doi:10.6084/m9.figshare.c.3729568	figshare	doi:10.6084/m9.figshare.c.3729568	https://doi.org/10.6084/m9.figshare.c.3729568	Rufy2
MDJL	Pulmonary metastasis screen	Quality control	Analysis	MDJL61.1f	doi:10.6084/m9.figshare.c.3729568	figshare	doi:10.6084/m9.figshare.c.3729568	https://doi.org/10.6084/m9.figshare.c.3729568	wildtype
MDJL	Pulmonary metastasis screen	Quality control	Analysis	MDJL61.1e	doi:10.6084/m9.figshare.c.3729568	figshare	doi:10.6084/m9.figshare.c.3729568	https://doi.org/10.6084/m9.figshare.c.3729568	wildtype
MDJL	Pulmonary metastasis screen	Quality control	Analysis	MDJL60.1g	doi:10.6084/m9.figshare.c.3729568	figshare	doi:10.6084/m9.figshare.c.3729568	https://doi.org/10.6084/m9.figshare.c.3729568	wildtype
MDJL	Pulmonary metastasis screen	Quality control	Analysis	MDJL60.1e	doi:10.6084/m9.figshare.c.3729568	figshare	doi:10.6084/m9.figshare.c.3729568	https://doi.org/10.6084/m9.figshare.c.3729568	wildtype
MDJL	Pulmonary metastasis screen	Quality control	Analysis	MDJL59.1c	doi:10.6084/m9.figshare.c.3729568	figshare	doi:10.6084/m9.figshare.c.3729568	https://doi.org/10.6084/m9.figshare.c.3729568	wildtype
MDJL	Pulmonary metastasis screen	Quality control	Analysis	MDJL59.1b	doi:10.6084/m9.figshare.c.3729568	figshare	doi:10.6084/m9.figshare.c.3729568	https://doi.org/10.6084/m9.figshare.c.3729568	wildtype
MEUK	Pulmonary metastasis screen	Quality control	Analysis	MEUK20.1i	doi:10.6084/m9.figshare.c.3729568	figshare	doi:10.6084/m9.figshare.c.3729568	https://doi.org/10.6084/m9.figshare.c.3729568	Abcb6
MEUK	Pulmonary metastasis screen	Quality control	Analysis	MEUK20.1e	doi:10.6084/m9.figshare.c.3729568	figshare	doi:10.6084/m9.figshare.c.3729568	https://doi.org/10.6084/m9.figshare.c.3729568	Abcb6
RALG	Pulmonary metastasis screen	Quality control	Analysis	RALG2.2e	doi:10.6084/m9.figshare.c.3729568	figshare	doi:10.6084/m9.figshare.c.3729568	https://doi.org/10.6084/m9.figshare.c.3729568	Ralgapb
RALG	Pulmonary metastasis screen	Quality control	Analysis	RALG1.2e	doi:10.6084/m9.figshare.c.3729568	figshare	doi:10.6084/m9.figshare.c.3729568	https://doi.org/10.6084/m9.figshare.c.3729568	Ralgapb
GPCF	Pulmonary metastasis screen	Quality control	Analysis	GPCF2.1g	doi:10.6084/m9.figshare.c.3729568	figshare	doi:10.6084/m9.figshare.c.3729568	https://doi.org/10.6084/m9.figshare.c.3729568	Gpc5
GPCF	Pulmonary metastasis screen	Quality control	Analysis	GPCF2.1f	doi:10.6084/m9.figshare.c.3729568	figshare	doi:10.6084/m9.figshare.c.3729568	https://doi.org/10.6084/m9.figshare.c.3729568	Gpc5
GPCF	Pulmonary metastasis screen	Quality control	Analysis	GPCF2.1e	doi:10.6084/m9.figshare.c.3729568	figshare	doi:10.6084/m9.figshare.c.3729568	https://doi.org/10.6084/m9.figshare.c.3729568	Gpc5
GPCF	Pulmonary metastasis screen	Quality control	Analysis	GPCF2.1d	doi:10.6084/m9.figshare.c.3729568	figshare	doi:10.6084/m9.figshare.c.3729568	https://doi.org/10.6084/m9.figshare.c.3729568	Gpc5
NBEA	Pulmonary metastasis screen	Quality control	Analysis	MDVP61.1e	doi:10.6084/m9.figshare.c.3729568	figshare	doi:10.6084/m9.figshare.c.3729568	https://doi.org/10.6084/m9.figshare.c.3729568	Nbeal2
NBEA	Pulmonary metastasis screen	Quality control	Analysis	MDVP62.1h	doi:10.6084/m9.figshare.c.3729568	figshare	doi:10.6084/m9.figshare.c.3729568	https://doi.org/10.6084/m9.figshare.c.3729568	Nbeal2
NBEA	Pulmonary metastasis screen	Quality control	Analysis	MDVP61.1f	doi:10.6084/m9.figshare.c.3729568	figshare	doi:10.6084/m9.figshare.c.3729568	https://doi.org/10.6084/m9.figshare.c.3729568	Nbeal2
NBEA	Pulmonary metastasis screen	Quality control	Analysis	MDVP61.1d	doi:10.6084/m9.figshare.c.3729568	figshare	doi:10.6084/m9.figshare.c.3729568	https://doi.org/10.6084/m9.figshare.c.3729568	Nbeal2
NBEA	Pulmonary metastasis screen	Quality control	Analysis	MDVP61.1c	doi:10.6084/m9.figshare.c.3729568	figshare	doi:10.6084/m9.figshare.c.3729568	https://doi.org/10.6084/m9.figshare.c.3729568	Nbeal2
NBEA	Pulmonary metastasis screen	Quality control	Analysis	MDVP60.1f	doi:10.6084/m9.figshare.c.3729568	figshare	doi:10.6084/m9.figshare.c.3729568	https://doi.org/10.6084/m9.figshare.c.3729568	Nbeal2
MEQW	Pulmonary metastasis screen	Quality control	Analysis	MEQW15.1g	doi:10.6084/m9.figshare.c.3729568	figshare	doi:10.6084/m9.figshare.c.3729568	https://doi.org/10.6084/m9.figshare.c.3729568	Naaa
MEQW	Pulmonary metastasis screen	Quality control	Analysis	MEQW15.1d	doi:10.6084/m9.figshare.c.3729568	figshare	doi:10.6084/m9.figshare.c.3729568	https://doi.org/10.6084/m9.figshare.c.3729568	Naaa
MEUK	Pulmonary metastasis screen	Quality control	Analysis	MEUK19.1g	doi:10.6084/m9.figshare.c.3729568	figshare	doi:10.6084/m9.figshare.c.3729568	https://doi.org/10.6084/m9.figshare.c.3729568	Abcb6
MEUK	Pulmonary metastasis screen	Quality control	Analysis	MEUK17.1i	doi:10.6084/m9.figshare.c.3729568	figshare	doi:10.6084/m9.figshare.c.3729568	https://doi.org/10.6084/m9.figshare.c.3729568	Abcb6
MEUK	Pulmonary metastasis screen	Quality control	Analysis	MEUK16.3b	doi:10.6084/m9.figshare.c.3729568	figshare	doi:10.6084/m9.figshare.c.3729568	https://doi.org/10.6084/m9.figshare.c.3729568	Abcb6
MEWD	Pulmonary metastasis screen	Quality control	Analysis	MEWD7.2f	doi:10.6084/m9.figshare.c.3729568	figshare	doi:10.6084/m9.figshare.c.3729568	https://doi.org/10.6084/m9.figshare.c.3729568	Cmip
MEWD	Pulmonary metastasis screen	Quality control	Analysis	MEWD7.2e	doi:10.6084/m9.figshare.c.3729568	figshare	doi:10.6084/m9.figshare.c.3729568	https://doi.org/10.6084/m9.figshare.c.3729568	Cmip
MEWD	Pulmonary metastasis screen	Quality control	Analysis	MEWD7.2d	doi:10.6084/m9.figshare.c.3729568	figshare	doi:10.6084/m9.figshare.c.3729568	https://doi.org/10.6084/m9.figshare.c.3729568	Cmip
CBLT	Pulmonary metastasis screen	Quality control	Analysis	CBLT2539.2g	doi:10.6084/m9.figshare.c.3729568	figshare	doi:10.6084/m9.figshare.c.3729568	https://doi.org/10.6084/m9.figshare.c.3729568	wildtype
CBLT	Pulmonary metastasis screen	Quality control	Analysis	CBLT2539.2f	doi:10.6084/m9.figshare.c.3729568	figshare	doi:10.6084/m9.figshare.c.3729568	https://doi.org/10.6084/m9.figshare.c.3729568	wildtype
CBLT	Pulmonary metastasis screen	Quality control	Analysis	CBLT2539.2e	doi:10.6084/m9.figshare.c.3729568	figshare	doi:10.6084/m9.figshare.c.3729568	https://doi.org/10.6084/m9.figshare.c.3729568	wildtype
CBLT	Pulmonary metastasis screen	Quality control	Analysis	CBLT2539.2d	doi:10.6084/m9.figshare.c.3729568	figshare	doi:10.6084/m9.figshare.c.3729568	https://doi.org/10.6084/m9.figshare.c.3729568	wildtype
CBLT	Pulmonary metastasis screen	Quality control	Analysis	CBLT2539.2c	doi:10.6084/m9.figshare.c.3729568	figshare	doi:10.6084/m9.figshare.c.3729568	https://doi.org/10.6084/m9.figshare.c.3729568	wildtype
CBLT	Pulmonary metastasis screen	Quality control	Analysis	CBLT2475.2d	doi:10.6084/m9.figshare.c.3729568	figshare	doi:10.6084/m9.figshare.c.3729568	https://doi.org/10.6084/m9.figshare.c.3729568	wildtype
MEKM	Pulmonary metastasis screen	Quality control	Analysis	MEKM39.1g	doi:10.6084/m9.figshare.c.3729568	figshare	doi:10.6084/m9.figshare.c.3729568	https://doi.org/10.6084/m9.figshare.c.3729568	Exoc3l2
MEKM	Pulmonary metastasis screen	Quality control	Analysis	MEKM33.3h	doi:10.6084/m9.figshare.c.3729568	figshare	doi:10.6084/m9.figshare.c.3729568	https://doi.org/10.6084/m9.figshare.c.3729568	Exoc3l2
MEKM	Pulmonary metastasis screen	Quality control	Analysis	MEKM32.5f	doi:10.6084/m9.figshare.c.3729568	figshare	doi:10.6084/m9.figshare.c.3729568	https://doi.org/10.6084/m9.figshare.c.3729568	Exoc3l2
MEKM	Pulmonary metastasis screen	Quality control	Analysis	MEKM32.4h	doi:10.6084/m9.figshare.c.3729568	figshare	doi:10.6084/m9.figshare.c.3729568	https://doi.org/10.6084/m9.figshare.c.3729568	Exoc3l2
MEQW	Pulmonary metastasis screen	Quality control	Analysis	MEQW18.1d	doi:10.6084/m9.figshare.c.3729568	figshare	doi:10.6084/m9.figshare.c.3729568	https://doi.org/10.6084/m9.figshare.c.3729568	Naaa
MDGL	Pulmonary metastasis screen	Quality control	Analysis	MDGL58.1d	doi:10.6084/m9.figshare.c.3729568	figshare	doi:10.6084/m9.figshare.c.3729568	https://doi.org/10.6084/m9.figshare.c.3729568	Jmjd1c
MDGL	Pulmonary metastasis screen	Quality control	Analysis	MDGL58.1b	doi:10.6084/m9.figshare.c.3729568	figshare	doi:10.6084/m9.figshare.c.3729568	https://doi.org/10.6084/m9.figshare.c.3729568	Jmjd1c
MDWN	Pulmonary metastasis screen	Quality control	Analysis	MDWN42.1e	doi:10.6084/m9.figshare.c.3729568	figshare	doi:10.6084/m9.figshare.c.3729568	https://doi.org/10.6084/m9.figshare.c.3729568	wildtype
MDWN	Pulmonary metastasis screen	Quality control	Analysis	MDWN42.1d	doi:10.6084/m9.figshare.c.3729568	figshare	doi:10.6084/m9.figshare.c.3729568	https://doi.org/10.6084/m9.figshare.c.3729568	wildtype
MDWN	Pulmonary metastasis screen	Quality control	Analysis	MDWN39.1a	doi:10.6084/m9.figshare.c.3729568	figshare	doi:10.6084/m9.figshare.c.3729568	https://doi.org/10.6084/m9.figshare.c.3729568	wildtype
MEEN	Pulmonary metastasis screen	Quality control	Analysis	MEEN51.3e	doi:10.6084/m9.figshare.c.3729568	figshare	doi:10.6084/m9.figshare.c.3729568	https://doi.org/10.6084/m9.figshare.c.3729568	Creb3l1
MEEN	Pulmonary metastasis screen	Quality control	Analysis	MEEN51.3d	doi:10.6084/m9.figshare.c.3729568	figshare	doi:10.6084/m9.figshare.c.3729568	https://doi.org/10.6084/m9.figshare.c.3729568	Creb3l1
MEEN	Pulmonary metastasis screen	Quality control	Analysis	MEEN51.3b	doi:10.6084/m9.figshare.c.3729568	figshare	doi:10.6084/m9.figshare.c.3729568	https://doi.org/10.6084/m9.figshare.c.3729568	Creb3l1
BRDE	Pulmonary metastasis screen	Quality control	Analysis	BRDE14.1d	doi:10.6084/m9.figshare.c.3729568	figshare	doi:10.6084/m9.figshare.c.3729568	https://doi.org/10.6084/m9.figshare.c.3729568	Brd8
BRDE	Pulmonary metastasis screen	Quality control	Analysis	BRDE14.1c	doi:10.6084/m9.figshare.c.3729568	figshare	doi:10.6084/m9.figshare.c.3729568	https://doi.org/10.6084/m9.figshare.c.3729568	Brd8
BRDE	Pulmonary metastasis screen	Quality control	Analysis	BRDE14.1b	doi:10.6084/m9.figshare.c.3729568	figshare	doi:10.6084/m9.figshare.c.3729568	https://doi.org/10.6084/m9.figshare.c.3729568	Brd8
BRDE	Pulmonary metastasis screen	Quality control	Analysis	BRDE12.3b	doi:10.6084/m9.figshare.c.3729568	figshare	doi:10.6084/m9.figshare.c.3729568	https://doi.org/10.6084/m9.figshare.c.3729568	Brd8
BRDE	Pulmonary metastasis screen	Quality control	Analysis	BRDE12.3a	doi:10.6084/m9.figshare.c.3729568	figshare	doi:10.6084/m9.figshare.c.3729568	https://doi.org/10.6084/m9.figshare.c.3729568	Brd8
IRFS	Pulmonary metastasis screen	Quality control	Analysis	IRFS5.1b	doi:10.6084/m9.figshare.c.3729568	figshare	doi:10.6084/m9.figshare.c.3729568	https://doi.org/10.6084/m9.figshare.c.3729568	Irf7
IRFS	Pulmonary metastasis screen	Quality control	Analysis	IRFS5.1a	doi:10.6084/m9.figshare.c.3729568	figshare	doi:10.6084/m9.figshare.c.3729568	https://doi.org/10.6084/m9.figshare.c.3729568	Irf7
CDCA	Pulmonary metastasis screen	Quality control	Analysis	CDCA6.1e	doi:10.6084/m9.figshare.c.3729568	figshare	doi:10.6084/m9.figshare.c.3729568	https://doi.org/10.6084/m9.figshare.c.3729568	Cdca8
CDCA	Pulmonary metastasis screen	Quality control	Analysis	CDCA6.1d	doi:10.6084/m9.figshare.c.3729568	figshare	doi:10.6084/m9.figshare.c.3729568	https://doi.org/10.6084/m9.figshare.c.3729568	Cdca8
CDCA	Pulmonary metastasis screen	Quality control	Analysis	CDCA6.1c	doi:10.6084/m9.figshare.c.3729568	figshare	doi:10.6084/m9.figshare.c.3729568	https://doi.org/10.6084/m9.figshare.c.3729568	Cdca8
CDCA	Pulmonary metastasis screen	Quality control	Analysis	CDCA4.1e	doi:10.6084/m9.figshare.c.3729568	figshare	doi:10.6084/m9.figshare.c.3729568	https://doi.org/10.6084/m9.figshare.c.3729568	Cdca8
CDCA	Pulmonary metastasis screen	Quality control	Analysis	CDCA4.1c	doi:10.6084/m9.figshare.c.3729568	figshare	doi:10.6084/m9.figshare.c.3729568	https://doi.org/10.6084/m9.figshare.c.3729568	Cdca8
MEHR	Pulmonary metastasis screen	Quality control	Analysis	MEHR25.4c	doi:10.6084/m9.figshare.c.3729568	figshare	doi:10.6084/m9.figshare.c.3729568	https://doi.org/10.6084/m9.figshare.c.3729568	Zfp182
MEHR	Pulmonary metastasis screen	Quality control	Analysis	MEHR25.4b	doi:10.6084/m9.figshare.c.3729568	figshare	doi:10.6084/m9.figshare.c.3729568	https://doi.org/10.6084/m9.figshare.c.3729568	Zfp182
MEHR	Pulmonary metastasis screen	Quality control	Analysis	MEHR25.4a	doi:10.6084/m9.figshare.c.3729568	figshare	doi:10.6084/m9.figshare.c.3729568	https://doi.org/10.6084/m9.figshare.c.3729568	Zfp182
BCX	Pulmonary metastasis screen	Quality control	Analysis	BCX2.1e	doi:10.6084/m9.figshare.c.3729568	figshare	doi:10.6084/m9.figshare.c.3729568	https://doi.org/10.6084/m9.figshare.c.3729568	BC017643
BCX	Pulmonary metastasis screen	Quality control	Analysis	BCX2.1d	doi:10.6084/m9.figshare.c.3729568	figshare	doi:10.6084/m9.figshare.c.3729568	https://doi.org/10.6084/m9.figshare.c.3729568	BC017643
BCX	Pulmonary metastasis screen	Quality control	Analysis	BCX2.1c	doi:10.6084/m9.figshare.c.3729568	figshare	doi:10.6084/m9.figshare.c.3729568	https://doi.org/10.6084/m9.figshare.c.3729568	BC017643
BCX	Pulmonary metastasis screen	Quality control	Analysis	BCX2.1b	doi:10.6084/m9.figshare.c.3729568	figshare	doi:10.6084/m9.figshare.c.3729568	https://doi.org/10.6084/m9.figshare.c.3729568	BC017643
BCX	Pulmonary metastasis screen	Quality control	Analysis	BCX2.1a	doi:10.6084/m9.figshare.c.3729568	figshare	doi:10.6084/m9.figshare.c.3729568	https://doi.org/10.6084/m9.figshare.c.3729568	BC017643
BRDE	Pulmonary metastasis screen	Quality control	Analysis	BRDE14.1e	doi:10.6084/m9.figshare.c.3729568	figshare	doi:10.6084/m9.figshare.c.3729568	https://doi.org/10.6084/m9.figshare.c.3729568	Brd8
BRDE	Pulmonary metastasis screen	Quality control	Analysis	BRDE14.1a	doi:10.6084/m9.figshare.c.3729568	figshare	doi:10.6084/m9.figshare.c.3729568	https://doi.org/10.6084/m9.figshare.c.3729568	Brd8
BRDE	Pulmonary metastasis screen	Quality control	Analysis	BRDE13.3b	doi:10.6084/m9.figshare.c.3729568	figshare	doi:10.6084/m9.figshare.c.3729568	https://doi.org/10.6084/m9.figshare.c.3729568	Brd8
BRDE	Pulmonary metastasis screen	Quality control	Analysis	BRDE12.3c	doi:10.6084/m9.figshare.c.3729568	figshare	doi:10.6084/m9.figshare.c.3729568	https://doi.org/10.6084/m9.figshare.c.3729568	Brd8
CDCA	Pulmonary metastasis screen	Quality control	Analysis	CDCA5.2a	doi:10.6084/m9.figshare.c.3729568	figshare	doi:10.6084/m9.figshare.c.3729568	https://doi.org/10.6084/m9.figshare.c.3729568	Cdca8
CDCA	Pulmonary metastasis screen	Quality control	Analysis	CDCA6.1b	doi:10.6084/m9.figshare.c.3729568	figshare	doi:10.6084/m9.figshare.c.3729568	https://doi.org/10.6084/m9.figshare.c.3729568	Cdca8
CDCA	Pulmonary metastasis screen	Quality control	Analysis	CDCA6.1a	doi:10.6084/m9.figshare.c.3729568	figshare	doi:10.6084/m9.figshare.c.3729568	https://doi.org/10.6084/m9.figshare.c.3729568	Cdca8
CDCA	Pulmonary metastasis screen	Quality control	Analysis	CDCA5.2b	doi:10.6084/m9.figshare.c.3729568	figshare	doi:10.6084/m9.figshare.c.3729568	https://doi.org/10.6084/m9.figshare.c.3729568	Cdca8
CDCA	Pulmonary metastasis screen	Quality control	Analysis	CDCA4.1d	doi:10.6084/m9.figshare.c.3729568	figshare	doi:10.6084/m9.figshare.c.3729568	https://doi.org/10.6084/m9.figshare.c.3729568	Cdca8
CDCA	Pulmonary metastasis screen	Quality control	Analysis	CDCA4.1b	doi:10.6084/m9.figshare.c.3729568	figshare	doi:10.6084/m9.figshare.c.3729568	https://doi.org/10.6084/m9.figshare.c.3729568	Cdca8
CDCA	Pulmonary metastasis screen	Quality control	Analysis	CDCA4.1a	doi:10.6084/m9.figshare.c.3729568	figshare	doi:10.6084/m9.figshare.c.3729568	https://doi.org/10.6084/m9.figshare.c.3729568	Cdca8
CDCA	Pulmonary metastasis screen	Quality control	Analysis	CDCA6.1f	doi:10.6084/m9.figshare.c.3729568	figshare	doi:10.6084/m9.figshare.c.3729568	https://doi.org/10.6084/m9.figshare.c.3729568	Cdca8
METC	Pulmonary metastasis screen	Quality control	Analysis	METC22.1e	doi:10.6084/m9.figshare.c.3729568	figshare	doi:10.6084/m9.figshare.c.3729568	https://doi.org/10.6084/m9.figshare.c.3729568	Hbs1l
METC	Pulmonary metastasis screen	Quality control	Analysis	METC22.1d	doi:10.6084/m9.figshare.c.3729568	figshare	doi:10.6084/m9.figshare.c.3729568	https://doi.org/10.6084/m9.figshare.c.3729568	Hbs1l
METC	Pulmonary metastasis screen	Quality control	Analysis	METC22.1c	doi:10.6084/m9.figshare.c.3729568	figshare	doi:10.6084/m9.figshare.c.3729568	https://doi.org/10.6084/m9.figshare.c.3729568	Hbs1l
MEYN	Pulmonary metastasis screen	Quality control	Analysis	MEYN14.2g	doi:10.6084/m9.figshare.c.3729568	figshare	doi:10.6084/m9.figshare.c.3729568	https://doi.org/10.6084/m9.figshare.c.3729568	Tcf7l2
MEYN	Pulmonary metastasis screen	Quality control	Analysis	MEYN14.2f	doi:10.6084/m9.figshare.c.3729568	figshare	doi:10.6084/m9.figshare.c.3729568	https://doi.org/10.6084/m9.figshare.c.3729568	Tcf7l2
MEYN	Pulmonary metastasis screen	Quality control	Analysis	MEYN14.2d	doi:10.6084/m9.figshare.c.3729568	figshare	doi:10.6084/m9.figshare.c.3729568	https://doi.org/10.6084/m9.figshare.c.3729568	Tcf7l2
CDCA	Pulmonary metastasis screen	Quality control	Analysis	CDCA6.1h	doi:10.6084/m9.figshare.c.3729568	figshare	doi:10.6084/m9.figshare.c.3729568	https://doi.org/10.6084/m9.figshare.c.3729568	Cdca8
CDCA	Pulmonary metastasis screen	Quality control	Analysis	CDCA5.2f	doi:10.6084/m9.figshare.c.3729568	figshare	doi:10.6084/m9.figshare.c.3729568	https://doi.org/10.6084/m9.figshare.c.3729568	Cdca8
CDCA	Pulmonary metastasis screen	Quality control	Analysis	CDCA5.2e	doi:10.6084/m9.figshare.c.3729568	figshare	doi:10.6084/m9.figshare.c.3729568	https://doi.org/10.6084/m9.figshare.c.3729568	Cdca8
CDCA	Pulmonary metastasis screen	Quality control	Analysis	CDCA4.1f	doi:10.6084/m9.figshare.c.3729568	figshare	doi:10.6084/m9.figshare.c.3729568	https://doi.org/10.6084/m9.figshare.c.3729568	Cdca8
CDCA	Pulmonary metastasis screen	Quality control	Analysis	CDCA3.1c	doi:10.6084/m9.figshare.c.3729568	figshare	doi:10.6084/m9.figshare.c.3729568	https://doi.org/10.6084/m9.figshare.c.3729568	Cdca8
CDCA	Pulmonary metastasis screen	Quality control	Analysis	CDCA3.1a	doi:10.6084/m9.figshare.c.3729568	figshare	doi:10.6084/m9.figshare.c.3729568	https://doi.org/10.6084/m9.figshare.c.3729568	Cdca8
CDCA	Pulmonary metastasis screen	Quality control	Analysis	CDCA5.2d	doi:10.6084/m9.figshare.c.3729568	figshare	doi:10.6084/m9.figshare.c.3729568	https://doi.org/10.6084/m9.figshare.c.3729568	Cdca8
MEDL	Pulmonary metastasis screen	Quality control	Analysis	MEDL38.1h	doi:10.6084/m9.figshare.c.3729568	figshare	doi:10.6084/m9.figshare.c.3729568	https://doi.org/10.6084/m9.figshare.c.3729568	2610029G23Rik
MEDL	Pulmonary metastasis screen	Quality control	Analysis	MEDL38.1g	doi:10.6084/m9.figshare.c.3729568	figshare	doi:10.6084/m9.figshare.c.3729568	https://doi.org/10.6084/m9.figshare.c.3729568	2610029G23Rik
MEDL	Pulmonary metastasis screen	Quality control	Analysis	MEDL38.1f	doi:10.6084/m9.figshare.c.3729568	figshare	doi:10.6084/m9.figshare.c.3729568	https://doi.org/10.6084/m9.figshare.c.3729568	2610029G23Rik
MEDL	Pulmonary metastasis screen	Quality control	Analysis	MEDL38.1d	doi:10.6084/m9.figshare.c.3729568	figshare	doi:10.6084/m9.figshare.c.3729568	https://doi.org/10.6084/m9.figshare.c.3729568	2610029G23Rik
MEDL	Pulmonary metastasis screen	Quality control	Analysis	MEDL36.1e	doi:10.6084/m9.figshare.c.3729568	figshare	doi:10.6084/m9.figshare.c.3729568	https://doi.org/10.6084/m9.figshare.c.3729568	2610029G23Rik
MEDL	Pulmonary metastasis screen	Quality control	Analysis	MEDL36.1d	doi:10.6084/m9.figshare.c.3729568	figshare	doi:10.6084/m9.figshare.c.3729568	https://doi.org/10.6084/m9.figshare.c.3729568	2610029G23Rik
MENG	Pulmonary metastasis screen	Quality control	Analysis	MENG27.2h	doi:10.6084/m9.figshare.c.3729568	figshare	doi:10.6084/m9.figshare.c.3729568	https://doi.org/10.6084/m9.figshare.c.3729568	A830019P07Rik
MENG	Pulmonary metastasis screen	Quality control	Analysis	MENG27.2f	doi:10.6084/m9.figshare.c.3729568	figshare	doi:10.6084/m9.figshare.c.3729568	https://doi.org/10.6084/m9.figshare.c.3729568	A830019P07Rik
MENG	Pulmonary metastasis screen	Quality control	Analysis	MENG26.2f	doi:10.6084/m9.figshare.c.3729568	figshare	doi:10.6084/m9.figshare.c.3729568	https://doi.org/10.6084/m9.figshare.c.3729568	A830019P07Rik
MENG	Pulmonary metastasis screen	Quality control	Analysis	MENG25.2f	doi:10.6084/m9.figshare.c.3729568	figshare	doi:10.6084/m9.figshare.c.3729568	https://doi.org/10.6084/m9.figshare.c.3729568	A830019P07Rik
MENG	Pulmonary metastasis screen	Quality control	Analysis	MENG24.3d	doi:10.6084/m9.figshare.c.3729568	figshare	doi:10.6084/m9.figshare.c.3729568	https://doi.org/10.6084/m9.figshare.c.3729568	A830019P07Rik
CDCA	Pulmonary metastasis screen	Quality control	Analysis	CDCA6.1g	doi:10.6084/m9.figshare.c.3729568	figshare	doi:10.6084/m9.figshare.c.3729568	https://doi.org/10.6084/m9.figshare.c.3729568	Cdca8
CDCA	Pulmonary metastasis screen	Quality control	Analysis	CDCA5.2c	doi:10.6084/m9.figshare.c.3729568	figshare	doi:10.6084/m9.figshare.c.3729568	https://doi.org/10.6084/m9.figshare.c.3729568	Cdca8
CDCA	Pulmonary metastasis screen	Quality control	Analysis	CDCA4.1i	doi:10.6084/m9.figshare.c.3729568	figshare	doi:10.6084/m9.figshare.c.3729568	https://doi.org/10.6084/m9.figshare.c.3729568	Cdca8
CDCA	Pulmonary metastasis screen	Quality control	Analysis	CDCA4.1h	doi:10.6084/m9.figshare.c.3729568	figshare	doi:10.6084/m9.figshare.c.3729568	https://doi.org/10.6084/m9.figshare.c.3729568	Cdca8
CDCA	Pulmonary metastasis screen	Quality control	Analysis	CDCA4.1g	doi:10.6084/m9.figshare.c.3729568	figshare	doi:10.6084/m9.figshare.c.3729568	https://doi.org/10.6084/m9.figshare.c.3729568	Cdca8
CDCA	Pulmonary metastasis screen	Quality control	Analysis	CDCA3.1e	doi:10.6084/m9.figshare.c.3729568	figshare	doi:10.6084/m9.figshare.c.3729568	https://doi.org/10.6084/m9.figshare.c.3729568	Cdca8
CDCA	Pulmonary metastasis screen	Quality control	Analysis	CDCA3.1d	doi:10.6084/m9.figshare.c.3729568	figshare	doi:10.6084/m9.figshare.c.3729568	https://doi.org/10.6084/m9.figshare.c.3729568	Cdca8
CDCA	Pulmonary metastasis screen	Quality control	Analysis	CDCA3.1b	doi:10.6084/m9.figshare.c.3729568	figshare	doi:10.6084/m9.figshare.c.3729568	https://doi.org/10.6084/m9.figshare.c.3729568	Cdca8
RFTN	Pulmonary metastasis screen	Quality control	Analysis	RFTN3.1g	doi:10.6084/m9.figshare.c.3729568	figshare	doi:10.6084/m9.figshare.c.3729568	https://doi.org/10.6084/m9.figshare.c.3729568	Rftn2
RFTN	Pulmonary metastasis screen	Quality control	Analysis	RFTN3.1f	doi:10.6084/m9.figshare.c.3729568	figshare	doi:10.6084/m9.figshare.c.3729568	https://doi.org/10.6084/m9.figshare.c.3729568	Rftn2
RFTN	Pulmonary metastasis screen	Quality control	Analysis	RFTN3.1e	doi:10.6084/m9.figshare.c.3729568	figshare	doi:10.6084/m9.figshare.c.3729568	https://doi.org/10.6084/m9.figshare.c.3729568	Rftn2
RFTN	Pulmonary metastasis screen	Quality control	Analysis	RFTN3.1d	doi:10.6084/m9.figshare.c.3729568	figshare	doi:10.6084/m9.figshare.c.3729568	https://doi.org/10.6084/m9.figshare.c.3729568	Rftn2
RFTN	Pulmonary metastasis screen	Quality control	Analysis	RFTN1.2h	doi:10.6084/m9.figshare.c.3729568	figshare	doi:10.6084/m9.figshare.c.3729568	https://doi.org/10.6084/m9.figshare.c.3729568	Rftn2
MEEN	Pulmonary metastasis screen	Quality control	Analysis	MEEN51.3j	doi:10.6084/m9.figshare.c.3729568	figshare	doi:10.6084/m9.figshare.c.3729568	https://doi.org/10.6084/m9.figshare.c.3729568	Creb3l1
MEEN	Pulmonary metastasis screen	Quality control	Analysis	MEEN51.3g	doi:10.6084/m9.figshare.c.3729568	figshare	doi:10.6084/m9.figshare.c.3729568	https://doi.org/10.6084/m9.figshare.c.3729568	Creb3l1
MEEN	Pulmonary metastasis screen	Quality control	Analysis	MEEN49.2h	doi:10.6084/m9.figshare.c.3729568	figshare	doi:10.6084/m9.figshare.c.3729568	https://doi.org/10.6084/m9.figshare.c.3729568	Creb3l1
MEEN	Pulmonary metastasis screen	Quality control	Analysis	MEEN49.2g	doi:10.6084/m9.figshare.c.3729568	figshare	doi:10.6084/m9.figshare.c.3729568	https://doi.org/10.6084/m9.figshare.c.3729568	Creb3l1
MEEN	Pulmonary metastasis screen	Quality control	Analysis	MEEN49.2f	doi:10.6084/m9.figshare.c.3729568	figshare	doi:10.6084/m9.figshare.c.3729568	https://doi.org/10.6084/m9.figshare.c.3729568	Creb3l1
BRDE	Pulmonary metastasis screen	Quality control	Analysis	BRDE14.1h	doi:10.6084/m9.figshare.c.3729568	figshare	doi:10.6084/m9.figshare.c.3729568	https://doi.org/10.6084/m9.figshare.c.3729568	Brd8
BRDE	Pulmonary metastasis screen	Quality control	Analysis	BRDE14.1g	doi:10.6084/m9.figshare.c.3729568	figshare	doi:10.6084/m9.figshare.c.3729568	https://doi.org/10.6084/m9.figshare.c.3729568	Brd8
BRDE	Pulmonary metastasis screen	Quality control	Analysis	BRDE13.3f	doi:10.6084/m9.figshare.c.3729568	figshare	doi:10.6084/m9.figshare.c.3729568	https://doi.org/10.6084/m9.figshare.c.3729568	Brd8
BRDE	Pulmonary metastasis screen	Quality control	Analysis	BRDE12.3i	doi:10.6084/m9.figshare.c.3729568	figshare	doi:10.6084/m9.figshare.c.3729568	https://doi.org/10.6084/m9.figshare.c.3729568	Brd8
BRDE	Pulmonary metastasis screen	Quality control	Analysis	BRDE12.3h	doi:10.6084/m9.figshare.c.3729568	figshare	doi:10.6084/m9.figshare.c.3729568	https://doi.org/10.6084/m9.figshare.c.3729568	Brd8
BRDE	Pulmonary metastasis screen	Quality control	Analysis	BRDE12.3e	doi:10.6084/m9.figshare.c.3729568	figshare	doi:10.6084/m9.figshare.c.3729568	https://doi.org/10.6084/m9.figshare.c.3729568	Brd8
IRFS	Pulmonary metastasis screen	Quality control	Analysis	IRFS5.1h	doi:10.6084/m9.figshare.c.3729568	figshare	doi:10.6084/m9.figshare.c.3729568	https://doi.org/10.6084/m9.figshare.c.3729568	Irf7
IRFS	Pulmonary metastasis screen	Quality control	Analysis	IRFS5.1g	doi:10.6084/m9.figshare.c.3729568	figshare	doi:10.6084/m9.figshare.c.3729568	https://doi.org/10.6084/m9.figshare.c.3729568	Irf7
IRFS	Pulmonary metastasis screen	Quality control	Analysis	IRFS5.1f	doi:10.6084/m9.figshare.c.3729568	figshare	doi:10.6084/m9.figshare.c.3729568	https://doi.org/10.6084/m9.figshare.c.3729568	Irf7
IRFS	Pulmonary metastasis screen	Quality control	Analysis	IRFS5.1e	doi:10.6084/m9.figshare.c.3729568	figshare	doi:10.6084/m9.figshare.c.3729568	https://doi.org/10.6084/m9.figshare.c.3729568	Irf7
IRFS	Pulmonary metastasis screen	Quality control	Analysis	IRFS5.1d	doi:10.6084/m9.figshare.c.3729568	figshare	doi:10.6084/m9.figshare.c.3729568	https://doi.org/10.6084/m9.figshare.c.3729568	Irf7
BRDE	Pulmonary metastasis screen	Quality control	Analysis	BRDE14.1j	doi:10.6084/m9.figshare.c.3729568	figshare	doi:10.6084/m9.figshare.c.3729568	https://doi.org/10.6084/m9.figshare.c.3729568	Brd8
BRDE	Pulmonary metastasis screen	Quality control	Analysis	BRDE14.1i	doi:10.6084/m9.figshare.c.3729568	figshare	doi:10.6084/m9.figshare.c.3729568	https://doi.org/10.6084/m9.figshare.c.3729568	Brd8
BRDE	Pulmonary metastasis screen	Quality control	Analysis	BRDE14.1f	doi:10.6084/m9.figshare.c.3729568	figshare	doi:10.6084/m9.figshare.c.3729568	https://doi.org/10.6084/m9.figshare.c.3729568	Brd8
BRDE	Pulmonary metastasis screen	Quality control	Analysis	BRDE13.3g	doi:10.6084/m9.figshare.c.3729568	figshare	doi:10.6084/m9.figshare.c.3729568	https://doi.org/10.6084/m9.figshare.c.3729568	Brd8
BRDE	Pulmonary metastasis screen	Quality control	Analysis	BRDE13.3e	doi:10.6084/m9.figshare.c.3729568	figshare	doi:10.6084/m9.figshare.c.3729568	https://doi.org/10.6084/m9.figshare.c.3729568	Brd8
BRDE	Pulmonary metastasis screen	Quality control	Analysis	BRDE13.3c	doi:10.6084/m9.figshare.c.3729568	figshare	doi:10.6084/m9.figshare.c.3729568	https://doi.org/10.6084/m9.figshare.c.3729568	Brd8
BRDE	Pulmonary metastasis screen	Quality control	Analysis	BRDE12.3j	doi:10.6084/m9.figshare.c.3729568	figshare	doi:10.6084/m9.figshare.c.3729568	https://doi.org/10.6084/m9.figshare.c.3729568	Brd8
BRDE	Pulmonary metastasis screen	Quality control	Analysis	BRDE12.3g	doi:10.6084/m9.figshare.c.3729568	figshare	doi:10.6084/m9.figshare.c.3729568	https://doi.org/10.6084/m9.figshare.c.3729568	Brd8
BRDE	Pulmonary metastasis screen	Quality control	Analysis	BRDE12.3f	doi:10.6084/m9.figshare.c.3729568	figshare	doi:10.6084/m9.figshare.c.3729568	https://doi.org/10.6084/m9.figshare.c.3729568	Brd8
BRDE	Pulmonary metastasis screen	Quality control	Analysis	BRDE12.3d	doi:10.6084/m9.figshare.c.3729568	figshare	doi:10.6084/m9.figshare.c.3729568	https://doi.org/10.6084/m9.figshare.c.3729568	Brd8
MEEN	Pulmonary metastasis screen	Quality control	Analysis	MEEN52.2n	doi:10.6084/m9.figshare.c.3729568	figshare	doi:10.6084/m9.figshare.c.3729568	https://doi.org/10.6084/m9.figshare.c.3729568	Creb3l1
MEEN	Pulmonary metastasis screen	Quality control	Analysis	MEEN52.2i	doi:10.6084/m9.figshare.c.3729568	figshare	doi:10.6084/m9.figshare.c.3729568	https://doi.org/10.6084/m9.figshare.c.3729568	Creb3l1
MEEN	Pulmonary metastasis screen	Quality control	Analysis	MEEN52.2h	doi:10.6084/m9.figshare.c.3729568	figshare	doi:10.6084/m9.figshare.c.3729568	https://doi.org/10.6084/m9.figshare.c.3729568	Creb3l1
MEEN	Pulmonary metastasis screen	Quality control	Analysis	MEEN51.3i	doi:10.6084/m9.figshare.c.3729568	figshare	doi:10.6084/m9.figshare.c.3729568	https://doi.org/10.6084/m9.figshare.c.3729568	Creb3l1
MEEN	Pulmonary metastasis screen	Quality control	Analysis	MEEN51.3h	doi:10.6084/m9.figshare.c.3729568	figshare	doi:10.6084/m9.figshare.c.3729568	https://doi.org/10.6084/m9.figshare.c.3729568	Creb3l1
MEEN	Pulmonary metastasis screen	Quality control	Analysis	MEEN52.2l	doi:10.6084/m9.figshare.c.3729568	figshare	doi:10.6084/m9.figshare.c.3729568	https://doi.org/10.6084/m9.figshare.c.3729568	Creb3l1
MDZY	Pulmonary metastasis screen	Quality control	Analysis	MDZY34.1g	doi:10.6084/m9.figshare.c.3729568	figshare	doi:10.6084/m9.figshare.c.3729568	https://doi.org/10.6084/m9.figshare.c.3729568	Kcnip4
MDZY	Pulmonary metastasis screen	Quality control	Analysis	MDZY34.1f	doi:10.6084/m9.figshare.c.3729568	figshare	doi:10.6084/m9.figshare.c.3729568	https://doi.org/10.6084/m9.figshare.c.3729568	Kcnip4
MDZY	Pulmonary metastasis screen	Quality control	Analysis	MDZY34.1e	doi:10.6084/m9.figshare.c.3729568	figshare	doi:10.6084/m9.figshare.c.3729568	https://doi.org/10.6084/m9.figshare.c.3729568	Kcnip4
MDZY	Pulmonary metastasis screen	Quality control	Analysis	MDZY34.1d	doi:10.6084/m9.figshare.c.3729568	figshare	doi:10.6084/m9.figshare.c.3729568	https://doi.org/10.6084/m9.figshare.c.3729568	Kcnip4
MDZY	Pulmonary metastasis screen	Quality control	Analysis	MDZY29.2k	doi:10.6084/m9.figshare.c.3729568	figshare	doi:10.6084/m9.figshare.c.3729568	https://doi.org/10.6084/m9.figshare.c.3729568	Kcnip4
MDJZ	Pulmonary metastasis screen	Quality control	Analysis	MDJZ79.1f	doi:10.6084/m9.figshare.c.3729568	figshare	doi:10.6084/m9.figshare.c.3729568	https://doi.org/10.6084/m9.figshare.c.3729568	Vps53
MEBK	Pulmonary metastasis screen	Quality control	Analysis	MEBK28.1h	doi:10.6084/m9.figshare.c.3729568	figshare	doi:10.6084/m9.figshare.c.3729568	https://doi.org/10.6084/m9.figshare.c.3729568	Sgms1
MEBK	Pulmonary metastasis screen	Quality control	Analysis	MEBK28.1g	doi:10.6084/m9.figshare.c.3729568	figshare	doi:10.6084/m9.figshare.c.3729568	https://doi.org/10.6084/m9.figshare.c.3729568	Sgms1
MEBK	Pulmonary metastasis screen	Quality control	Analysis	MEBK28.1d	doi:10.6084/m9.figshare.c.3729568	figshare	doi:10.6084/m9.figshare.c.3729568	https://doi.org/10.6084/m9.figshare.c.3729568	Sgms1
MEZW	Pulmonary metastasis screen	Quality control	Analysis	MEZW24.1b	doi:10.6084/m9.figshare.c.3729568	figshare	doi:10.6084/m9.figshare.c.3729568	https://doi.org/10.6084/m9.figshare.c.3729568	Klhl21
MEZW	Pulmonary metastasis screen	Quality control	Analysis	MEZW21.1h	doi:10.6084/m9.figshare.c.3729568	figshare	doi:10.6084/m9.figshare.c.3729568	https://doi.org/10.6084/m9.figshare.c.3729568	Klhl21
MEZW	Pulmonary metastasis screen	Quality control	Analysis	MEZW21.1e	doi:10.6084/m9.figshare.c.3729568	figshare	doi:10.6084/m9.figshare.c.3729568	https://doi.org/10.6084/m9.figshare.c.3729568	Klhl21
RFTN	Pulmonary metastasis screen	Quality control	Analysis	RFTN6.1g	doi:10.6084/m9.figshare.c.3729568	figshare	doi:10.6084/m9.figshare.c.3729568	https://doi.org/10.6084/m9.figshare.c.3729568	Rftn2
RFTN	Pulmonary metastasis screen	Quality control	Analysis	RFTN6.1f	doi:10.6084/m9.figshare.c.3729568	figshare	doi:10.6084/m9.figshare.c.3729568	https://doi.org/10.6084/m9.figshare.c.3729568	Rftn2
RFTN	Pulmonary metastasis screen	Quality control	Analysis	RFTN6.1e	doi:10.6084/m9.figshare.c.3729568	figshare	doi:10.6084/m9.figshare.c.3729568	https://doi.org/10.6084/m9.figshare.c.3729568	Rftn2
RFTN	Pulmonary metastasis screen	Quality control	Analysis	RFTN6.1d	doi:10.6084/m9.figshare.c.3729568	figshare	doi:10.6084/m9.figshare.c.3729568	https://doi.org/10.6084/m9.figshare.c.3729568	Rftn2
RFTN	Pulmonary metastasis screen	Quality control	Analysis	RFTN6.1c	doi:10.6084/m9.figshare.c.3729568	figshare	doi:10.6084/m9.figshare.c.3729568	https://doi.org/10.6084/m9.figshare.c.3729568	Rftn2
MCHV	Pulmonary metastasis screen	Quality control	Analysis	MCHV76.3g	doi:10.6084/m9.figshare.c.3729568	figshare	doi:10.6084/m9.figshare.c.3729568	https://doi.org/10.6084/m9.figshare.c.3729568	Rcor2
MCHV	Pulmonary metastasis screen	Quality control	Analysis	MCHV76.3f	doi:10.6084/m9.figshare.c.3729568	figshare	doi:10.6084/m9.figshare.c.3729568	https://doi.org/10.6084/m9.figshare.c.3729568	Rcor2
MCHV	Pulmonary metastasis screen	Quality control	Analysis	MCHV67.3c	doi:10.6084/m9.figshare.c.3729568	figshare	doi:10.6084/m9.figshare.c.3729568	https://doi.org/10.6084/m9.figshare.c.3729568	Rcor2
MCHV	Pulmonary metastasis screen	Quality control	Analysis	MCHV67.3b	doi:10.6084/m9.figshare.c.3729568	figshare	doi:10.6084/m9.figshare.c.3729568	https://doi.org/10.6084/m9.figshare.c.3729568	Rcor2
MCHV	Pulmonary metastasis screen	Quality control	Analysis	MCHV66.4e	doi:10.6084/m9.figshare.c.3729568	figshare	doi:10.6084/m9.figshare.c.3729568	https://doi.org/10.6084/m9.figshare.c.3729568	Rcor2
MCHV	Pulmonary metastasis screen	Quality control	Analysis	MCHV66.4d	doi:10.6084/m9.figshare.c.3729568	figshare	doi:10.6084/m9.figshare.c.3729568	https://doi.org/10.6084/m9.figshare.c.3729568	Rcor2
MCHV	Pulmonary metastasis screen	Quality control	Analysis	MCHV66.4c	doi:10.6084/m9.figshare.c.3729568	figshare	doi:10.6084/m9.figshare.c.3729568	https://doi.org/10.6084/m9.figshare.c.3729568	Rcor2
MDJZ	Pulmonary metastasis screen	Quality control	Analysis	MDJZ83.1f	doi:10.6084/m9.figshare.c.3729568	figshare	doi:10.6084/m9.figshare.c.3729568	https://doi.org/10.6084/m9.figshare.c.3729568	Vps53
MDJZ	Pulmonary metastasis screen	Quality control	Analysis	MDJZ80.1d	doi:10.6084/m9.figshare.c.3729568	figshare	doi:10.6084/m9.figshare.c.3729568	https://doi.org/10.6084/m9.figshare.c.3729568	Vps53
MDJZ	Pulmonary metastasis screen	Quality control	Analysis	MDJZ79.1h	doi:10.6084/m9.figshare.c.3729568	figshare	doi:10.6084/m9.figshare.c.3729568	https://doi.org/10.6084/m9.figshare.c.3729568	Vps53
MDJZ	Pulmonary metastasis screen	Quality control	Analysis	MDJZ78.1e	doi:10.6084/m9.figshare.c.3729568	figshare	doi:10.6084/m9.figshare.c.3729568	https://doi.org/10.6084/m9.figshare.c.3729568	Vps53
MDJZ	Pulmonary metastasis screen	Quality control	Analysis	MDJZ78.1d	doi:10.6084/m9.figshare.c.3729568	figshare	doi:10.6084/m9.figshare.c.3729568	https://doi.org/10.6084/m9.figshare.c.3729568	Vps53
MDJZ	Pulmonary metastasis screen	Quality control	Analysis	MDJZ78.1c	doi:10.6084/m9.figshare.c.3729568	figshare	doi:10.6084/m9.figshare.c.3729568	https://doi.org/10.6084/m9.figshare.c.3729568	Vps53
MDJZ	Pulmonary metastasis screen	Quality control	Analysis	MDJZ78.1a	doi:10.6084/m9.figshare.c.3729568	figshare	doi:10.6084/m9.figshare.c.3729568	https://doi.org/10.6084/m9.figshare.c.3729568	Vps53
MENA	Pulmonary metastasis screen	Quality control	Analysis	MENA25.3e	doi:10.6084/m9.figshare.c.3729568	figshare	doi:10.6084/m9.figshare.c.3729568	https://doi.org/10.6084/m9.figshare.c.3729568	Zfp719
MENA	Pulmonary metastasis screen	Quality control	Analysis	MENA25.3d	doi:10.6084/m9.figshare.c.3729568	figshare	doi:10.6084/m9.figshare.c.3729568	https://doi.org/10.6084/m9.figshare.c.3729568	Zfp719
MENA	Pulmonary metastasis screen	Quality control	Analysis	MENA25.3c	doi:10.6084/m9.figshare.c.3729568	figshare	doi:10.6084/m9.figshare.c.3729568	https://doi.org/10.6084/m9.figshare.c.3729568	Zfp719
MENA	Pulmonary metastasis screen	Quality control	Analysis	MENA24.2f	doi:10.6084/m9.figshare.c.3729568	figshare	doi:10.6084/m9.figshare.c.3729568	https://doi.org/10.6084/m9.figshare.c.3729568	Zfp719
MENA	Pulmonary metastasis screen	Quality control	Analysis	MENA24.2e	doi:10.6084/m9.figshare.c.3729568	figshare	doi:10.6084/m9.figshare.c.3729568	https://doi.org/10.6084/m9.figshare.c.3729568	Zfp719
MENA	Pulmonary metastasis screen	Quality control	Analysis	MENA24.2d	doi:10.6084/m9.figshare.c.3729568	figshare	doi:10.6084/m9.figshare.c.3729568	https://doi.org/10.6084/m9.figshare.c.3729568	Zfp719
MENA	Pulmonary metastasis screen	Quality control	Analysis	MENA24.2c	doi:10.6084/m9.figshare.c.3729568	figshare	doi:10.6084/m9.figshare.c.3729568	https://doi.org/10.6084/m9.figshare.c.3729568	Zfp719
MENA	Pulmonary metastasis screen	Quality control	Analysis	MENA25.3f	doi:10.6084/m9.figshare.c.3729568	figshare	doi:10.6084/m9.figshare.c.3729568	https://doi.org/10.6084/m9.figshare.c.3729568	Zfp719
MDML	Pulmonary metastasis screen	Quality control	Analysis	MDML40.1h	doi:10.6084/m9.figshare.c.3729568	figshare	doi:10.6084/m9.figshare.c.3729568	https://doi.org/10.6084/m9.figshare.c.3729568	Ccl22
MDML	Pulmonary metastasis screen	Quality control	Analysis	MDML40.1g	doi:10.6084/m9.figshare.c.3729568	figshare	doi:10.6084/m9.figshare.c.3729568	https://doi.org/10.6084/m9.figshare.c.3729568	Ccl22
MDML	Pulmonary metastasis screen	Quality control	Analysis	MDML40.1f	doi:10.6084/m9.figshare.c.3729568	figshare	doi:10.6084/m9.figshare.c.3729568	https://doi.org/10.6084/m9.figshare.c.3729568	Ccl22
MDML	Pulmonary metastasis screen	Quality control	Analysis	MDML40.1e	doi:10.6084/m9.figshare.c.3729568	figshare	doi:10.6084/m9.figshare.c.3729568	https://doi.org/10.6084/m9.figshare.c.3729568	Ccl22
MDML	Pulmonary metastasis screen	Quality control	Analysis	MDML40.1d	doi:10.6084/m9.figshare.c.3729568	figshare	doi:10.6084/m9.figshare.c.3729568	https://doi.org/10.6084/m9.figshare.c.3729568	Ccl22
MDML	Pulmonary metastasis screen	Quality control	Analysis	MDML40.1c	doi:10.6084/m9.figshare.c.3729568	figshare	doi:10.6084/m9.figshare.c.3729568	https://doi.org/10.6084/m9.figshare.c.3729568	Ccl22
MFCA	Pulmonary metastasis screen	Quality control	Analysis	MFCA22.2c	doi:10.6084/m9.figshare.c.3729568	figshare	doi:10.6084/m9.figshare.c.3729568	https://doi.org/10.6084/m9.figshare.c.3729568	Ccdc24
MFCA	Pulmonary metastasis screen	Quality control	Analysis	MFCA21.2h	doi:10.6084/m9.figshare.c.3729568	figshare	doi:10.6084/m9.figshare.c.3729568	https://doi.org/10.6084/m9.figshare.c.3729568	Ccdc24
SPN	Pulmonary metastasis screen	Quality control	Analysis	SPN10.2i	doi:10.6084/m9.figshare.c.3729568	figshare	doi:10.6084/m9.figshare.c.3729568	https://doi.org/10.6084/m9.figshare.c.3729568	Spns2
SPN	Pulmonary metastasis screen	Quality control	Analysis	SPN10.2h	doi:10.6084/m9.figshare.c.3729568	figshare	doi:10.6084/m9.figshare.c.3729568	https://doi.org/10.6084/m9.figshare.c.3729568	Spns2
SPN	Pulmonary metastasis screen	Quality control	Analysis	SPN10.2g	doi:10.6084/m9.figshare.c.3729568	figshare	doi:10.6084/m9.figshare.c.3729568	https://doi.org/10.6084/m9.figshare.c.3729568	Spns2
DGLT	Pulmonary metastasis screen	Quality control	Analysis	DGLT8.1g	doi:10.6084/m9.figshare.c.3729568	figshare	doi:10.6084/m9.figshare.c.3729568	https://doi.org/10.6084/m9.figshare.c.3729568	Dlg2
DGLT	Pulmonary metastasis screen	Quality control	Analysis	DGLT7.1g	doi:10.6084/m9.figshare.c.3729568	figshare	doi:10.6084/m9.figshare.c.3729568	https://doi.org/10.6084/m9.figshare.c.3729568	Dlg2
DGLT	Pulmonary metastasis screen	Quality control	Analysis	DGLT7.1f	doi:10.6084/m9.figshare.c.3729568	figshare	doi:10.6084/m9.figshare.c.3729568	https://doi.org/10.6084/m9.figshare.c.3729568	Dlg2
DGLT	Pulmonary metastasis screen	Quality control	Analysis	DGLT7.1e	doi:10.6084/m9.figshare.c.3729568	figshare	doi:10.6084/m9.figshare.c.3729568	https://doi.org/10.6084/m9.figshare.c.3729568	Dlg2
DGLT	Pulmonary metastasis screen	Quality control	Analysis	DGLT7.1c	doi:10.6084/m9.figshare.c.3729568	figshare	doi:10.6084/m9.figshare.c.3729568	https://doi.org/10.6084/m9.figshare.c.3729568	Dlg2
DGLT	Pulmonary metastasis screen	Quality control	Analysis	DGLT7.1d	doi:10.6084/m9.figshare.c.3729568	figshare	doi:10.6084/m9.figshare.c.3729568	https://doi.org/10.6084/m9.figshare.c.3729568	Dlg2
MDSK	Pulmonary metastasis screen	Quality control	Analysis	MDSK44.1d	doi:10.6084/m9.figshare.c.3729568	figshare	doi:10.6084/m9.figshare.c.3729568	https://doi.org/10.6084/m9.figshare.c.3729568	Myh14
MDSK	Pulmonary metastasis screen	Quality control	Analysis	MDSK43.1c	doi:10.6084/m9.figshare.c.3729568	figshare	doi:10.6084/m9.figshare.c.3729568	https://doi.org/10.6084/m9.figshare.c.3729568	Myh14
MDSK	Pulmonary metastasis screen	Quality control	Analysis	MDSK43.1b	doi:10.6084/m9.figshare.c.3729568	figshare	doi:10.6084/m9.figshare.c.3729568	https://doi.org/10.6084/m9.figshare.c.3729568	Myh14
MDSK	Pulmonary metastasis screen	Quality control	Analysis	MDSK43.1a	doi:10.6084/m9.figshare.c.3729568	figshare	doi:10.6084/m9.figshare.c.3729568	https://doi.org/10.6084/m9.figshare.c.3729568	Myh14
MDSK	Pulmonary metastasis screen	Quality control	Analysis	MDSK45.1d	doi:10.6084/m9.figshare.c.3729568	figshare	doi:10.6084/m9.figshare.c.3729568	https://doi.org/10.6084/m9.figshare.c.3729568	Myh14
MDSK	Pulmonary metastasis screen	Quality control	Analysis	MDSK44.1e	doi:10.6084/m9.figshare.c.3729568	figshare	doi:10.6084/m9.figshare.c.3729568	https://doi.org/10.6084/m9.figshare.c.3729568	Myh14
CBLT	Pulmonary metastasis screen	Quality control	Analysis	CBLT2363.4a	doi:10.6084/m9.figshare.c.3729568	figshare	doi:10.6084/m9.figshare.c.3729568	https://doi.org/10.6084/m9.figshare.c.3729568	wildtype
CBLT	Pulmonary metastasis screen	Quality control	Analysis	CBLT2228.4e	doi:10.6084/m9.figshare.c.3729568	figshare	doi:10.6084/m9.figshare.c.3729568	https://doi.org/10.6084/m9.figshare.c.3729568	wildtype
CBLT	Pulmonary metastasis screen	Quality control	Analysis	CBLT2228.4d	doi:10.6084/m9.figshare.c.3729568	figshare	doi:10.6084/m9.figshare.c.3729568	https://doi.org/10.6084/m9.figshare.c.3729568	wildtype
CBLT	Pulmonary metastasis screen	Quality control	Analysis	CBLT2228.4c	doi:10.6084/m9.figshare.c.3729568	figshare	doi:10.6084/m9.figshare.c.3729568	https://doi.org/10.6084/m9.figshare.c.3729568	wildtype
CBLT	Pulmonary metastasis screen	Quality control	Analysis	CBLT2228.4b	doi:10.6084/m9.figshare.c.3729568	figshare	doi:10.6084/m9.figshare.c.3729568	https://doi.org/10.6084/m9.figshare.c.3729568	wildtype
CBLT	Pulmonary metastasis screen	Quality control	Analysis	CBLT2228.4a	doi:10.6084/m9.figshare.c.3729568	figshare	doi:10.6084/m9.figshare.c.3729568	https://doi.org/10.6084/m9.figshare.c.3729568	wildtype
MELE	Pulmonary metastasis screen	Quality control	Analysis	MELE29.1h	doi:10.6084/m9.figshare.c.3729568	figshare	doi:10.6084/m9.figshare.c.3729568	https://doi.org/10.6084/m9.figshare.c.3729568	wildtype
MELE	Pulmonary metastasis screen	Quality control	Analysis	MELE29.1g	doi:10.6084/m9.figshare.c.3729568	figshare	doi:10.6084/m9.figshare.c.3729568	https://doi.org/10.6084/m9.figshare.c.3729568	wildtype
MELE	Pulmonary metastasis screen	Quality control	Analysis	MELE29.1f	doi:10.6084/m9.figshare.c.3729568	figshare	doi:10.6084/m9.figshare.c.3729568	https://doi.org/10.6084/m9.figshare.c.3729568	wildtype
MELE	Pulmonary metastasis screen	Quality control	Analysis	MELE29.1e	doi:10.6084/m9.figshare.c.3729568	figshare	doi:10.6084/m9.figshare.c.3729568	https://doi.org/10.6084/m9.figshare.c.3729568	wildtype
MELE	Pulmonary metastasis screen	Quality control	Analysis	MELE29.1d	doi:10.6084/m9.figshare.c.3729568	figshare	doi:10.6084/m9.figshare.c.3729568	https://doi.org/10.6084/m9.figshare.c.3729568	wildtype
MELE	Pulmonary metastasis screen	Quality control	Analysis	MELE28.1e	doi:10.6084/m9.figshare.c.3729568	figshare	doi:10.6084/m9.figshare.c.3729568	https://doi.org/10.6084/m9.figshare.c.3729568	wildtype
MEQX	Pulmonary metastasis screen	Quality control	Analysis	MEQX38.1c	doi:10.6084/m9.figshare.c.3729568	figshare	doi:10.6084/m9.figshare.c.3729568	https://doi.org/10.6084/m9.figshare.c.3729568	Slc20a2
MEQX	Pulmonary metastasis screen	Quality control	Analysis	MEQX37.1e	doi:10.6084/m9.figshare.c.3729568	figshare	doi:10.6084/m9.figshare.c.3729568	https://doi.org/10.6084/m9.figshare.c.3729568	Slc20a2
MEQX	Pulmonary metastasis screen	Quality control	Analysis	MEQX37.1d	doi:10.6084/m9.figshare.c.3729568	figshare	doi:10.6084/m9.figshare.c.3729568	https://doi.org/10.6084/m9.figshare.c.3729568	Slc20a2
MEQX	Pulmonary metastasis screen	Quality control	Analysis	MEQX37.1c	doi:10.6084/m9.figshare.c.3729568	figshare	doi:10.6084/m9.figshare.c.3729568	https://doi.org/10.6084/m9.figshare.c.3729568	Slc20a2
MEZK	Pulmonary metastasis screen	Quality control	Analysis	MEZK15.2i	doi:10.6084/m9.figshare.c.3729568	figshare	doi:10.6084/m9.figshare.c.3729568	https://doi.org/10.6084/m9.figshare.c.3729568	wildtype
MEZK	Pulmonary metastasis screen	Quality control	Analysis	MEZK15.2h	doi:10.6084/m9.figshare.c.3729568	figshare	doi:10.6084/m9.figshare.c.3729568	https://doi.org/10.6084/m9.figshare.c.3729568	wildtype
MEZK	Pulmonary metastasis screen	Quality control	Analysis	MEZK15.2g	doi:10.6084/m9.figshare.c.3729568	figshare	doi:10.6084/m9.figshare.c.3729568	https://doi.org/10.6084/m9.figshare.c.3729568	wildtype
MEZK	Pulmonary metastasis screen	Quality control	Analysis	MEZK15.2e	doi:10.6084/m9.figshare.c.3729568	figshare	doi:10.6084/m9.figshare.c.3729568	https://doi.org/10.6084/m9.figshare.c.3729568	wildtype
MEZK	Pulmonary metastasis screen	Quality control	Analysis	MEZK15.2d	doi:10.6084/m9.figshare.c.3729568	figshare	doi:10.6084/m9.figshare.c.3729568	https://doi.org/10.6084/m9.figshare.c.3729568	wildtype
MEQD	Pulmonary metastasis screen	Quality control	Analysis	MEQD28.1i	doi:10.6084/m9.figshare.c.3729568	figshare	doi:10.6084/m9.figshare.c.3729568	https://doi.org/10.6084/m9.figshare.c.3729568	Daam2
MEQD	Pulmonary metastasis screen	Quality control	Analysis	MEQD28.1g	doi:10.6084/m9.figshare.c.3729568	figshare	doi:10.6084/m9.figshare.c.3729568	https://doi.org/10.6084/m9.figshare.c.3729568	Daam2
MEQD	Pulmonary metastasis screen	Quality control	Analysis	MEQD28.1f	doi:10.6084/m9.figshare.c.3729568	figshare	doi:10.6084/m9.figshare.c.3729568	https://doi.org/10.6084/m9.figshare.c.3729568	Daam2
MEQD	Pulmonary metastasis screen	Quality control	Analysis	MEQD28.1e	doi:10.6084/m9.figshare.c.3729568	figshare	doi:10.6084/m9.figshare.c.3729568	https://doi.org/10.6084/m9.figshare.c.3729568	Daam2
MEQD	Pulmonary metastasis screen	Quality control	Analysis	MEQD25.1i	doi:10.6084/m9.figshare.c.3729568	figshare	doi:10.6084/m9.figshare.c.3729568	https://doi.org/10.6084/m9.figshare.c.3729568	Daam2
MEQD	Pulmonary metastasis screen	Quality control	Analysis	MEQD28.1h	doi:10.6084/m9.figshare.c.3729568	figshare	doi:10.6084/m9.figshare.c.3729568	https://doi.org/10.6084/m9.figshare.c.3729568	Daam2
MDWE	Pulmonary metastasis screen	Quality control	Analysis	MDWE40.1f	doi:10.6084/m9.figshare.c.3729568	figshare	doi:10.6084/m9.figshare.c.3729568	https://doi.org/10.6084/m9.figshare.c.3729568	Dctn1
MDWE	Pulmonary metastasis screen	Quality control	Analysis	MDWE39.1h	doi:10.6084/m9.figshare.c.3729568	figshare	doi:10.6084/m9.figshare.c.3729568	https://doi.org/10.6084/m9.figshare.c.3729568	Dctn1
MDWE	Pulmonary metastasis screen	Quality control	Analysis	MDWE39.1f	doi:10.6084/m9.figshare.c.3729568	figshare	doi:10.6084/m9.figshare.c.3729568	https://doi.org/10.6084/m9.figshare.c.3729568	Dctn1
MDWE	Pulmonary metastasis screen	Quality control	Analysis	MDWE39.1e	doi:10.6084/m9.figshare.c.3729568	figshare	doi:10.6084/m9.figshare.c.3729568	https://doi.org/10.6084/m9.figshare.c.3729568	Dctn1
MDWE	Pulmonary metastasis screen	Quality control	Analysis	MDWE38.1b	doi:10.6084/m9.figshare.c.3729568	figshare	doi:10.6084/m9.figshare.c.3729568	https://doi.org/10.6084/m9.figshare.c.3729568	Dctn1
MDWE	Pulmonary metastasis screen	Quality control	Analysis	MDWE26.4e	doi:10.6084/m9.figshare.c.3729568	figshare	doi:10.6084/m9.figshare.c.3729568	https://doi.org/10.6084/m9.figshare.c.3729568	Dctn1
MDWE	Pulmonary metastasis screen	Quality control	Analysis	MDWE24.4c	doi:10.6084/m9.figshare.c.3729568	figshare	doi:10.6084/m9.figshare.c.3729568	https://doi.org/10.6084/m9.figshare.c.3729568	Dctn1
MDJF	Pulmonary metastasis screen	Quality control	Analysis	MDJF41.2g	doi:10.6084/m9.figshare.c.3729568	figshare	doi:10.6084/m9.figshare.c.3729568	https://doi.org/10.6084/m9.figshare.c.3729568	Glg1
MDJF	Pulmonary metastasis screen	Quality control	Analysis	MDJF41.2f	doi:10.6084/m9.figshare.c.3729568	figshare	doi:10.6084/m9.figshare.c.3729568	https://doi.org/10.6084/m9.figshare.c.3729568	Glg1
MDJF	Pulmonary metastasis screen	Quality control	Analysis	MDJF41.2e	doi:10.6084/m9.figshare.c.3729568	figshare	doi:10.6084/m9.figshare.c.3729568	https://doi.org/10.6084/m9.figshare.c.3729568	Glg1
MDJF	Pulmonary metastasis screen	Quality control	Analysis	MDJF40.2k	doi:10.6084/m9.figshare.c.3729568	figshare	doi:10.6084/m9.figshare.c.3729568	https://doi.org/10.6084/m9.figshare.c.3729568	Glg1
MDJF	Pulmonary metastasis screen	Quality control	Analysis	MDJF40.2h	doi:10.6084/m9.figshare.c.3729568	figshare	doi:10.6084/m9.figshare.c.3729568	https://doi.org/10.6084/m9.figshare.c.3729568	Glg1
MDJF	Pulmonary metastasis screen	Quality control	Analysis	MDJF40.2g	doi:10.6084/m9.figshare.c.3729568	figshare	doi:10.6084/m9.figshare.c.3729568	https://doi.org/10.6084/m9.figshare.c.3729568	Glg1
MDXN	Pulmonary metastasis screen	Quality control	Analysis	MDXN46.1g	doi:10.6084/m9.figshare.c.3729568	figshare	doi:10.6084/m9.figshare.c.3729568	https://doi.org/10.6084/m9.figshare.c.3729568	Map2k7
MDXN	Pulmonary metastasis screen	Quality control	Analysis	MDXN44.1i	doi:10.6084/m9.figshare.c.3729568	figshare	doi:10.6084/m9.figshare.c.3729568	https://doi.org/10.6084/m9.figshare.c.3729568	Map2k7
MDXN	Pulmonary metastasis screen	Quality control	Analysis	MDXN43.1f	doi:10.6084/m9.figshare.c.3729568	figshare	doi:10.6084/m9.figshare.c.3729568	https://doi.org/10.6084/m9.figshare.c.3729568	Map2k7
MDXN	Pulmonary metastasis screen	Quality control	Analysis	MDXN43.1e	doi:10.6084/m9.figshare.c.3729568	figshare	doi:10.6084/m9.figshare.c.3729568	https://doi.org/10.6084/m9.figshare.c.3729568	Map2k7
MDXN	Pulmonary metastasis screen	Quality control	Analysis	MDXN43.1c	doi:10.6084/m9.figshare.c.3729568	figshare	doi:10.6084/m9.figshare.c.3729568	https://doi.org/10.6084/m9.figshare.c.3729568	Map2k7
MDXN	Pulmonary metastasis screen	Quality control	Analysis	MDXN43.1b	doi:10.6084/m9.figshare.c.3729568	figshare	doi:10.6084/m9.figshare.c.3729568	https://doi.org/10.6084/m9.figshare.c.3729568	Map2k7
MDXN	Pulmonary metastasis screen	Quality control	Analysis	MDXN40.2d	doi:10.6084/m9.figshare.c.3729568	figshare	doi:10.6084/m9.figshare.c.3729568	https://doi.org/10.6084/m9.figshare.c.3729568	Map2k7
MDXN	Pulmonary metastasis screen	Quality control	Analysis	MDXN40.2b	doi:10.6084/m9.figshare.c.3729568	figshare	doi:10.6084/m9.figshare.c.3729568	https://doi.org/10.6084/m9.figshare.c.3729568	Map2k7
MECE	Pulmonary metastasis screen	Quality control	Analysis	MECE27.2h	doi:10.6084/m9.figshare.c.3729568	figshare	doi:10.6084/m9.figshare.c.3729568	https://doi.org/10.6084/m9.figshare.c.3729568	Slc16a6
MECE	Pulmonary metastasis screen	Quality control	Analysis	MECE27.2g	doi:10.6084/m9.figshare.c.3729568	figshare	doi:10.6084/m9.figshare.c.3729568	https://doi.org/10.6084/m9.figshare.c.3729568	Slc16a6
MECE	Pulmonary metastasis screen	Quality control	Analysis	MECE27.2f	doi:10.6084/m9.figshare.c.3729568	figshare	doi:10.6084/m9.figshare.c.3729568	https://doi.org/10.6084/m9.figshare.c.3729568	Slc16a6
MECE	Pulmonary metastasis screen	Quality control	Analysis	MECE27.2e	doi:10.6084/m9.figshare.c.3729568	figshare	doi:10.6084/m9.figshare.c.3729568	https://doi.org/10.6084/m9.figshare.c.3729568	Slc16a6
MECE	Pulmonary metastasis screen	Quality control	Analysis	MECE27.2d	doi:10.6084/m9.figshare.c.3729568	figshare	doi:10.6084/m9.figshare.c.3729568	https://doi.org/10.6084/m9.figshare.c.3729568	Slc16a6
MECE	Pulmonary metastasis screen	Quality control	Analysis	MECE20.4e	doi:10.6084/m9.figshare.c.3729568	figshare	doi:10.6084/m9.figshare.c.3729568	https://doi.org/10.6084/m9.figshare.c.3729568	Slc16a6
MDNJ	Pulmonary metastasis screen	Quality control	Analysis	MDNJ57.1e	doi:10.6084/m9.figshare.c.3729568	figshare	doi:10.6084/m9.figshare.c.3729568	https://doi.org/10.6084/m9.figshare.c.3729568	Syt1
MDNJ	Pulmonary metastasis screen	Quality control	Analysis	MDNJ37.2l	doi:10.6084/m9.figshare.c.3729568	figshare	doi:10.6084/m9.figshare.c.3729568	https://doi.org/10.6084/m9.figshare.c.3729568	Syt1
MDNJ	Pulmonary metastasis screen	Quality control	Analysis	MDNJ37.2k	doi:10.6084/m9.figshare.c.3729568	figshare	doi:10.6084/m9.figshare.c.3729568	https://doi.org/10.6084/m9.figshare.c.3729568	Syt1
MDNJ	Pulmonary metastasis screen	Quality control	Analysis	MDNJ37.2h	doi:10.6084/m9.figshare.c.3729568	figshare	doi:10.6084/m9.figshare.c.3729568	https://doi.org/10.6084/m9.figshare.c.3729568	Syt1
MDNJ	Pulmonary metastasis screen	Quality control	Analysis	MDNJ36.2h	doi:10.6084/m9.figshare.c.3729568	figshare	doi:10.6084/m9.figshare.c.3729568	https://doi.org/10.6084/m9.figshare.c.3729568	Syt1
RFTN	Pulmonary metastasis screen	Quality control	Analysis	RFTN6.1b	doi:10.6084/m9.figshare.c.3729568	figshare	doi:10.6084/m9.figshare.c.3729568	https://doi.org/10.6084/m9.figshare.c.3729568	Rftn2
RFTN	Pulmonary metastasis screen	Quality control	Analysis	RFTN6.1a	doi:10.6084/m9.figshare.c.3729568	figshare	doi:10.6084/m9.figshare.c.3729568	https://doi.org/10.6084/m9.figshare.c.3729568	Rftn2
NFK	Pulmonary metastasis screen	Quality control	Analysis	NFK2.2d	doi:10.6084/m9.figshare.c.3729568	figshare	doi:10.6084/m9.figshare.c.3729568	https://doi.org/10.6084/m9.figshare.c.3729568	Nfkb1
NFK	Pulmonary metastasis screen	Quality control	Analysis	NFK2.2c	doi:10.6084/m9.figshare.c.3729568	figshare	doi:10.6084/m9.figshare.c.3729568	https://doi.org/10.6084/m9.figshare.c.3729568	Nfkb1
NFK	Pulmonary metastasis screen	Quality control	Analysis	NFK2.2b	doi:10.6084/m9.figshare.c.3729568	figshare	doi:10.6084/m9.figshare.c.3729568	https://doi.org/10.6084/m9.figshare.c.3729568	Nfkb1
NFK	Pulmonary metastasis screen	Quality control	Analysis	NFK2.2a	doi:10.6084/m9.figshare.c.3729568	figshare	doi:10.6084/m9.figshare.c.3729568	https://doi.org/10.6084/m9.figshare.c.3729568	Nfkb1
DGLT	Pulmonary metastasis screen	Quality control	Analysis	DGLT8.1f	doi:10.6084/m9.figshare.c.3729568	figshare	doi:10.6084/m9.figshare.c.3729568	https://doi.org/10.6084/m9.figshare.c.3729568	Dlg2
DGLT	Pulmonary metastasis screen	Quality control	Analysis	DGLT8.1e	doi:10.6084/m9.figshare.c.3729568	figshare	doi:10.6084/m9.figshare.c.3729568	https://doi.org/10.6084/m9.figshare.c.3729568	Dlg2
DGLT	Pulmonary metastasis screen	Quality control	Analysis	DGLT8.1d	doi:10.6084/m9.figshare.c.3729568	figshare	doi:10.6084/m9.figshare.c.3729568	https://doi.org/10.6084/m9.figshare.c.3729568	Dlg2
DGLT	Pulmonary metastasis screen	Quality control	Analysis	DGLT8.1c	doi:10.6084/m9.figshare.c.3729568	figshare	doi:10.6084/m9.figshare.c.3729568	https://doi.org/10.6084/m9.figshare.c.3729568	Dlg2
DGLT	Pulmonary metastasis screen	Quality control	Analysis	DGLT8.1b	doi:10.6084/m9.figshare.c.3729568	figshare	doi:10.6084/m9.figshare.c.3729568	https://doi.org/10.6084/m9.figshare.c.3729568	Dlg2
DGLT	Pulmonary metastasis screen	Quality control	Analysis	DGLT8.1a	doi:10.6084/m9.figshare.c.3729568	figshare	doi:10.6084/m9.figshare.c.3729568	https://doi.org/10.6084/m9.figshare.c.3729568	Dlg2
DGLT	Pulmonary metastasis screen	Quality control	Analysis	DGLT7.1b	doi:10.6084/m9.figshare.c.3729568	figshare	doi:10.6084/m9.figshare.c.3729568	https://doi.org/10.6084/m9.figshare.c.3729568	Dlg2
DGLT	Pulmonary metastasis screen	Quality control	Analysis	DGLT7.1a	doi:10.6084/m9.figshare.c.3729568	figshare	doi:10.6084/m9.figshare.c.3729568	https://doi.org/10.6084/m9.figshare.c.3729568	Dlg2
RSF	Pulmonary metastasis screen	Quality control	Analysis	RSF130.1j	doi:10.6084/m9.figshare.c.3729568	figshare	doi:10.6084/m9.figshare.c.3729568	https://doi.org/10.6084/m9.figshare.c.3729568	Rassf1
RSF	Pulmonary metastasis screen	Quality control	Analysis	RSF130.1i	doi:10.6084/m9.figshare.c.3729568	figshare	doi:10.6084/m9.figshare.c.3729568	https://doi.org/10.6084/m9.figshare.c.3729568	Rassf1
RSF	Pulmonary metastasis screen	Quality control	Analysis	RSF130.1g	doi:10.6084/m9.figshare.c.3729568	figshare	doi:10.6084/m9.figshare.c.3729568	https://doi.org/10.6084/m9.figshare.c.3729568	Rassf1
RSF	Pulmonary metastasis screen	Quality control	Analysis	RSF130.1d	doi:10.6084/m9.figshare.c.3729568	figshare	doi:10.6084/m9.figshare.c.3729568	https://doi.org/10.6084/m9.figshare.c.3729568	Rassf1
RSF	Pulmonary metastasis screen	Quality control	Analysis	RSF129.1e	doi:10.6084/m9.figshare.c.3729568	figshare	doi:10.6084/m9.figshare.c.3729568	https://doi.org/10.6084/m9.figshare.c.3729568	Rassf1
RSF	Pulmonary metastasis screen	Quality control	Analysis	RSF130.1e	doi:10.6084/m9.figshare.c.3729568	figshare	doi:10.6084/m9.figshare.c.3729568	https://doi.org/10.6084/m9.figshare.c.3729568	Rassf1
RSF	Pulmonary metastasis screen	Quality control	Analysis	RSF127.1g	doi:10.6084/m9.figshare.c.3729568	figshare	doi:10.6084/m9.figshare.c.3729568	https://doi.org/10.6084/m9.figshare.c.3729568	Rassf1
RSF	Pulmonary metastasis screen	Quality control	Analysis	RSF127.1f	doi:10.6084/m9.figshare.c.3729568	figshare	doi:10.6084/m9.figshare.c.3729568	https://doi.org/10.6084/m9.figshare.c.3729568	Rassf1
RSF	Pulmonary metastasis screen	Quality control	Analysis	RSF127.1e	doi:10.6084/m9.figshare.c.3729568	figshare	doi:10.6084/m9.figshare.c.3729568	https://doi.org/10.6084/m9.figshare.c.3729568	Rassf1
MEVK	Pulmonary metastasis screen	Quality control	Analysis	MEVK8.4c	doi:10.6084/m9.figshare.c.3729568	figshare	doi:10.6084/m9.figshare.c.3729568	https://doi.org/10.6084/m9.figshare.c.3729568	A430005L14Rik
MEVK	Pulmonary metastasis screen	Quality control	Analysis	MEVK10.1e	doi:10.6084/m9.figshare.c.3729568	figshare	doi:10.6084/m9.figshare.c.3729568	https://doi.org/10.6084/m9.figshare.c.3729568	A430005L14Rik
MEZU	Pulmonary metastasis screen	Quality control	Analysis	MEZU9.1j	doi:10.6084/m9.figshare.c.3729568	figshare	doi:10.6084/m9.figshare.c.3729568	https://doi.org/10.6084/m9.figshare.c.3729568	wildtype
MEZU	Pulmonary metastasis screen	Quality control	Analysis	MEZU9.1i	doi:10.6084/m9.figshare.c.3729568	figshare	doi:10.6084/m9.figshare.c.3729568	https://doi.org/10.6084/m9.figshare.c.3729568	wildtype
MEZU	Pulmonary metastasis screen	Quality control	Analysis	MEZU9.1h	doi:10.6084/m9.figshare.c.3729568	figshare	doi:10.6084/m9.figshare.c.3729568	https://doi.org/10.6084/m9.figshare.c.3729568	wildtype
MEZU	Pulmonary metastasis screen	Quality control	Analysis	MEZU9.1f	doi:10.6084/m9.figshare.c.3729568	figshare	doi:10.6084/m9.figshare.c.3729568	https://doi.org/10.6084/m9.figshare.c.3729568	wildtype
MEZU	Pulmonary metastasis screen	Quality control	Analysis	MEZU9.1d	doi:10.6084/m9.figshare.c.3729568	figshare	doi:10.6084/m9.figshare.c.3729568	https://doi.org/10.6084/m9.figshare.c.3729568	wildtype
MFBX	Pulmonary metastasis screen	Quality control	Analysis	MFBX9.2j	doi:10.6084/m9.figshare.c.3729568	figshare	doi:10.6084/m9.figshare.c.3729568	https://doi.org/10.6084/m9.figshare.c.3729568	3300002A11Rik
MFBX	Pulmonary metastasis screen	Quality control	Analysis	MFBX9.2h	doi:10.6084/m9.figshare.c.3729568	figshare	doi:10.6084/m9.figshare.c.3729568	https://doi.org/10.6084/m9.figshare.c.3729568	3300002A11Rik
MEZU	Pulmonary metastasis screen	Quality control	Analysis	MEZU9.1g	doi:10.6084/m9.figshare.c.3729568	figshare	doi:10.6084/m9.figshare.c.3729568	https://doi.org/10.6084/m9.figshare.c.3729568	wildtype
MEZX	Pulmonary metastasis screen	Quality control	Analysis	MEZX25.2g	doi:10.6084/m9.figshare.c.3729568	figshare	doi:10.6084/m9.figshare.c.3729568	https://doi.org/10.6084/m9.figshare.c.3729568	Dhrs2
MEZX	Pulmonary metastasis screen	Quality control	Analysis	MEZX21.2j	doi:10.6084/m9.figshare.c.3729568	figshare	doi:10.6084/m9.figshare.c.3729568	https://doi.org/10.6084/m9.figshare.c.3729568	Dhrs2
MEZX	Pulmonary metastasis screen	Quality control	Analysis	MEZX21.2i	doi:10.6084/m9.figshare.c.3729568	figshare	doi:10.6084/m9.figshare.c.3729568	https://doi.org/10.6084/m9.figshare.c.3729568	Dhrs2
MEZX	Pulmonary metastasis screen	Quality control	Analysis	MEZX21.2h	doi:10.6084/m9.figshare.c.3729568	figshare	doi:10.6084/m9.figshare.c.3729568	https://doi.org/10.6084/m9.figshare.c.3729568	Dhrs2
RIKA	Pulmonary metastasis screen	Quality control	Analysis	RIKA5.1i	doi:10.6084/m9.figshare.c.3729568	figshare	doi:10.6084/m9.figshare.c.3729568	https://doi.org/10.6084/m9.figshare.c.3729568	Lacc1
RIKA	Pulmonary metastasis screen	Quality control	Analysis	RIKA5.1g	doi:10.6084/m9.figshare.c.3729568	figshare	doi:10.6084/m9.figshare.c.3729568	https://doi.org/10.6084/m9.figshare.c.3729568	Lacc1
RIKA	Pulmonary metastasis screen	Quality control	Analysis	RIKA5.1f	doi:10.6084/m9.figshare.c.3729568	figshare	doi:10.6084/m9.figshare.c.3729568	https://doi.org/10.6084/m9.figshare.c.3729568	Lacc1
RIKA	Pulmonary metastasis screen	Quality control	Analysis	RIKA5.1e	doi:10.6084/m9.figshare.c.3729568	figshare	doi:10.6084/m9.figshare.c.3729568	https://doi.org/10.6084/m9.figshare.c.3729568	Lacc1
RIKA	Pulmonary metastasis screen	Quality control	Analysis	RIKA5.1d	doi:10.6084/m9.figshare.c.3729568	figshare	doi:10.6084/m9.figshare.c.3729568	https://doi.org/10.6084/m9.figshare.c.3729568	Lacc1
RIKA	Pulmonary metastasis screen	Quality control	Analysis	RIKA5.1c	doi:10.6084/m9.figshare.c.3729568	figshare	doi:10.6084/m9.figshare.c.3729568	https://doi.org/10.6084/m9.figshare.c.3729568	Lacc1
RIKA	Pulmonary metastasis screen	Quality control	Analysis	RIKA4.2b	doi:10.6084/m9.figshare.c.3729568	figshare	doi:10.6084/m9.figshare.c.3729568	https://doi.org/10.6084/m9.figshare.c.3729568	Lacc1
NBEA	Pulmonary metastasis screen	Quality control	Analysis	NBEA2.1g	doi:10.6084/m9.figshare.c.3729568	figshare	doi:10.6084/m9.figshare.c.3729568	https://doi.org/10.6084/m9.figshare.c.3729568	Nbeal2
NBEA	Pulmonary metastasis screen	Quality control	Analysis	NBEA2.1d	doi:10.6084/m9.figshare.c.3729568	figshare	doi:10.6084/m9.figshare.c.3729568	https://doi.org/10.6084/m9.figshare.c.3729568	Nbeal2
NBEA	Pulmonary metastasis screen	Quality control	Analysis	NBEA2.1c	doi:10.6084/m9.figshare.c.3729568	figshare	doi:10.6084/m9.figshare.c.3729568	https://doi.org/10.6084/m9.figshare.c.3729568	Nbeal2
NBEA	Pulmonary metastasis screen	Quality control	Analysis	NBEA2.1b	doi:10.6084/m9.figshare.c.3729568	figshare	doi:10.6084/m9.figshare.c.3729568	https://doi.org/10.6084/m9.figshare.c.3729568	Nbeal2
NBEA	Pulmonary metastasis screen	Quality control	Analysis	NBEA2.1a	doi:10.6084/m9.figshare.c.3729568	figshare	doi:10.6084/m9.figshare.c.3729568	https://doi.org/10.6084/m9.figshare.c.3729568	Nbeal2
MEGB	Pulmonary metastasis screen	Quality control	Analysis	MEGB32.2d	doi:10.6084/m9.figshare.c.3729568	figshare	doi:10.6084/m9.figshare.c.3729568	https://doi.org/10.6084/m9.figshare.c.3729568	Stard8
MEGB	Pulmonary metastasis screen	Quality control	Analysis	MEGB32.2c	doi:10.6084/m9.figshare.c.3729568	figshare	doi:10.6084/m9.figshare.c.3729568	https://doi.org/10.6084/m9.figshare.c.3729568	Stard8
MEGB	Pulmonary metastasis screen	Quality control	Analysis	MEGB29.2g	doi:10.6084/m9.figshare.c.3729568	figshare	doi:10.6084/m9.figshare.c.3729568	https://doi.org/10.6084/m9.figshare.c.3729568	Stard8
MEGB	Pulmonary metastasis screen	Quality control	Analysis	MEGB29.2f	doi:10.6084/m9.figshare.c.3729568	figshare	doi:10.6084/m9.figshare.c.3729568	https://doi.org/10.6084/m9.figshare.c.3729568	Stard8
MEGB	Pulmonary metastasis screen	Quality control	Analysis	MEGB29.2i	doi:10.6084/m9.figshare.c.3729568	figshare	doi:10.6084/m9.figshare.c.3729568	https://doi.org/10.6084/m9.figshare.c.3729568	Stard8
MEGB	Pulmonary metastasis screen	Quality control	Analysis	MEGB30.2d	doi:10.6084/m9.figshare.c.3729568	figshare	doi:10.6084/m9.figshare.c.3729568	https://doi.org/10.6084/m9.figshare.c.3729568	Stard8
MBCD	Pulmonary metastasis screen	Quality control	Analysis	MBCD145.1d	doi:10.6084/m9.figshare.c.3729568	figshare	doi:10.6084/m9.figshare.c.3729568	https://doi.org/10.6084/m9.figshare.c.3729568	Sms
MBCD	Pulmonary metastasis screen	Quality control	Analysis	MBCD144.1d	doi:10.6084/m9.figshare.c.3729568	figshare	doi:10.6084/m9.figshare.c.3729568	https://doi.org/10.6084/m9.figshare.c.3729568	Sms
MBCD	Pulmonary metastasis screen	Quality control	Analysis	MBCD142.1c	doi:10.6084/m9.figshare.c.3729568	figshare	doi:10.6084/m9.figshare.c.3729568	https://doi.org/10.6084/m9.figshare.c.3729568	Sms
MBCD	Pulmonary metastasis screen	Quality control	Analysis	MBCD142.1b	doi:10.6084/m9.figshare.c.3729568	figshare	doi:10.6084/m9.figshare.c.3729568	https://doi.org/10.6084/m9.figshare.c.3729568	Sms
MTYR	Pulmonary metastasis screen	Quality control	Analysis	MTYR16.3h	doi:10.6084/m9.figshare.c.3729568	figshare	doi:10.6084/m9.figshare.c.3729568	https://doi.org/10.6084/m9.figshare.c.3729568	wildtype
MTYR	Pulmonary metastasis screen	Quality control	Analysis	MTYR15.4g	doi:10.6084/m9.figshare.c.3729568	figshare	doi:10.6084/m9.figshare.c.3729568	https://doi.org/10.6084/m9.figshare.c.3729568	wildtype
MTYR	Pulmonary metastasis screen	Quality control	Analysis	MTYR15.4d	doi:10.6084/m9.figshare.c.3729568	figshare	doi:10.6084/m9.figshare.c.3729568	https://doi.org/10.6084/m9.figshare.c.3729568	wildtype
AKAP	Pulmonary metastasis screen	Quality control	Analysis	AKAP3.1e	doi:10.6084/m9.figshare.c.3729568	figshare	doi:10.6084/m9.figshare.c.3729568	https://doi.org/10.6084/m9.figshare.c.3729568	Akap9
AKAP	Pulmonary metastasis screen	Quality control	Analysis	AKAP3.1d	doi:10.6084/m9.figshare.c.3729568	figshare	doi:10.6084/m9.figshare.c.3729568	https://doi.org/10.6084/m9.figshare.c.3729568	Akap9
AKAP	Pulmonary metastasis screen	Quality control	Analysis	AKAP2.1h	doi:10.6084/m9.figshare.c.3729568	figshare	doi:10.6084/m9.figshare.c.3729568	https://doi.org/10.6084/m9.figshare.c.3729568	Akap9
AKAP	Pulmonary metastasis screen	Quality control	Analysis	AKAP2.1g	doi:10.6084/m9.figshare.c.3729568	figshare	doi:10.6084/m9.figshare.c.3729568	https://doi.org/10.6084/m9.figshare.c.3729568	Akap9
AKAP	Pulmonary metastasis screen	Quality control	Analysis	AKAP1.1f	doi:10.6084/m9.figshare.c.3729568	figshare	doi:10.6084/m9.figshare.c.3729568	https://doi.org/10.6084/m9.figshare.c.3729568	Akap9
MTYR	Pulmonary metastasis screen	Quality control	Analysis	MTYR15.4e	doi:10.6084/m9.figshare.c.3729568	figshare	doi:10.6084/m9.figshare.c.3729568	https://doi.org/10.6084/m9.figshare.c.3729568	wildtype
MEMK	Pulmonary metastasis screen	Quality control	Analysis	MEMK29.1f	doi:10.6084/m9.figshare.c.3729568	figshare	doi:10.6084/m9.figshare.c.3729568	https://doi.org/10.6084/m9.figshare.c.3729568	Commd10
MEMK	Pulmonary metastasis screen	Quality control	Analysis	MEMK29.1e	doi:10.6084/m9.figshare.c.3729568	figshare	doi:10.6084/m9.figshare.c.3729568	https://doi.org/10.6084/m9.figshare.c.3729568	Commd10
MEMK	Pulmonary metastasis screen	Quality control	Analysis	MEMK29.1d	doi:10.6084/m9.figshare.c.3729568	figshare	doi:10.6084/m9.figshare.c.3729568	https://doi.org/10.6084/m9.figshare.c.3729568	Commd10
MEMK	Pulmonary metastasis screen	Quality control	Analysis	MEMK29.1b	doi:10.6084/m9.figshare.c.3729568	figshare	doi:10.6084/m9.figshare.c.3729568	https://doi.org/10.6084/m9.figshare.c.3729568	Commd10
MEMK	Pulmonary metastasis screen	Quality control	Analysis	MEMK29.1a	doi:10.6084/m9.figshare.c.3729568	figshare	doi:10.6084/m9.figshare.c.3729568	https://doi.org/10.6084/m9.figshare.c.3729568	Commd10
IRFS	Pulmonary metastasis screen	Quality control	Analysis	IRFS6.1d	doi:10.6084/m9.figshare.c.3729568	figshare	doi:10.6084/m9.figshare.c.3729568	https://doi.org/10.6084/m9.figshare.c.3729568	Irf7
IRFS	Pulmonary metastasis screen	Quality control	Analysis	IRFS6.1c	doi:10.6084/m9.figshare.c.3729568	figshare	doi:10.6084/m9.figshare.c.3729568	https://doi.org/10.6084/m9.figshare.c.3729568	Irf7
IRFS	Pulmonary metastasis screen	Quality control	Analysis	IRFS6.1b	doi:10.6084/m9.figshare.c.3729568	figshare	doi:10.6084/m9.figshare.c.3729568	https://doi.org/10.6084/m9.figshare.c.3729568	Irf7
IRFS	Pulmonary metastasis screen	Quality control	Analysis	IRFS6.1a	doi:10.6084/m9.figshare.c.3729568	figshare	doi:10.6084/m9.figshare.c.3729568	https://doi.org/10.6084/m9.figshare.c.3729568	Irf7
AKAP	Pulmonary metastasis screen	Quality control	Analysis	AKAP3.1b	doi:10.6084/m9.figshare.c.3729568	figshare	doi:10.6084/m9.figshare.c.3729568	https://doi.org/10.6084/m9.figshare.c.3729568	Akap9
AKAP	Pulmonary metastasis screen	Quality control	Analysis	AKAP3.1a	doi:10.6084/m9.figshare.c.3729568	figshare	doi:10.6084/m9.figshare.c.3729568	https://doi.org/10.6084/m9.figshare.c.3729568	Akap9
AKAP	Pulmonary metastasis screen	Quality control	Analysis	AKAP2.1c	doi:10.6084/m9.figshare.c.3729568	figshare	doi:10.6084/m9.figshare.c.3729568	https://doi.org/10.6084/m9.figshare.c.3729568	Akap9
AKAP	Pulmonary metastasis screen	Quality control	Analysis	AKAP2.1j	doi:10.6084/m9.figshare.c.3729568	figshare	doi:10.6084/m9.figshare.c.3729568	https://doi.org/10.6084/m9.figshare.c.3729568	Akap9
AKAP	Pulmonary metastasis screen	Quality control	Analysis	AKAP2.1i	doi:10.6084/m9.figshare.c.3729568	figshare	doi:10.6084/m9.figshare.c.3729568	https://doi.org/10.6084/m9.figshare.c.3729568	Akap9
AKAP	Pulmonary metastasis screen	Quality control	Analysis	AKAP1.1h	doi:10.6084/m9.figshare.c.3729568	figshare	doi:10.6084/m9.figshare.c.3729568	https://doi.org/10.6084/m9.figshare.c.3729568	Akap9
AKAP	Pulmonary metastasis screen	Quality control	Analysis	AKAP1.1b	doi:10.6084/m9.figshare.c.3729568	figshare	doi:10.6084/m9.figshare.c.3729568	https://doi.org/10.6084/m9.figshare.c.3729568	Akap9
AKAP	Pulmonary metastasis screen	Quality control	Analysis	AKAP3.1c	doi:10.6084/m9.figshare.c.3729568	figshare	doi:10.6084/m9.figshare.c.3729568	https://doi.org/10.6084/m9.figshare.c.3729568	Akap9
GPCF	Pulmonary metastasis screen	Quality control	Analysis	GPCF1.2d	doi:10.6084/m9.figshare.c.3729568	figshare	doi:10.6084/m9.figshare.c.3729568	https://doi.org/10.6084/m9.figshare.c.3729568	Gpc5
GPCF	Pulmonary metastasis screen	Quality control	Analysis	GPCF1.2c	doi:10.6084/m9.figshare.c.3729568	figshare	doi:10.6084/m9.figshare.c.3729568	https://doi.org/10.6084/m9.figshare.c.3729568	Gpc5
GPCF	Pulmonary metastasis screen	Quality control	Analysis	GPCF1.2b	doi:10.6084/m9.figshare.c.3729568	figshare	doi:10.6084/m9.figshare.c.3729568	https://doi.org/10.6084/m9.figshare.c.3729568	Gpc5
GPCF	Pulmonary metastasis screen	Quality control	Analysis	GPCF1.2a	doi:10.6084/m9.figshare.c.3729568	figshare	doi:10.6084/m9.figshare.c.3729568	https://doi.org/10.6084/m9.figshare.c.3729568	Gpc5
RIKA	Pulmonary metastasis screen	Quality control	Analysis	RIKA5.1b	doi:10.6084/m9.figshare.c.3729568	figshare	doi:10.6084/m9.figshare.c.3729568	https://doi.org/10.6084/m9.figshare.c.3729568	Lacc1
RIKA	Pulmonary metastasis screen	Quality control	Analysis	RIKA5.1a	doi:10.6084/m9.figshare.c.3729568	figshare	doi:10.6084/m9.figshare.c.3729568	https://doi.org/10.6084/m9.figshare.c.3729568	Lacc1
RIKA	Pulmonary metastasis screen	Quality control	Analysis	RIKA4.2a	doi:10.6084/m9.figshare.c.3729568	figshare	doi:10.6084/m9.figshare.c.3729568	https://doi.org/10.6084/m9.figshare.c.3729568	Lacc1
RIKA	Pulmonary metastasis screen	Quality control	Analysis	RIKA3.2c	doi:10.6084/m9.figshare.c.3729568	figshare	doi:10.6084/m9.figshare.c.3729568	https://doi.org/10.6084/m9.figshare.c.3729568	Lacc1
RIKA	Pulmonary metastasis screen	Quality control	Analysis	RIKA3.2a	doi:10.6084/m9.figshare.c.3729568	figshare	doi:10.6084/m9.figshare.c.3729568	https://doi.org/10.6084/m9.figshare.c.3729568	Lacc1
MBCD	Pulmonary metastasis screen	Quality control	Analysis	MBCD145.1e	doi:10.6084/m9.figshare.c.3729568	figshare	doi:10.6084/m9.figshare.c.3729568	https://doi.org/10.6084/m9.figshare.c.3729568	Sms
MBCD	Pulmonary metastasis screen	Quality control	Analysis	MBCD144.1c	doi:10.6084/m9.figshare.c.3729568	figshare	doi:10.6084/m9.figshare.c.3729568	https://doi.org/10.6084/m9.figshare.c.3729568	Sms
MBCD	Pulmonary metastasis screen	Quality control	Analysis	MBCD144.1b	doi:10.6084/m9.figshare.c.3729568	figshare	doi:10.6084/m9.figshare.c.3729568	https://doi.org/10.6084/m9.figshare.c.3729568	Sms
MBCD	Pulmonary metastasis screen	Quality control	Analysis	MBCD143.1e	doi:10.6084/m9.figshare.c.3729568	figshare	doi:10.6084/m9.figshare.c.3729568	https://doi.org/10.6084/m9.figshare.c.3729568	Sms
MBCD	Pulmonary metastasis screen	Quality control	Analysis	MBCD143.1d	doi:10.6084/m9.figshare.c.3729568	figshare	doi:10.6084/m9.figshare.c.3729568	https://doi.org/10.6084/m9.figshare.c.3729568	Sms
MBCD	Pulmonary metastasis screen	Quality control	Analysis	MBCD142.1d	doi:10.6084/m9.figshare.c.3729568	figshare	doi:10.6084/m9.figshare.c.3729568	https://doi.org/10.6084/m9.figshare.c.3729568	Sms
MBCD	Pulmonary metastasis screen	Quality control	Analysis	MBCD141.1b	doi:10.6084/m9.figshare.c.3729568	figshare	doi:10.6084/m9.figshare.c.3729568	https://doi.org/10.6084/m9.figshare.c.3729568	Sms
MBCD	Pulmonary metastasis screen	Quality control	Analysis	MBCD138.1g	doi:10.6084/m9.figshare.c.3729568	figshare	doi:10.6084/m9.figshare.c.3729568	https://doi.org/10.6084/m9.figshare.c.3729568	Sms
MBCD	Pulmonary metastasis screen	Quality control	Analysis	MBCD135.3h	doi:10.6084/m9.figshare.c.3729568	figshare	doi:10.6084/m9.figshare.c.3729568	https://doi.org/10.6084/m9.figshare.c.3729568	Sms
MBCD	Pulmonary metastasis screen	Quality control	Analysis	MBCD135.3f	doi:10.6084/m9.figshare.c.3729568	figshare	doi:10.6084/m9.figshare.c.3729568	https://doi.org/10.6084/m9.figshare.c.3729568	Sms
MDGD	Pulmonary metastasis screen	Quality control	Analysis	MDGD42.1f	doi:10.6084/m9.figshare.c.3729568	figshare	doi:10.6084/m9.figshare.c.3729568	https://doi.org/10.6084/m9.figshare.c.3729568	Usp3
MDGD	Pulmonary metastasis screen	Quality control	Analysis	MDGD42.1e	doi:10.6084/m9.figshare.c.3729568	figshare	doi:10.6084/m9.figshare.c.3729568	https://doi.org/10.6084/m9.figshare.c.3729568	Usp3
MDGD	Pulmonary metastasis screen	Quality control	Analysis	MDGD42.1c	doi:10.6084/m9.figshare.c.3729568	figshare	doi:10.6084/m9.figshare.c.3729568	https://doi.org/10.6084/m9.figshare.c.3729568	Usp3
MEQN	Pulmonary metastasis screen	Quality control	Analysis	MEQN31.1e	doi:10.6084/m9.figshare.c.3729568	figshare	doi:10.6084/m9.figshare.c.3729568	https://doi.org/10.6084/m9.figshare.c.3729568	Tcte1
MEQN	Pulmonary metastasis screen	Quality control	Analysis	MEQN28.1g	doi:10.6084/m9.figshare.c.3729568	figshare	doi:10.6084/m9.figshare.c.3729568	https://doi.org/10.6084/m9.figshare.c.3729568	Tcte1
MEQN	Pulmonary metastasis screen	Quality control	Analysis	MEQN28.1c	doi:10.6084/m9.figshare.c.3729568	figshare	doi:10.6084/m9.figshare.c.3729568	https://doi.org/10.6084/m9.figshare.c.3729568	Tcte1
MFBX	Pulmonary metastasis screen	Quality control	Analysis	MFBX10.2j	doi:10.6084/m9.figshare.c.3729568	figshare	doi:10.6084/m9.figshare.c.3729568	https://doi.org/10.6084/m9.figshare.c.3729568	3300002A11Rik
MFBX	Pulmonary metastasis screen	Quality control	Analysis	MFBX10.2g	doi:10.6084/m9.figshare.c.3729568	figshare	doi:10.6084/m9.figshare.c.3729568	https://doi.org/10.6084/m9.figshare.c.3729568	3300002A11Rik
MFEX	Pulmonary metastasis screen	Quality control	Analysis	MFEX23.1g	doi:10.6084/m9.figshare.c.3729568	figshare	doi:10.6084/m9.figshare.c.3729568	https://doi.org/10.6084/m9.figshare.c.3729568	wildtype
MFEX	Pulmonary metastasis screen	Quality control	Analysis	MFEX23.1f	doi:10.6084/m9.figshare.c.3729568	figshare	doi:10.6084/m9.figshare.c.3729568	https://doi.org/10.6084/m9.figshare.c.3729568	wildtype
IRFS	Pulmonary metastasis screen	Quality control	Analysis	IRFS6.1f	doi:10.6084/m9.figshare.c.3729568	figshare	doi:10.6084/m9.figshare.c.3729568	https://doi.org/10.6084/m9.figshare.c.3729568	Irf7
IRFS	Pulmonary metastasis screen	Quality control	Analysis	IRFS6.1e	doi:10.6084/m9.figshare.c.3729568	figshare	doi:10.6084/m9.figshare.c.3729568	https://doi.org/10.6084/m9.figshare.c.3729568	Irf7
MEER	Pulmonary metastasis screen	Quality control	Analysis	MEER30.1c	doi:10.6084/m9.figshare.c.3729568	figshare	doi:10.6084/m9.figshare.c.3729568	https://doi.org/10.6084/m9.figshare.c.3729568	Atad2
MEER	Pulmonary metastasis screen	Quality control	Analysis	MEER34.1e	doi:10.6084/m9.figshare.c.3729568	figshare	doi:10.6084/m9.figshare.c.3729568	https://doi.org/10.6084/m9.figshare.c.3729568	Atad2
MEER	Pulmonary metastasis screen	Quality control	Analysis	MEER34.1d	doi:10.6084/m9.figshare.c.3729568	figshare	doi:10.6084/m9.figshare.c.3729568	https://doi.org/10.6084/m9.figshare.c.3729568	Atad2
MEER	Pulmonary metastasis screen	Quality control	Analysis	MEER30.1d	doi:10.6084/m9.figshare.c.3729568	figshare	doi:10.6084/m9.figshare.c.3729568	https://doi.org/10.6084/m9.figshare.c.3729568	Atad2
MEER	Pulmonary metastasis screen	Quality control	Analysis	MEER30.1b	doi:10.6084/m9.figshare.c.3729568	figshare	doi:10.6084/m9.figshare.c.3729568	https://doi.org/10.6084/m9.figshare.c.3729568	Atad2
MEER	Pulmonary metastasis screen	Quality control	Analysis	MEER30.1a	doi:10.6084/m9.figshare.c.3729568	figshare	doi:10.6084/m9.figshare.c.3729568	https://doi.org/10.6084/m9.figshare.c.3729568	Atad2
MEER	Pulmonary metastasis screen	Quality control	Analysis	MEER30.1e	doi:10.6084/m9.figshare.c.3729568	figshare	doi:10.6084/m9.figshare.c.3729568	https://doi.org/10.6084/m9.figshare.c.3729568	Atad2
MCQP	Pulmonary metastasis screen	Quality control	Analysis	MCQP84.4c	doi:10.6084/m9.figshare.c.3729568	figshare	doi:10.6084/m9.figshare.c.3729568	https://doi.org/10.6084/m9.figshare.c.3729568	Cnot6
MCQP	Pulmonary metastasis screen	Quality control	Analysis	MCQP82.3g	doi:10.6084/m9.figshare.c.3729568	figshare	doi:10.6084/m9.figshare.c.3729568	https://doi.org/10.6084/m9.figshare.c.3729568	Cnot6
MCQP	Pulmonary metastasis screen	Quality control	Analysis	MCQP82.3f	doi:10.6084/m9.figshare.c.3729568	figshare	doi:10.6084/m9.figshare.c.3729568	https://doi.org/10.6084/m9.figshare.c.3729568	Cnot6
MCQP	Pulmonary metastasis screen	Quality control	Analysis	MCQP82.3e	doi:10.6084/m9.figshare.c.3729568	figshare	doi:10.6084/m9.figshare.c.3729568	https://doi.org/10.6084/m9.figshare.c.3729568	Cnot6
MCQP	Pulmonary metastasis screen	Quality control	Analysis	MCQP82.3d	doi:10.6084/m9.figshare.c.3729568	figshare	doi:10.6084/m9.figshare.c.3729568	https://doi.org/10.6084/m9.figshare.c.3729568	Cnot6
GPCF	Pulmonary metastasis screen	Quality control	Analysis	GPCF1.2l	doi:10.6084/m9.figshare.c.3729568	figshare	doi:10.6084/m9.figshare.c.3729568	https://doi.org/10.6084/m9.figshare.c.3729568	Gpc5
GPCF	Pulmonary metastasis screen	Quality control	Analysis	GPCF1.2k	doi:10.6084/m9.figshare.c.3729568	figshare	doi:10.6084/m9.figshare.c.3729568	https://doi.org/10.6084/m9.figshare.c.3729568	Gpc5
GPCF	Pulmonary metastasis screen	Quality control	Analysis	GPCF1.2j	doi:10.6084/m9.figshare.c.3729568	figshare	doi:10.6084/m9.figshare.c.3729568	https://doi.org/10.6084/m9.figshare.c.3729568	Gpc5
GPCF	Pulmonary metastasis screen	Quality control	Analysis	GPCF1.2i	doi:10.6084/m9.figshare.c.3729568	figshare	doi:10.6084/m9.figshare.c.3729568	https://doi.org/10.6084/m9.figshare.c.3729568	Gpc5
GPCF	Pulmonary metastasis screen	Quality control	Analysis	GPCF1.2h	doi:10.6084/m9.figshare.c.3729568	figshare	doi:10.6084/m9.figshare.c.3729568	https://doi.org/10.6084/m9.figshare.c.3729568	Gpc5
GPCF	Pulmonary metastasis screen	Quality control	Analysis	GPCF1.2g	doi:10.6084/m9.figshare.c.3729568	figshare	doi:10.6084/m9.figshare.c.3729568	https://doi.org/10.6084/m9.figshare.c.3729568	Gpc5
GPCF	Pulmonary metastasis screen	Quality control	Analysis	GPCF1.2f	doi:10.6084/m9.figshare.c.3729568	figshare	doi:10.6084/m9.figshare.c.3729568	https://doi.org/10.6084/m9.figshare.c.3729568	Gpc5
GPCF	Pulmonary metastasis screen	Quality control	Analysis	GPCF1.2e	doi:10.6084/m9.figshare.c.3729568	figshare	doi:10.6084/m9.figshare.c.3729568	https://doi.org/10.6084/m9.figshare.c.3729568	Gpc5
MEEH	Pulmonary metastasis screen	Quality control	Analysis	MEEH34.1f	doi:10.6084/m9.figshare.c.3729568	figshare	doi:10.6084/m9.figshare.c.3729568	https://doi.org/10.6084/m9.figshare.c.3729568	Selk
MEEH	Pulmonary metastasis screen	Quality control	Analysis	MEEH34.1e	doi:10.6084/m9.figshare.c.3729568	figshare	doi:10.6084/m9.figshare.c.3729568	https://doi.org/10.6084/m9.figshare.c.3729568	Selk
MEEH	Pulmonary metastasis screen	Quality control	Analysis	MEEH34.1d	doi:10.6084/m9.figshare.c.3729568	figshare	doi:10.6084/m9.figshare.c.3729568	https://doi.org/10.6084/m9.figshare.c.3729568	Selk
MEEH	Pulmonary metastasis screen	Quality control	Analysis	MEEH34.1c	doi:10.6084/m9.figshare.c.3729568	figshare	doi:10.6084/m9.figshare.c.3729568	https://doi.org/10.6084/m9.figshare.c.3729568	Selk
MEEH	Pulmonary metastasis screen	Quality control	Analysis	MEEH33.1d	doi:10.6084/m9.figshare.c.3729568	figshare	doi:10.6084/m9.figshare.c.3729568	https://doi.org/10.6084/m9.figshare.c.3729568	Selk
MEEH	Pulmonary metastasis screen	Quality control	Analysis	MEEH32.1e	doi:10.6084/m9.figshare.c.3729568	figshare	doi:10.6084/m9.figshare.c.3729568	https://doi.org/10.6084/m9.figshare.c.3729568	Selk
MDML	Pulmonary metastasis screen	Quality control	Analysis	MDML44.1h	doi:10.6084/m9.figshare.c.3729568	figshare	doi:10.6084/m9.figshare.c.3729568	https://doi.org/10.6084/m9.figshare.c.3729568	Ccl22
MDML	Pulmonary metastasis screen	Quality control	Analysis	MDML44.1d	doi:10.6084/m9.figshare.c.3729568	figshare	doi:10.6084/m9.figshare.c.3729568	https://doi.org/10.6084/m9.figshare.c.3729568	Ccl22
MDML	Pulmonary metastasis screen	Quality control	Analysis	MDML44.1c	doi:10.6084/m9.figshare.c.3729568	figshare	doi:10.6084/m9.figshare.c.3729568	https://doi.org/10.6084/m9.figshare.c.3729568	Ccl22
MDML	Pulmonary metastasis screen	Quality control	Analysis	MDML44.1b	doi:10.6084/m9.figshare.c.3729568	figshare	doi:10.6084/m9.figshare.c.3729568	https://doi.org/10.6084/m9.figshare.c.3729568	Ccl22
MDML	Pulmonary metastasis screen	Quality control	Analysis	MDML43.1d	doi:10.6084/m9.figshare.c.3729568	figshare	doi:10.6084/m9.figshare.c.3729568	https://doi.org/10.6084/m9.figshare.c.3729568	Ccl22
MDML	Pulmonary metastasis screen	Quality control	Analysis	MDML40.2c	doi:10.6084/m9.figshare.c.3729568	figshare	doi:10.6084/m9.figshare.c.3729568	https://doi.org/10.6084/m9.figshare.c.3729568	Ccl22
MERR	Pulmonary metastasis screen	Quality control	Analysis	MERR22.1f	doi:10.6084/m9.figshare.c.3729568	figshare	doi:10.6084/m9.figshare.c.3729568	https://doi.org/10.6084/m9.figshare.c.3729568	Zcchc14
MERR	Pulmonary metastasis screen	Quality control	Analysis	MERR22.1e	doi:10.6084/m9.figshare.c.3729568	figshare	doi:10.6084/m9.figshare.c.3729568	https://doi.org/10.6084/m9.figshare.c.3729568	Zcchc14
MERR	Pulmonary metastasis screen	Quality control	Analysis	MERR19.1f	doi:10.6084/m9.figshare.c.3729568	figshare	doi:10.6084/m9.figshare.c.3729568	https://doi.org/10.6084/m9.figshare.c.3729568	Zcchc14
MERR	Pulmonary metastasis screen	Quality control	Analysis	MERR19.1e	doi:10.6084/m9.figshare.c.3729568	figshare	doi:10.6084/m9.figshare.c.3729568	https://doi.org/10.6084/m9.figshare.c.3729568	Zcchc14
MERR	Pulmonary metastasis screen	Quality control	Analysis	MERR17.1g	doi:10.6084/m9.figshare.c.3729568	figshare	doi:10.6084/m9.figshare.c.3729568	https://doi.org/10.6084/m9.figshare.c.3729568	Zcchc14
MERR	Pulmonary metastasis screen	Quality control	Analysis	MERR16.1g	doi:10.6084/m9.figshare.c.3729568	figshare	doi:10.6084/m9.figshare.c.3729568	https://doi.org/10.6084/m9.figshare.c.3729568	Zcchc14
MFAC	Pulmonary metastasis screen	Quality control	Analysis	MFAC23.1i	doi:10.6084/m9.figshare.c.3729568	figshare	doi:10.6084/m9.figshare.c.3729568	https://doi.org/10.6084/m9.figshare.c.3729568	Cyba
MFAC	Pulmonary metastasis screen	Quality control	Analysis	MFAC23.1e	doi:10.6084/m9.figshare.c.3729568	figshare	doi:10.6084/m9.figshare.c.3729568	https://doi.org/10.6084/m9.figshare.c.3729568	Cyba
MFAC	Pulmonary metastasis screen	Quality control	Analysis	MFAC22.2f	doi:10.6084/m9.figshare.c.3729568	figshare	doi:10.6084/m9.figshare.c.3729568	https://doi.org/10.6084/m9.figshare.c.3729568	Cyba
MFAC	Pulmonary metastasis screen	Quality control	Analysis	MFAC22.2e	doi:10.6084/m9.figshare.c.3729568	figshare	doi:10.6084/m9.figshare.c.3729568	https://doi.org/10.6084/m9.figshare.c.3729568	Cyba
MFED	Pulmonary metastasis screen	Quality control	Analysis	MFED17.2h	doi:10.6084/m9.figshare.c.3729568	figshare	doi:10.6084/m9.figshare.c.3729568	https://doi.org/10.6084/m9.figshare.c.3729568	Slc5a7
MFED	Pulmonary metastasis screen	Quality control	Analysis	MFED17.2g	doi:10.6084/m9.figshare.c.3729568	figshare	doi:10.6084/m9.figshare.c.3729568	https://doi.org/10.6084/m9.figshare.c.3729568	Slc5a7
MFED	Pulmonary metastasis screen	Quality control	Analysis	MFED17.2f	doi:10.6084/m9.figshare.c.3729568	figshare	doi:10.6084/m9.figshare.c.3729568	https://doi.org/10.6084/m9.figshare.c.3729568	Slc5a7
MFED	Pulmonary metastasis screen	Quality control	Analysis	MFED17.2e	doi:10.6084/m9.figshare.c.3729568	figshare	doi:10.6084/m9.figshare.c.3729568	https://doi.org/10.6084/m9.figshare.c.3729568	Slc5a7
MFED	Pulmonary metastasis screen	Quality control	Analysis	MFED17.2d	doi:10.6084/m9.figshare.c.3729568	figshare	doi:10.6084/m9.figshare.c.3729568	https://doi.org/10.6084/m9.figshare.c.3729568	Slc5a7
LIXO	Pulmonary metastasis screen	Quality control	Analysis	LIXO2.1k	doi:10.6084/m9.figshare.c.3729568	figshare	doi:10.6084/m9.figshare.c.3729568	https://doi.org/10.6084/m9.figshare.c.3729568	Lix1l
LIXO	Pulmonary metastasis screen	Quality control	Analysis	LIXO2.1j	doi:10.6084/m9.figshare.c.3729568	figshare	doi:10.6084/m9.figshare.c.3729568	https://doi.org/10.6084/m9.figshare.c.3729568	Lix1l
LIXO	Pulmonary metastasis screen	Quality control	Analysis	LIXO2.1f	doi:10.6084/m9.figshare.c.3729568	figshare	doi:10.6084/m9.figshare.c.3729568	https://doi.org/10.6084/m9.figshare.c.3729568	Lix1l
MECY	Pulmonary metastasis screen	Quality control	Analysis	MECY46.1g	doi:10.6084/m9.figshare.c.3729568	figshare	doi:10.6084/m9.figshare.c.3729568	https://doi.org/10.6084/m9.figshare.c.3729568	3830417A13Rik
MECY	Pulmonary metastasis screen	Quality control	Analysis	MECY46.1f	doi:10.6084/m9.figshare.c.3729568	figshare	doi:10.6084/m9.figshare.c.3729568	https://doi.org/10.6084/m9.figshare.c.3729568	3830417A13Rik
MECY	Pulmonary metastasis screen	Quality control	Analysis	MECY46.1e	doi:10.6084/m9.figshare.c.3729568	figshare	doi:10.6084/m9.figshare.c.3729568	https://doi.org/10.6084/m9.figshare.c.3729568	3830417A13Rik
MECY	Pulmonary metastasis screen	Quality control	Analysis	MECY46.1d	doi:10.6084/m9.figshare.c.3729568	figshare	doi:10.6084/m9.figshare.c.3729568	https://doi.org/10.6084/m9.figshare.c.3729568	3830417A13Rik
MECY	Pulmonary metastasis screen	Quality control	Analysis	MECY43.1e	doi:10.6084/m9.figshare.c.3729568	figshare	doi:10.6084/m9.figshare.c.3729568	https://doi.org/10.6084/m9.figshare.c.3729568	3830417A13Rik
MECY	Pulmonary metastasis screen	Quality control	Analysis	MECY38.2d	doi:10.6084/m9.figshare.c.3729568	figshare	doi:10.6084/m9.figshare.c.3729568	https://doi.org/10.6084/m9.figshare.c.3729568	3830417A13Rik
BCX	Pulmonary metastasis screen	Quality control	Analysis	BCX6.1g	doi:10.6084/m9.figshare.c.3729568	figshare	doi:10.6084/m9.figshare.c.3729568	https://doi.org/10.6084/m9.figshare.c.3729568	BC017643
BCX	Pulmonary metastasis screen	Quality control	Analysis	BCX6.1f	doi:10.6084/m9.figshare.c.3729568	figshare	doi:10.6084/m9.figshare.c.3729568	https://doi.org/10.6084/m9.figshare.c.3729568	BC017643
BCX	Pulmonary metastasis screen	Quality control	Analysis	BCX4.1d	doi:10.6084/m9.figshare.c.3729568	figshare	doi:10.6084/m9.figshare.c.3729568	https://doi.org/10.6084/m9.figshare.c.3729568	BC017643
BCX	Pulmonary metastasis screen	Quality control	Analysis	BCX4.1c	doi:10.6084/m9.figshare.c.3729568	figshare	doi:10.6084/m9.figshare.c.3729568	https://doi.org/10.6084/m9.figshare.c.3729568	BC017643
BCX	Pulmonary metastasis screen	Quality control	Analysis	BCX4.1b	doi:10.6084/m9.figshare.c.3729568	figshare	doi:10.6084/m9.figshare.c.3729568	https://doi.org/10.6084/m9.figshare.c.3729568	BC017643
BCX	Pulmonary metastasis screen	Quality control	Analysis	BCX1.2d	doi:10.6084/m9.figshare.c.3729568	figshare	doi:10.6084/m9.figshare.c.3729568	https://doi.org/10.6084/m9.figshare.c.3729568	BC017643
BCX	Pulmonary metastasis screen	Quality control	Analysis	BCX4.1a	doi:10.6084/m9.figshare.c.3729568	figshare	doi:10.6084/m9.figshare.c.3729568	https://doi.org/10.6084/m9.figshare.c.3729568	BC017643
MELB	Pulmonary metastasis screen	Quality control	Analysis	MELB28.2m	doi:10.6084/m9.figshare.c.3729568	figshare	doi:10.6084/m9.figshare.c.3729568	https://doi.org/10.6084/m9.figshare.c.3729568	Cdh19
MELB	Pulmonary metastasis screen	Quality control	Analysis	MELB28.2j	doi:10.6084/m9.figshare.c.3729568	figshare	doi:10.6084/m9.figshare.c.3729568	https://doi.org/10.6084/m9.figshare.c.3729568	Cdh19
MELB	Pulmonary metastasis screen	Quality control	Analysis	MELB28.2h	doi:10.6084/m9.figshare.c.3729568	figshare	doi:10.6084/m9.figshare.c.3729568	https://doi.org/10.6084/m9.figshare.c.3729568	Cdh19
MELB	Pulmonary metastasis screen	Quality control	Analysis	MELB27.2j	doi:10.6084/m9.figshare.c.3729568	figshare	doi:10.6084/m9.figshare.c.3729568	https://doi.org/10.6084/m9.figshare.c.3729568	Cdh19
MELB	Pulmonary metastasis screen	Quality control	Analysis	MELB27.2h	doi:10.6084/m9.figshare.c.3729568	figshare	doi:10.6084/m9.figshare.c.3729568	https://doi.org/10.6084/m9.figshare.c.3729568	Cdh19
MELB	Pulmonary metastasis screen	Quality control	Analysis	MELB27.2g	doi:10.6084/m9.figshare.c.3729568	figshare	doi:10.6084/m9.figshare.c.3729568	https://doi.org/10.6084/m9.figshare.c.3729568	Cdh19
MEBV	Pulmonary metastasis screen	Quality control	Analysis	MEBV38.2g	doi:10.6084/m9.figshare.c.3729568	figshare	doi:10.6084/m9.figshare.c.3729568	https://doi.org/10.6084/m9.figshare.c.3729568	Fbxo7
MEBV	Pulmonary metastasis screen	Quality control	Analysis	MEBV34.3g	doi:10.6084/m9.figshare.c.3729568	figshare	doi:10.6084/m9.figshare.c.3729568	https://doi.org/10.6084/m9.figshare.c.3729568	Fbxo7
MEBV	Pulmonary metastasis screen	Quality control	Analysis	MEBV34.3e	doi:10.6084/m9.figshare.c.3729568	figshare	doi:10.6084/m9.figshare.c.3729568	https://doi.org/10.6084/m9.figshare.c.3729568	Fbxo7
MEBV	Pulmonary metastasis screen	Quality control	Analysis	MEBV33.3k	doi:10.6084/m9.figshare.c.3729568	figshare	doi:10.6084/m9.figshare.c.3729568	https://doi.org/10.6084/m9.figshare.c.3729568	Fbxo7
IDO	Pulmonary metastasis screen	Quality control	Analysis	IDO2.2f	doi:10.6084/m9.figshare.c.3729568	figshare	doi:10.6084/m9.figshare.c.3729568	https://doi.org/10.6084/m9.figshare.c.3729568	Ido1
IDO	Pulmonary metastasis screen	Quality control	Analysis	IDO2.2e	doi:10.6084/m9.figshare.c.3729568	figshare	doi:10.6084/m9.figshare.c.3729568	https://doi.org/10.6084/m9.figshare.c.3729568	Ido1
IDO	Pulmonary metastasis screen	Quality control	Analysis	IDO2.2d	doi:10.6084/m9.figshare.c.3729568	figshare	doi:10.6084/m9.figshare.c.3729568	https://doi.org/10.6084/m9.figshare.c.3729568	Ido1
IDO	Pulmonary metastasis screen	Quality control	Analysis	IDO2.2b	doi:10.6084/m9.figshare.c.3729568	figshare	doi:10.6084/m9.figshare.c.3729568	https://doi.org/10.6084/m9.figshare.c.3729568	Ido1
IDO	Pulmonary metastasis screen	Quality control	Analysis	IDO2.2g	doi:10.6084/m9.figshare.c.3729568	figshare	doi:10.6084/m9.figshare.c.3729568	https://doi.org/10.6084/m9.figshare.c.3729568	Ido1
MERR	Pulmonary metastasis screen	Quality control	Analysis	MERR21.1e	doi:10.6084/m9.figshare.c.3729568	figshare	doi:10.6084/m9.figshare.c.3729568	https://doi.org/10.6084/m9.figshare.c.3729568	Zcchc14
MERR	Pulmonary metastasis screen	Quality control	Analysis	MERR18.1g	doi:10.6084/m9.figshare.c.3729568	figshare	doi:10.6084/m9.figshare.c.3729568	https://doi.org/10.6084/m9.figshare.c.3729568	Zcchc14
MERR	Pulmonary metastasis screen	Quality control	Analysis	MERR18.1f	doi:10.6084/m9.figshare.c.3729568	figshare	doi:10.6084/m9.figshare.c.3729568	https://doi.org/10.6084/m9.figshare.c.3729568	Zcchc14
MERR	Pulmonary metastasis screen	Quality control	Analysis	MERR18.1e	doi:10.6084/m9.figshare.c.3729568	figshare	doi:10.6084/m9.figshare.c.3729568	https://doi.org/10.6084/m9.figshare.c.3729568	Zcchc14
MERR	Pulmonary metastasis screen	Quality control	Analysis	MERR16.1f	doi:10.6084/m9.figshare.c.3729568	figshare	doi:10.6084/m9.figshare.c.3729568	https://doi.org/10.6084/m9.figshare.c.3729568	Zcchc14
MERR	Pulmonary metastasis screen	Quality control	Analysis	MERR12.2d	doi:10.6084/m9.figshare.c.3729568	figshare	doi:10.6084/m9.figshare.c.3729568	https://doi.org/10.6084/m9.figshare.c.3729568	Zcchc14
MERR	Pulmonary metastasis screen	Quality control	Analysis	MERR12.2c	doi:10.6084/m9.figshare.c.3729568	figshare	doi:10.6084/m9.figshare.c.3729568	https://doi.org/10.6084/m9.figshare.c.3729568	Zcchc14
MERR	Pulmonary metastasis screen	Quality control	Analysis	MERR22.1b	doi:10.6084/m9.figshare.c.3729568	figshare	doi:10.6084/m9.figshare.c.3729568	https://doi.org/10.6084/m9.figshare.c.3729568	Zcchc14
MERR	Pulmonary metastasis screen	Quality control	Analysis	MERR22.1a	doi:10.6084/m9.figshare.c.3729568	figshare	doi:10.6084/m9.figshare.c.3729568	https://doi.org/10.6084/m9.figshare.c.3729568	Zcchc14
MERR	Pulmonary metastasis screen	Quality control	Analysis	MERR19.1c	doi:10.6084/m9.figshare.c.3729568	figshare	doi:10.6084/m9.figshare.c.3729568	https://doi.org/10.6084/m9.figshare.c.3729568	Zcchc14
MERR	Pulmonary metastasis screen	Quality control	Analysis	MERR19.1a	doi:10.6084/m9.figshare.c.3729568	figshare	doi:10.6084/m9.figshare.c.3729568	https://doi.org/10.6084/m9.figshare.c.3729568	Zcchc14
MERR	Pulmonary metastasis screen	Quality control	Analysis	MERR17.1e	doi:10.6084/m9.figshare.c.3729568	figshare	doi:10.6084/m9.figshare.c.3729568	https://doi.org/10.6084/m9.figshare.c.3729568	Zcchc14
MERR	Pulmonary metastasis screen	Quality control	Analysis	MERR17.1d	doi:10.6084/m9.figshare.c.3729568	figshare	doi:10.6084/m9.figshare.c.3729568	https://doi.org/10.6084/m9.figshare.c.3729568	Zcchc14
MFGY	Pulmonary metastasis screen	Quality control	Analysis	MFGY19.1e	doi:10.6084/m9.figshare.c.3729568	figshare	doi:10.6084/m9.figshare.c.3729568	https://doi.org/10.6084/m9.figshare.c.3729568	Fanci
MFGY	Pulmonary metastasis screen	Quality control	Analysis	MFGY19.1d	doi:10.6084/m9.figshare.c.3729568	figshare	doi:10.6084/m9.figshare.c.3729568	https://doi.org/10.6084/m9.figshare.c.3729568	Fanci
MFGY	Pulmonary metastasis screen	Quality control	Analysis	MFGY19.1b	doi:10.6084/m9.figshare.c.3729568	figshare	doi:10.6084/m9.figshare.c.3729568	https://doi.org/10.6084/m9.figshare.c.3729568	Fanci
MFGY	Pulmonary metastasis screen	Quality control	Analysis	MFGY18.2c	doi:10.6084/m9.figshare.c.3729568	figshare	doi:10.6084/m9.figshare.c.3729568	https://doi.org/10.6084/m9.figshare.c.3729568	Fanci
MFGY	Pulmonary metastasis screen	Quality control	Analysis	MFGY19.1a	doi:10.6084/m9.figshare.c.3729568	figshare	doi:10.6084/m9.figshare.c.3729568	https://doi.org/10.6084/m9.figshare.c.3729568	Fanci
BCX	Pulmonary metastasis screen	Quality control	Analysis	BCX6.1e	doi:10.6084/m9.figshare.c.3729568	figshare	doi:10.6084/m9.figshare.c.3729568	https://doi.org/10.6084/m9.figshare.c.3729568	BC017643
BCX	Pulmonary metastasis screen	Quality control	Analysis	BCX6.1d	doi:10.6084/m9.figshare.c.3729568	figshare	doi:10.6084/m9.figshare.c.3729568	https://doi.org/10.6084/m9.figshare.c.3729568	BC017643
BCX	Pulmonary metastasis screen	Quality control	Analysis	BCX6.1c	doi:10.6084/m9.figshare.c.3729568	figshare	doi:10.6084/m9.figshare.c.3729568	https://doi.org/10.6084/m9.figshare.c.3729568	BC017643
BCX	Pulmonary metastasis screen	Quality control	Analysis	BCX6.1b	doi:10.6084/m9.figshare.c.3729568	figshare	doi:10.6084/m9.figshare.c.3729568	https://doi.org/10.6084/m9.figshare.c.3729568	BC017643
BCX	Pulmonary metastasis screen	Quality control	Analysis	BCX6.1a	doi:10.6084/m9.figshare.c.3729568	figshare	doi:10.6084/m9.figshare.c.3729568	https://doi.org/10.6084/m9.figshare.c.3729568	BC017643
BCX	Pulmonary metastasis screen	Quality control	Analysis	BCX1.2c	doi:10.6084/m9.figshare.c.3729568	figshare	doi:10.6084/m9.figshare.c.3729568	https://doi.org/10.6084/m9.figshare.c.3729568	BC017643
BCX	Pulmonary metastasis screen	Quality control	Analysis	BCX1.2b	doi:10.6084/m9.figshare.c.3729568	figshare	doi:10.6084/m9.figshare.c.3729568	https://doi.org/10.6084/m9.figshare.c.3729568	BC017643
BCX	Pulmonary metastasis screen	Quality control	Analysis	BCX1.2a	doi:10.6084/m9.figshare.c.3729568	figshare	doi:10.6084/m9.figshare.c.3729568	https://doi.org/10.6084/m9.figshare.c.3729568	BC017643
IDO	Pulmonary metastasis screen	Quality control	Analysis	IDO2.2a	doi:10.6084/m9.figshare.c.3729568	figshare	doi:10.6084/m9.figshare.c.3729568	https://doi.org/10.6084/m9.figshare.c.3729568	Ido1
IDO	Pulmonary metastasis screen	Quality control	Analysis	IDO1.3i	doi:10.6084/m9.figshare.c.3729568	figshare	doi:10.6084/m9.figshare.c.3729568	https://doi.org/10.6084/m9.figshare.c.3729568	Ido1
IDO	Pulmonary metastasis screen	Quality control	Analysis	IDO1.3h	doi:10.6084/m9.figshare.c.3729568	figshare	doi:10.6084/m9.figshare.c.3729568	https://doi.org/10.6084/m9.figshare.c.3729568	Ido1
IDO	Pulmonary metastasis screen	Quality control	Analysis	IDO1.3f	doi:10.6084/m9.figshare.c.3729568	figshare	doi:10.6084/m9.figshare.c.3729568	https://doi.org/10.6084/m9.figshare.c.3729568	Ido1
IDO	Pulmonary metastasis screen	Quality control	Analysis	IDO1.3e	doi:10.6084/m9.figshare.c.3729568	figshare	doi:10.6084/m9.figshare.c.3729568	https://doi.org/10.6084/m9.figshare.c.3729568	Ido1
IDO	Pulmonary metastasis screen	Quality control	Analysis	IDO1.3d	doi:10.6084/m9.figshare.c.3729568	figshare	doi:10.6084/m9.figshare.c.3729568	https://doi.org/10.6084/m9.figshare.c.3729568	Ido1
IDO	Pulmonary metastasis screen	Quality control	Analysis	IDO1.3c	doi:10.6084/m9.figshare.c.3729568	figshare	doi:10.6084/m9.figshare.c.3729568	https://doi.org/10.6084/m9.figshare.c.3729568	Ido1
IDO	Pulmonary metastasis screen	Quality control	Analysis	IDO1.3b	doi:10.6084/m9.figshare.c.3729568	figshare	doi:10.6084/m9.figshare.c.3729568	https://doi.org/10.6084/m9.figshare.c.3729568	Ido1
IDO	Pulmonary metastasis screen	Quality control	Analysis	IDO1.3a	doi:10.6084/m9.figshare.c.3729568	figshare	doi:10.6084/m9.figshare.c.3729568	https://doi.org/10.6084/m9.figshare.c.3729568	Ido1
IDO	Pulmonary metastasis screen	Quality control	Analysis	IDO1.3g	doi:10.6084/m9.figshare.c.3729568	figshare	doi:10.6084/m9.figshare.c.3729568	https://doi.org/10.6084/m9.figshare.c.3729568	Ido1
MCTQ	Pulmonary metastasis screen	Quality control	Analysis	MCTQ103.1b	doi:10.6084/m9.figshare.c.3729568	figshare	doi:10.6084/m9.figshare.c.3729568	https://doi.org/10.6084/m9.figshare.c.3729568	Cbx6
MCTQ	Pulmonary metastasis screen	Quality control	Analysis	MCTQ103.1a	doi:10.6084/m9.figshare.c.3729568	figshare	doi:10.6084/m9.figshare.c.3729568	https://doi.org/10.6084/m9.figshare.c.3729568	Cbx6
MCTQ	Pulmonary metastasis screen	Quality control	Analysis	MCTQ101.1a	doi:10.6084/m9.figshare.c.3729568	figshare	doi:10.6084/m9.figshare.c.3729568	https://doi.org/10.6084/m9.figshare.c.3729568	Cbx6
MCTQ	Pulmonary metastasis screen	Quality control	Analysis	MCTQ100.1d	doi:10.6084/m9.figshare.c.3729568	figshare	doi:10.6084/m9.figshare.c.3729568	https://doi.org/10.6084/m9.figshare.c.3729568	Cbx6
MCTQ	Pulmonary metastasis screen	Quality control	Analysis	MCTQ100.1b	doi:10.6084/m9.figshare.c.3729568	figshare	doi:10.6084/m9.figshare.c.3729568	https://doi.org/10.6084/m9.figshare.c.3729568	Cbx6
SPN	Pulmonary metastasis screen	Quality control	Analysis	SPN15.1f	doi:10.6084/m9.figshare.c.3729568	figshare	doi:10.6084/m9.figshare.c.3729568	https://doi.org/10.6084/m9.figshare.c.3729568	Spns2
SPN	Pulmonary metastasis screen	Quality control	Analysis	SPN15.1e	doi:10.6084/m9.figshare.c.3729568	figshare	doi:10.6084/m9.figshare.c.3729568	https://doi.org/10.6084/m9.figshare.c.3729568	Spns2
SPN	Pulmonary metastasis screen	Quality control	Analysis	SPN15.1d	doi:10.6084/m9.figshare.c.3729568	figshare	doi:10.6084/m9.figshare.c.3729568	https://doi.org/10.6084/m9.figshare.c.3729568	Spns2
SPN	Pulmonary metastasis screen	Quality control	Analysis	SPN15.1b	doi:10.6084/m9.figshare.c.3729568	figshare	doi:10.6084/m9.figshare.c.3729568	https://doi.org/10.6084/m9.figshare.c.3729568	Spns2
SPN	Pulmonary metastasis screen	Quality control	Analysis	SPN15.1a	doi:10.6084/m9.figshare.c.3729568	figshare	doi:10.6084/m9.figshare.c.3729568	https://doi.org/10.6084/m9.figshare.c.3729568	Spns2
IRFS	Pulmonary metastasis screen	Quality control	Analysis	IRFS5.2c	doi:10.6084/m9.figshare.c.3729568	figshare	doi:10.6084/m9.figshare.c.3729568	https://doi.org/10.6084/m9.figshare.c.3729568	Irf7
IRFS	Pulmonary metastasis screen	Quality control	Analysis	IRFS5.2b	doi:10.6084/m9.figshare.c.3729568	figshare	doi:10.6084/m9.figshare.c.3729568	https://doi.org/10.6084/m9.figshare.c.3729568	Irf7
IRFS	Pulmonary metastasis screen	Quality control	Analysis	IRFS5.2a	doi:10.6084/m9.figshare.c.3729568	figshare	doi:10.6084/m9.figshare.c.3729568	https://doi.org/10.6084/m9.figshare.c.3729568	Irf7
IRFS	Pulmonary metastasis screen	Quality control	Analysis	IRFS10.1a	doi:10.6084/m9.figshare.c.3729568	figshare	doi:10.6084/m9.figshare.c.3729568	https://doi.org/10.6084/m9.figshare.c.3729568	Irf7
COPG	Pulmonary metastasis screen	Quality control	Analysis	COPG4.2c	doi:10.6084/m9.figshare.c.3729568	figshare	doi:10.6084/m9.figshare.c.3729568	https://doi.org/10.6084/m9.figshare.c.3729568	Copg1
COPG	Pulmonary metastasis screen	Quality control	Analysis	COPG4.2b	doi:10.6084/m9.figshare.c.3729568	figshare	doi:10.6084/m9.figshare.c.3729568	https://doi.org/10.6084/m9.figshare.c.3729568	Copg1
COPG	Pulmonary metastasis screen	Quality control	Analysis	COPG4.2a	doi:10.6084/m9.figshare.c.3729568	figshare	doi:10.6084/m9.figshare.c.3729568	https://doi.org/10.6084/m9.figshare.c.3729568	Copg1
SPN	Pulmonary metastasis screen	Quality control	Analysis	SPN15.1c	doi:10.6084/m9.figshare.c.3729568	figshare	doi:10.6084/m9.figshare.c.3729568	https://doi.org/10.6084/m9.figshare.c.3729568	Spns2
MCTQ	Pulmonary metastasis screen	Quality control	Analysis	MCTQ107.1b	doi:10.6084/m9.figshare.c.3729568	figshare	doi:10.6084/m9.figshare.c.3729568	https://doi.org/10.6084/m9.figshare.c.3729568	Cbx6
MCTQ	Pulmonary metastasis screen	Quality control	Analysis	MCTQ103.1d	doi:10.6084/m9.figshare.c.3729568	figshare	doi:10.6084/m9.figshare.c.3729568	https://doi.org/10.6084/m9.figshare.c.3729568	Cbx6
MCTQ	Pulmonary metastasis screen	Quality control	Analysis	MCTQ100.1c	doi:10.6084/m9.figshare.c.3729568	figshare	doi:10.6084/m9.figshare.c.3729568	https://doi.org/10.6084/m9.figshare.c.3729568	Cbx6
MCTQ	Pulmonary metastasis screen	Quality control	Analysis	MCTQ100.1a	doi:10.6084/m9.figshare.c.3729568	figshare	doi:10.6084/m9.figshare.c.3729568	https://doi.org/10.6084/m9.figshare.c.3729568	Cbx6
MCTQ	Pulmonary metastasis screen	Quality control	Analysis	MCTQ107.1d	doi:10.6084/m9.figshare.c.3729568	figshare	doi:10.6084/m9.figshare.c.3729568	https://doi.org/10.6084/m9.figshare.c.3729568	Cbx6
MCTQ	Pulmonary metastasis screen	Quality control	Analysis	MCTQ106.1a	doi:10.6084/m9.figshare.c.3729568	figshare	doi:10.6084/m9.figshare.c.3729568	https://doi.org/10.6084/m9.figshare.c.3729568	Cbx6
ESP	Pulmonary metastasis screen	Quality control	Analysis	ESP4.1c	doi:10.6084/m9.figshare.c.3729568	figshare	doi:10.6084/m9.figshare.c.3729568	https://doi.org/10.6084/m9.figshare.c.3729568	Espn
ESP	Pulmonary metastasis screen	Quality control	Analysis	ESP4.1b	doi:10.6084/m9.figshare.c.3729568	figshare	doi:10.6084/m9.figshare.c.3729568	https://doi.org/10.6084/m9.figshare.c.3729568	Espn
ESP	Pulmonary metastasis screen	Quality control	Analysis	ESP4.1a	doi:10.6084/m9.figshare.c.3729568	figshare	doi:10.6084/m9.figshare.c.3729568	https://doi.org/10.6084/m9.figshare.c.3729568	Espn
ESP	Pulmonary metastasis screen	Quality control	Analysis	ESP2.3e	doi:10.6084/m9.figshare.c.3729568	figshare	doi:10.6084/m9.figshare.c.3729568	https://doi.org/10.6084/m9.figshare.c.3729568	Espn
ESP	Pulmonary metastasis screen	Quality control	Analysis	ESP2.3b	doi:10.6084/m9.figshare.c.3729568	figshare	doi:10.6084/m9.figshare.c.3729568	https://doi.org/10.6084/m9.figshare.c.3729568	Espn
MEFL	Pulmonary metastasis screen	Quality control	Analysis	MEFL21.2g	doi:10.6084/m9.figshare.c.3729568	figshare	doi:10.6084/m9.figshare.c.3729568	https://doi.org/10.6084/m9.figshare.c.3729568	Ints2
MEMX	Pulmonary metastasis screen	Quality control	Analysis	MEMX21.2e	doi:10.6084/m9.figshare.c.3729568	figshare	doi:10.6084/m9.figshare.c.3729568	https://doi.org/10.6084/m9.figshare.c.3729568	Sh2d5
MERW	Pulmonary metastasis screen	Quality control	Analysis	MERW12.2j	doi:10.6084/m9.figshare.c.3729568	figshare	doi:10.6084/m9.figshare.c.3729568	https://doi.org/10.6084/m9.figshare.c.3729568	Ccdc134
MERW	Pulmonary metastasis screen	Quality control	Analysis	MERW12.2i	doi:10.6084/m9.figshare.c.3729568	figshare	doi:10.6084/m9.figshare.c.3729568	https://doi.org/10.6084/m9.figshare.c.3729568	Ccdc134
MERW	Pulmonary metastasis screen	Quality control	Analysis	MERW12.2e	doi:10.6084/m9.figshare.c.3729568	figshare	doi:10.6084/m9.figshare.c.3729568	https://doi.org/10.6084/m9.figshare.c.3729568	Ccdc134
MERW	Pulmonary metastasis screen	Quality control	Analysis	MERW12.2c	doi:10.6084/m9.figshare.c.3729568	figshare	doi:10.6084/m9.figshare.c.3729568	https://doi.org/10.6084/m9.figshare.c.3729568	Ccdc134
MFCH	Pulmonary metastasis screen	Quality control	Analysis	MFCH16.1f	doi:10.6084/m9.figshare.c.3729568	figshare	doi:10.6084/m9.figshare.c.3729568	https://doi.org/10.6084/m9.figshare.c.3729568	Dnmt3a
MFCH	Pulmonary metastasis screen	Quality control	Analysis	MFCH11.3h	doi:10.6084/m9.figshare.c.3729568	figshare	doi:10.6084/m9.figshare.c.3729568	https://doi.org/10.6084/m9.figshare.c.3729568	Dnmt3a
MFCH	Pulmonary metastasis screen	Quality control	Analysis	MFCH11.3g	doi:10.6084/m9.figshare.c.3729568	figshare	doi:10.6084/m9.figshare.c.3729568	https://doi.org/10.6084/m9.figshare.c.3729568	Dnmt3a
MFCH	Pulmonary metastasis screen	Quality control	Analysis	MFCH11.3f	doi:10.6084/m9.figshare.c.3729568	figshare	doi:10.6084/m9.figshare.c.3729568	https://doi.org/10.6084/m9.figshare.c.3729568	Dnmt3a
MFCH	Pulmonary metastasis screen	Quality control	Analysis	MFCH11.3e	doi:10.6084/m9.figshare.c.3729568	figshare	doi:10.6084/m9.figshare.c.3729568	https://doi.org/10.6084/m9.figshare.c.3729568	Dnmt3a
MFCH	Pulmonary metastasis screen	Quality control	Analysis	MFCH11.3d	doi:10.6084/m9.figshare.c.3729568	figshare	doi:10.6084/m9.figshare.c.3729568	https://doi.org/10.6084/m9.figshare.c.3729568	Dnmt3a
MDXZ	Pulmonary metastasis screen	Quality control	Analysis	MDXZ50.1f	doi:10.6084/m9.figshare.c.3729568	figshare	doi:10.6084/m9.figshare.c.3729568	https://doi.org/10.6084/m9.figshare.c.3729568	Cmtm6
MDXZ	Pulmonary metastasis screen	Quality control	Analysis	MDXZ50.1e	doi:10.6084/m9.figshare.c.3729568	figshare	doi:10.6084/m9.figshare.c.3729568	https://doi.org/10.6084/m9.figshare.c.3729568	Cmtm6
MDXZ	Pulmonary metastasis screen	Quality control	Analysis	MDXZ48.2c	doi:10.6084/m9.figshare.c.3729568	figshare	doi:10.6084/m9.figshare.c.3729568	https://doi.org/10.6084/m9.figshare.c.3729568	Cmtm6
MDXZ	Pulmonary metastasis screen	Quality control	Analysis	MDXZ48.2b	doi:10.6084/m9.figshare.c.3729568	figshare	doi:10.6084/m9.figshare.c.3729568	https://doi.org/10.6084/m9.figshare.c.3729568	Cmtm6
MDXZ	Pulmonary metastasis screen	Quality control	Analysis	MDXZ48.2a	doi:10.6084/m9.figshare.c.3729568	figshare	doi:10.6084/m9.figshare.c.3729568	https://doi.org/10.6084/m9.figshare.c.3729568	Cmtm6
MDCK	Pulmonary metastasis screen	Quality control	Analysis	MDCK120.4e	doi:10.6084/m9.figshare.c.3729568	figshare	doi:10.6084/m9.figshare.c.3729568	https://doi.org/10.6084/m9.figshare.c.3729568	Cyfip1
MDCK	Pulmonary metastasis screen	Quality control	Analysis	MDCK151.2f	doi:10.6084/m9.figshare.c.3729568	figshare	doi:10.6084/m9.figshare.c.3729568	https://doi.org/10.6084/m9.figshare.c.3729568	Cyfip1
MDCK	Pulmonary metastasis screen	Quality control	Analysis	MDCK151.1b	doi:10.6084/m9.figshare.c.3729568	figshare	doi:10.6084/m9.figshare.c.3729568	https://doi.org/10.6084/m9.figshare.c.3729568	Cyfip1
MDCK	Pulmonary metastasis screen	Quality control	Analysis	MDCK120.4g	doi:10.6084/m9.figshare.c.3729568	figshare	doi:10.6084/m9.figshare.c.3729568	https://doi.org/10.6084/m9.figshare.c.3729568	Cyfip1
MDCK	Pulmonary metastasis screen	Quality control	Analysis	MDCK120.4f	doi:10.6084/m9.figshare.c.3729568	figshare	doi:10.6084/m9.figshare.c.3729568	https://doi.org/10.6084/m9.figshare.c.3729568	Cyfip1
MEPM	Pulmonary metastasis screen	Quality control	Analysis	MEPM30.1e	doi:10.6084/m9.figshare.c.3729568	figshare	doi:10.6084/m9.figshare.c.3729568	https://doi.org/10.6084/m9.figshare.c.3729568	Cyp20a1
MEPM	Pulmonary metastasis screen	Quality control	Analysis	MEPM30.1d	doi:10.6084/m9.figshare.c.3729568	figshare	doi:10.6084/m9.figshare.c.3729568	https://doi.org/10.6084/m9.figshare.c.3729568	Cyp20a1
MEPM	Pulmonary metastasis screen	Quality control	Analysis	MEPM28.1h	doi:10.6084/m9.figshare.c.3729568	figshare	doi:10.6084/m9.figshare.c.3729568	https://doi.org/10.6084/m9.figshare.c.3729568	Cyp20a1
MEPM	Pulmonary metastasis screen	Quality control	Analysis	MEPM27.1i	doi:10.6084/m9.figshare.c.3729568	figshare	doi:10.6084/m9.figshare.c.3729568	https://doi.org/10.6084/m9.figshare.c.3729568	Cyp20a1
MEPM	Pulmonary metastasis screen	Quality control	Analysis	MEPM25.1g	doi:10.6084/m9.figshare.c.3729568	figshare	doi:10.6084/m9.figshare.c.3729568	https://doi.org/10.6084/m9.figshare.c.3729568	Cyp20a1
MEPM	Pulmonary metastasis screen	Quality control	Analysis	MEPM25.1e	doi:10.6084/m9.figshare.c.3729568	figshare	doi:10.6084/m9.figshare.c.3729568	https://doi.org/10.6084/m9.figshare.c.3729568	Cyp20a1
MELC	Pulmonary metastasis screen	Quality control	Analysis	MELC32.1f	doi:10.6084/m9.figshare.c.3729568	figshare	doi:10.6084/m9.figshare.c.3729568	https://doi.org/10.6084/m9.figshare.c.3729568	Ttll11
MELC	Pulmonary metastasis screen	Quality control	Analysis	MELC32.1e	doi:10.6084/m9.figshare.c.3729568	figshare	doi:10.6084/m9.figshare.c.3729568	https://doi.org/10.6084/m9.figshare.c.3729568	Ttll11
MELC	Pulmonary metastasis screen	Quality control	Analysis	MELC29.1h	doi:10.6084/m9.figshare.c.3729568	figshare	doi:10.6084/m9.figshare.c.3729568	https://doi.org/10.6084/m9.figshare.c.3729568	Ttll11
MELC	Pulmonary metastasis screen	Quality control	Analysis	MELC29.1g	doi:10.6084/m9.figshare.c.3729568	figshare	doi:10.6084/m9.figshare.c.3729568	https://doi.org/10.6084/m9.figshare.c.3729568	Ttll11
MELC	Pulmonary metastasis screen	Quality control	Analysis	MELC29.1f	doi:10.6084/m9.figshare.c.3729568	figshare	doi:10.6084/m9.figshare.c.3729568	https://doi.org/10.6084/m9.figshare.c.3729568	Ttll11
MELC	Pulmonary metastasis screen	Quality control	Analysis	MELC28.1i	doi:10.6084/m9.figshare.c.3729568	figshare	doi:10.6084/m9.figshare.c.3729568	https://doi.org/10.6084/m9.figshare.c.3729568	Ttll11
MELC	Pulmonary metastasis screen	Quality control	Analysis	MELC28.1h	doi:10.6084/m9.figshare.c.3729568	figshare	doi:10.6084/m9.figshare.c.3729568	https://doi.org/10.6084/m9.figshare.c.3729568	Ttll11
MELC	Pulmonary metastasis screen	Quality control	Analysis	MELC23.2i	doi:10.6084/m9.figshare.c.3729568	figshare	doi:10.6084/m9.figshare.c.3729568	https://doi.org/10.6084/m9.figshare.c.3729568	Ttll11
MELC	Pulmonary metastasis screen	Quality control	Analysis	MELC23.2h	doi:10.6084/m9.figshare.c.3729568	figshare	doi:10.6084/m9.figshare.c.3729568	https://doi.org/10.6084/m9.figshare.c.3729568	Ttll11
MELC	Pulmonary metastasis screen	Quality control	Analysis	MELC23.2g	doi:10.6084/m9.figshare.c.3729568	figshare	doi:10.6084/m9.figshare.c.3729568	https://doi.org/10.6084/m9.figshare.c.3729568	Ttll11
MDNJ	Pulmonary metastasis screen	Quality control	Analysis	MDNJ39.2f	doi:10.6084/m9.figshare.c.3729568	figshare	doi:10.6084/m9.figshare.c.3729568	https://doi.org/10.6084/m9.figshare.c.3729568	Syt1
MDNJ	Pulmonary metastasis screen	Quality control	Analysis	MDNJ39.2e	doi:10.6084/m9.figshare.c.3729568	figshare	doi:10.6084/m9.figshare.c.3729568	https://doi.org/10.6084/m9.figshare.c.3729568	Syt1
MEPG	Pulmonary metastasis screen	Quality control	Analysis	MEPG35.1j	doi:10.6084/m9.figshare.c.3729568	figshare	doi:10.6084/m9.figshare.c.3729568	https://doi.org/10.6084/m9.figshare.c.3729568	Cyfip2
MEPG	Pulmonary metastasis screen	Quality control	Analysis	MEPG35.1h	doi:10.6084/m9.figshare.c.3729568	figshare	doi:10.6084/m9.figshare.c.3729568	https://doi.org/10.6084/m9.figshare.c.3729568	Cyfip2
MEPG	Pulmonary metastasis screen	Quality control	Analysis	MEPG35.1g	doi:10.6084/m9.figshare.c.3729568	figshare	doi:10.6084/m9.figshare.c.3729568	https://doi.org/10.6084/m9.figshare.c.3729568	Cyfip2
MEPG	Pulmonary metastasis screen	Quality control	Analysis	MEPG35.1d	doi:10.6084/m9.figshare.c.3729568	figshare	doi:10.6084/m9.figshare.c.3729568	https://doi.org/10.6084/m9.figshare.c.3729568	Cyfip2
SPN	Pulmonary metastasis screen	Quality control	Analysis	SPN15.1k	doi:10.6084/m9.figshare.c.3729568	figshare	doi:10.6084/m9.figshare.c.3729568	https://doi.org/10.6084/m9.figshare.c.3729568	Spns2
SPN	Pulmonary metastasis screen	Quality control	Analysis	SPN15.1j	doi:10.6084/m9.figshare.c.3729568	figshare	doi:10.6084/m9.figshare.c.3729568	https://doi.org/10.6084/m9.figshare.c.3729568	Spns2
SPN	Pulmonary metastasis screen	Quality control	Analysis	SPN15.1i	doi:10.6084/m9.figshare.c.3729568	figshare	doi:10.6084/m9.figshare.c.3729568	https://doi.org/10.6084/m9.figshare.c.3729568	Spns2
SPN	Pulmonary metastasis screen	Quality control	Analysis	SPN15.1h	doi:10.6084/m9.figshare.c.3729568	figshare	doi:10.6084/m9.figshare.c.3729568	https://doi.org/10.6084/m9.figshare.c.3729568	Spns2
IRFS	Pulmonary metastasis screen	Quality control	Analysis	IRFS5.2e	doi:10.6084/m9.figshare.c.3729568	figshare	doi:10.6084/m9.figshare.c.3729568	https://doi.org/10.6084/m9.figshare.c.3729568	Irf7
IRFS	Pulmonary metastasis screen	Quality control	Analysis	IRFS5.2d	doi:10.6084/m9.figshare.c.3729568	figshare	doi:10.6084/m9.figshare.c.3729568	https://doi.org/10.6084/m9.figshare.c.3729568	Irf7
IRFS	Pulmonary metastasis screen	Quality control	Analysis	IRFS10.1d	doi:10.6084/m9.figshare.c.3729568	figshare	doi:10.6084/m9.figshare.c.3729568	https://doi.org/10.6084/m9.figshare.c.3729568	Irf7
MELP	Pulmonary metastasis screen	Quality control	Analysis	MELP36.2g	doi:10.6084/m9.figshare.c.3729568	figshare	doi:10.6084/m9.figshare.c.3729568	https://doi.org/10.6084/m9.figshare.c.3729568	3110035E14Rik
MELP	Pulmonary metastasis screen	Quality control	Analysis	MELP32.2j	doi:10.6084/m9.figshare.c.3729568	figshare	doi:10.6084/m9.figshare.c.3729568	https://doi.org/10.6084/m9.figshare.c.3729568	3110035E14Rik
MELP	Pulmonary metastasis screen	Quality control	Analysis	MELP32.2i	doi:10.6084/m9.figshare.c.3729568	figshare	doi:10.6084/m9.figshare.c.3729568	https://doi.org/10.6084/m9.figshare.c.3729568	3110035E14Rik
MELP	Pulmonary metastasis screen	Quality control	Analysis	MELP32.2f	doi:10.6084/m9.figshare.c.3729568	figshare	doi:10.6084/m9.figshare.c.3729568	https://doi.org/10.6084/m9.figshare.c.3729568	3110035E14Rik
MELP	Pulmonary metastasis screen	Quality control	Analysis	MELP32.2d	doi:10.6084/m9.figshare.c.3729568	figshare	doi:10.6084/m9.figshare.c.3729568	https://doi.org/10.6084/m9.figshare.c.3729568	3110035E14Rik
MELP	Pulmonary metastasis screen	Quality control	Analysis	MELP32.2c	doi:10.6084/m9.figshare.c.3729568	figshare	doi:10.6084/m9.figshare.c.3729568	https://doi.org/10.6084/m9.figshare.c.3729568	3110035E14Rik
MCTQ	Pulmonary metastasis screen	Quality control	Analysis	MCTQ108.1h	doi:10.6084/m9.figshare.c.3729568	figshare	doi:10.6084/m9.figshare.c.3729568	https://doi.org/10.6084/m9.figshare.c.3729568	Cbx6
MCTQ	Pulmonary metastasis screen	Quality control	Analysis	MCTQ108.1g	doi:10.6084/m9.figshare.c.3729568	figshare	doi:10.6084/m9.figshare.c.3729568	https://doi.org/10.6084/m9.figshare.c.3729568	Cbx6
MCTQ	Pulmonary metastasis screen	Quality control	Analysis	MCTQ100.1f	doi:10.6084/m9.figshare.c.3729568	figshare	doi:10.6084/m9.figshare.c.3729568	https://doi.org/10.6084/m9.figshare.c.3729568	Cbx6
MCTQ	Pulmonary metastasis screen	Quality control	Analysis	MCTQ107.1g	doi:10.6084/m9.figshare.c.3729568	figshare	doi:10.6084/m9.figshare.c.3729568	https://doi.org/10.6084/m9.figshare.c.3729568	Cbx6
MCTQ	Pulmonary metastasis screen	Quality control	Analysis	MCTQ106.1d	doi:10.6084/m9.figshare.c.3729568	figshare	doi:10.6084/m9.figshare.c.3729568	https://doi.org/10.6084/m9.figshare.c.3729568	Cbx6
MFCA	Pulmonary metastasis screen	Quality control	Analysis	MFCA29.1f	doi:10.6084/m9.figshare.c.3729568	figshare	doi:10.6084/m9.figshare.c.3729568	https://doi.org/10.6084/m9.figshare.c.3729568	Ccdc24
MFCA	Pulmonary metastasis screen	Quality control	Analysis	MFCA27.1d	doi:10.6084/m9.figshare.c.3729568	figshare	doi:10.6084/m9.figshare.c.3729568	https://doi.org/10.6084/m9.figshare.c.3729568	Ccdc24
MFCA	Pulmonary metastasis screen	Quality control	Analysis	MFCA27.1c	doi:10.6084/m9.figshare.c.3729568	figshare	doi:10.6084/m9.figshare.c.3729568	https://doi.org/10.6084/m9.figshare.c.3729568	Ccdc24
MFCA	Pulmonary metastasis screen	Quality control	Analysis	MFCA26.1c	doi:10.6084/m9.figshare.c.3729568	figshare	doi:10.6084/m9.figshare.c.3729568	https://doi.org/10.6084/m9.figshare.c.3729568	Ccdc24
MFCA	Pulmonary metastasis screen	Quality control	Analysis	MFCA25.1e	doi:10.6084/m9.figshare.c.3729568	figshare	doi:10.6084/m9.figshare.c.3729568	https://doi.org/10.6084/m9.figshare.c.3729568	Ccdc24
MFCA	Pulmonary metastasis screen	Quality control	Analysis	MFCA24.1c	doi:10.6084/m9.figshare.c.3729568	figshare	doi:10.6084/m9.figshare.c.3729568	https://doi.org/10.6084/m9.figshare.c.3729568	Ccdc24
MEAM	Pulmonary metastasis screen	Quality control	Analysis	MEAM35.2l	doi:10.6084/m9.figshare.c.3729568	figshare	doi:10.6084/m9.figshare.c.3729568	https://doi.org/10.6084/m9.figshare.c.3729568	Plxna2
MEAM	Pulmonary metastasis screen	Quality control	Analysis	MEAM35.2j	doi:10.6084/m9.figshare.c.3729568	figshare	doi:10.6084/m9.figshare.c.3729568	https://doi.org/10.6084/m9.figshare.c.3729568	Plxna2
MEAM	Pulmonary metastasis screen	Quality control	Analysis	MEAM35.2i	doi:10.6084/m9.figshare.c.3729568	figshare	doi:10.6084/m9.figshare.c.3729568	https://doi.org/10.6084/m9.figshare.c.3729568	Plxna2
MEAM	Pulmonary metastasis screen	Quality control	Analysis	MEAM35.2h	doi:10.6084/m9.figshare.c.3729568	figshare	doi:10.6084/m9.figshare.c.3729568	https://doi.org/10.6084/m9.figshare.c.3729568	Plxna2
MEAM	Pulmonary metastasis screen	Quality control	Analysis	MEAM35.2g	doi:10.6084/m9.figshare.c.3729568	figshare	doi:10.6084/m9.figshare.c.3729568	https://doi.org/10.6084/m9.figshare.c.3729568	Plxna2
MEAM	Pulmonary metastasis screen	Quality control	Analysis	MEAM35.2f	doi:10.6084/m9.figshare.c.3729568	figshare	doi:10.6084/m9.figshare.c.3729568	https://doi.org/10.6084/m9.figshare.c.3729568	Plxna2
MDXN	Pulmonary metastasis screen	Quality control	Analysis	MDXN48.2g	doi:10.6084/m9.figshare.c.3729568	figshare	doi:10.6084/m9.figshare.c.3729568	https://doi.org/10.6084/m9.figshare.c.3729568	Map2k7
MDXN	Pulmonary metastasis screen	Quality control	Analysis	MDXN48.2d	doi:10.6084/m9.figshare.c.3729568	figshare	doi:10.6084/m9.figshare.c.3729568	https://doi.org/10.6084/m9.figshare.c.3729568	Map2k7
MDXN	Pulmonary metastasis screen	Quality control	Analysis	MDXN47.2i	doi:10.6084/m9.figshare.c.3729568	figshare	doi:10.6084/m9.figshare.c.3729568	https://doi.org/10.6084/m9.figshare.c.3729568	Map2k7
MDXN	Pulmonary metastasis screen	Quality control	Analysis	MDXN44.2g	doi:10.6084/m9.figshare.c.3729568	figshare	doi:10.6084/m9.figshare.c.3729568	https://doi.org/10.6084/m9.figshare.c.3729568	Map2k7
MDXN	Pulmonary metastasis screen	Quality control	Analysis	MDXN44.2f	doi:10.6084/m9.figshare.c.3729568	figshare	doi:10.6084/m9.figshare.c.3729568	https://doi.org/10.6084/m9.figshare.c.3729568	Map2k7
MDXN	Pulmonary metastasis screen	Quality control	Analysis	MDXN44.2d	doi:10.6084/m9.figshare.c.3729568	figshare	doi:10.6084/m9.figshare.c.3729568	https://doi.org/10.6084/m9.figshare.c.3729568	Map2k7
MEBK	Pulmonary metastasis screen	Quality control	Analysis	MEBK28.2m	doi:10.6084/m9.figshare.c.3729568	figshare	doi:10.6084/m9.figshare.c.3729568	https://doi.org/10.6084/m9.figshare.c.3729568	Sgms1
MEBK	Pulmonary metastasis screen	Quality control	Analysis	MEBK28.2i	doi:10.6084/m9.figshare.c.3729568	figshare	doi:10.6084/m9.figshare.c.3729568	https://doi.org/10.6084/m9.figshare.c.3729568	Sgms1
MEBK	Pulmonary metastasis screen	Quality control	Analysis	MEBK28.2g	doi:10.6084/m9.figshare.c.3729568	figshare	doi:10.6084/m9.figshare.c.3729568	https://doi.org/10.6084/m9.figshare.c.3729568	Sgms1
MEEN	Pulmonary metastasis screen	Quality control	Analysis	MEEN52.3i	doi:10.6084/m9.figshare.c.3729568	figshare	doi:10.6084/m9.figshare.c.3729568	https://doi.org/10.6084/m9.figshare.c.3729568	Creb3l1
MEEN	Pulmonary metastasis screen	Quality control	Analysis	MEEN52.3g	doi:10.6084/m9.figshare.c.3729568	figshare	doi:10.6084/m9.figshare.c.3729568	https://doi.org/10.6084/m9.figshare.c.3729568	Creb3l1
MEEN	Pulmonary metastasis screen	Quality control	Analysis	MEEN51.4l	doi:10.6084/m9.figshare.c.3729568	figshare	doi:10.6084/m9.figshare.c.3729568	https://doi.org/10.6084/m9.figshare.c.3729568	Creb3l1
MEEN	Pulmonary metastasis screen	Quality control	Analysis	MEEN51.4k	doi:10.6084/m9.figshare.c.3729568	figshare	doi:10.6084/m9.figshare.c.3729568	https://doi.org/10.6084/m9.figshare.c.3729568	Creb3l1
MEEN	Pulmonary metastasis screen	Quality control	Analysis	MEEN51.4h	doi:10.6084/m9.figshare.c.3729568	figshare	doi:10.6084/m9.figshare.c.3729568	https://doi.org/10.6084/m9.figshare.c.3729568	Creb3l1
MEEN	Pulmonary metastasis screen	Quality control	Analysis	MEEN51.4g	doi:10.6084/m9.figshare.c.3729568	figshare	doi:10.6084/m9.figshare.c.3729568	https://doi.org/10.6084/m9.figshare.c.3729568	Creb3l1
MFHU	Pulmonary metastasis screen	Quality control	Analysis	MFHU25.1j	doi:10.6084/m9.figshare.c.3729568	figshare	doi:10.6084/m9.figshare.c.3729568	https://doi.org/10.6084/m9.figshare.c.3729568	Xpnpep1
MFHU	Pulmonary metastasis screen	Quality control	Analysis	MFHU25.1i	doi:10.6084/m9.figshare.c.3729568	figshare	doi:10.6084/m9.figshare.c.3729568	https://doi.org/10.6084/m9.figshare.c.3729568	Xpnpep1
MFHU	Pulmonary metastasis screen	Quality control	Analysis	MFHU25.1g	doi:10.6084/m9.figshare.c.3729568	figshare	doi:10.6084/m9.figshare.c.3729568	https://doi.org/10.6084/m9.figshare.c.3729568	Xpnpep1
MECH	Pulmonary metastasis screen	Quality control	Analysis	MECH33.2f	doi:10.6084/m9.figshare.c.3729568	figshare	doi:10.6084/m9.figshare.c.3729568	https://doi.org/10.6084/m9.figshare.c.3729568	Ahcyl1
MECH	Pulmonary metastasis screen	Quality control	Analysis	MECH31.2j	doi:10.6084/m9.figshare.c.3729568	figshare	doi:10.6084/m9.figshare.c.3729568	https://doi.org/10.6084/m9.figshare.c.3729568	Ahcyl1
MECH	Pulmonary metastasis screen	Quality control	Analysis	MECH31.2g	doi:10.6084/m9.figshare.c.3729568	figshare	doi:10.6084/m9.figshare.c.3729568	https://doi.org/10.6084/m9.figshare.c.3729568	Ahcyl1
MECH	Pulmonary metastasis screen	Quality control	Analysis	MECH27.3g	doi:10.6084/m9.figshare.c.3729568	figshare	doi:10.6084/m9.figshare.c.3729568	https://doi.org/10.6084/m9.figshare.c.3729568	Ahcyl1
MECH	Pulmonary metastasis screen	Quality control	Analysis	MECH35.2b	doi:10.6084/m9.figshare.c.3729568	figshare	doi:10.6084/m9.figshare.c.3729568	https://doi.org/10.6084/m9.figshare.c.3729568	Ahcyl1
MDVY	Pulmonary metastasis screen	Quality control	Analysis	MDVY53.2g	doi:10.6084/m9.figshare.c.3729568	figshare	doi:10.6084/m9.figshare.c.3729568	https://doi.org/10.6084/m9.figshare.c.3729568	Pabpn1l
MDVY	Pulmonary metastasis screen	Quality control	Analysis	MDVY51.1c	doi:10.6084/m9.figshare.c.3729568	figshare	doi:10.6084/m9.figshare.c.3729568	https://doi.org/10.6084/m9.figshare.c.3729568	Pabpn1l
MDVY	Pulmonary metastasis screen	Quality control	Analysis	MDVY41.3k	doi:10.6084/m9.figshare.c.3729568	figshare	doi:10.6084/m9.figshare.c.3729568	https://doi.org/10.6084/m9.figshare.c.3729568	Pabpn1l
MDVY	Pulmonary metastasis screen	Quality control	Analysis	MDVY41.3j	doi:10.6084/m9.figshare.c.3729568	figshare	doi:10.6084/m9.figshare.c.3729568	https://doi.org/10.6084/m9.figshare.c.3729568	Pabpn1l
MDVY	Pulmonary metastasis screen	Quality control	Analysis	MDVY41.3i	doi:10.6084/m9.figshare.c.3729568	figshare	doi:10.6084/m9.figshare.c.3729568	https://doi.org/10.6084/m9.figshare.c.3729568	Pabpn1l
MDVY	Pulmonary metastasis screen	Quality control	Analysis	MDVY41.3h	doi:10.6084/m9.figshare.c.3729568	figshare	doi:10.6084/m9.figshare.c.3729568	https://doi.org/10.6084/m9.figshare.c.3729568	Pabpn1l
MDVY	Pulmonary metastasis screen	Quality control	Analysis	MDVY41.3g	doi:10.6084/m9.figshare.c.3729568	figshare	doi:10.6084/m9.figshare.c.3729568	https://doi.org/10.6084/m9.figshare.c.3729568	Pabpn1l
MDVY	Pulmonary metastasis screen	Quality control	Analysis	MDVY41.3f	doi:10.6084/m9.figshare.c.3729568	figshare	doi:10.6084/m9.figshare.c.3729568	https://doi.org/10.6084/m9.figshare.c.3729568	Pabpn1l
MERN	Pulmonary metastasis screen	Quality control	Analysis	MERN30.1d	doi:10.6084/m9.figshare.c.3729568	figshare	doi:10.6084/m9.figshare.c.3729568	https://doi.org/10.6084/m9.figshare.c.3729568	Pfkfb4
MERN	Pulmonary metastasis screen	Quality control	Analysis	MERN30.1c	doi:10.6084/m9.figshare.c.3729568	figshare	doi:10.6084/m9.figshare.c.3729568	https://doi.org/10.6084/m9.figshare.c.3729568	Pfkfb4
MERN	Pulmonary metastasis screen	Quality control	Analysis	MERN30.1b	doi:10.6084/m9.figshare.c.3729568	figshare	doi:10.6084/m9.figshare.c.3729568	https://doi.org/10.6084/m9.figshare.c.3729568	Pfkfb4
MERN	Pulmonary metastasis screen	Quality control	Analysis	MERN26.3g	doi:10.6084/m9.figshare.c.3729568	figshare	doi:10.6084/m9.figshare.c.3729568	https://doi.org/10.6084/m9.figshare.c.3729568	Pfkfb4
MERN	Pulmonary metastasis screen	Quality control	Analysis	MERN26.3f	doi:10.6084/m9.figshare.c.3729568	figshare	doi:10.6084/m9.figshare.c.3729568	https://doi.org/10.6084/m9.figshare.c.3729568	Pfkfb4
MERN	Pulmonary metastasis screen	Quality control	Analysis	MERN26.3e	doi:10.6084/m9.figshare.c.3729568	figshare	doi:10.6084/m9.figshare.c.3729568	https://doi.org/10.6084/m9.figshare.c.3729568	Pfkfb4
MERN	Pulmonary metastasis screen	Quality control	Analysis	MERN26.3d	doi:10.6084/m9.figshare.c.3729568	figshare	doi:10.6084/m9.figshare.c.3729568	https://doi.org/10.6084/m9.figshare.c.3729568	Pfkfb4
MENA	Pulmonary metastasis screen	Quality control	Analysis	MENA24.3i	doi:10.6084/m9.figshare.c.3729568	figshare	doi:10.6084/m9.figshare.c.3729568	https://doi.org/10.6084/m9.figshare.c.3729568	Zfp719
MENA	Pulmonary metastasis screen	Quality control	Analysis	MENA22.7f	doi:10.6084/m9.figshare.c.3729568	figshare	doi:10.6084/m9.figshare.c.3729568	https://doi.org/10.6084/m9.figshare.c.3729568	Zfp719
MENA	Pulmonary metastasis screen	Quality control	Analysis	MENA22.7e	doi:10.6084/m9.figshare.c.3729568	figshare	doi:10.6084/m9.figshare.c.3729568	https://doi.org/10.6084/m9.figshare.c.3729568	Zfp719
MDYY	Pulmonary metastasis screen	Quality control	Analysis	MDYY51.1d	doi:10.6084/m9.figshare.c.3729568	figshare	doi:10.6084/m9.figshare.c.3729568	https://doi.org/10.6084/m9.figshare.c.3729568	Sel1l
MDYY	Pulmonary metastasis screen	Quality control	Analysis	MDYY51.1c	doi:10.6084/m9.figshare.c.3729568	figshare	doi:10.6084/m9.figshare.c.3729568	https://doi.org/10.6084/m9.figshare.c.3729568	Sel1l
MDYY	Pulmonary metastasis screen	Quality control	Analysis	MDYY50.1g	doi:10.6084/m9.figshare.c.3729568	figshare	doi:10.6084/m9.figshare.c.3729568	https://doi.org/10.6084/m9.figshare.c.3729568	Sel1l
MDYY	Pulmonary metastasis screen	Quality control	Analysis	MDYY50.1f	doi:10.6084/m9.figshare.c.3729568	figshare	doi:10.6084/m9.figshare.c.3729568	https://doi.org/10.6084/m9.figshare.c.3729568	Sel1l
MDYY	Pulmonary metastasis screen	Quality control	Analysis	MDYY47.1c	doi:10.6084/m9.figshare.c.3729568	figshare	doi:10.6084/m9.figshare.c.3729568	https://doi.org/10.6084/m9.figshare.c.3729568	Sel1l
MDZV	Pulmonary metastasis screen	Quality control	Analysis	MDZV41.2g	doi:10.6084/m9.figshare.c.3729568	figshare	doi:10.6084/m9.figshare.c.3729568	https://doi.org/10.6084/m9.figshare.c.3729568	Sec22b
MDZV	Pulmonary metastasis screen	Quality control	Analysis	MDZV41.2f	doi:10.6084/m9.figshare.c.3729568	figshare	doi:10.6084/m9.figshare.c.3729568	https://doi.org/10.6084/m9.figshare.c.3729568	Sec22b
MDZV	Pulmonary metastasis screen	Quality control	Analysis	MDZV41.2e	doi:10.6084/m9.figshare.c.3729568	figshare	doi:10.6084/m9.figshare.c.3729568	https://doi.org/10.6084/m9.figshare.c.3729568	Sec22b
MDZV	Pulmonary metastasis screen	Quality control	Analysis	MDZV39.2g	doi:10.6084/m9.figshare.c.3729568	figshare	doi:10.6084/m9.figshare.c.3729568	https://doi.org/10.6084/m9.figshare.c.3729568	Sec22b
MDZV	Pulmonary metastasis screen	Quality control	Analysis	MDZV39.2f	doi:10.6084/m9.figshare.c.3729568	figshare	doi:10.6084/m9.figshare.c.3729568	https://doi.org/10.6084/m9.figshare.c.3729568	Sec22b
RFTN	Pulmonary metastasis screen	Quality control	Analysis	RFTN14.1f	doi:10.6084/m9.figshare.c.3729568	figshare	doi:10.6084/m9.figshare.c.3729568	https://doi.org/10.6084/m9.figshare.c.3729568	Rftn2
RFTN	Pulmonary metastasis screen	Quality control	Analysis	RFTN14.1e	doi:10.6084/m9.figshare.c.3729568	figshare	doi:10.6084/m9.figshare.c.3729568	https://doi.org/10.6084/m9.figshare.c.3729568	Rftn2
RFTN	Pulmonary metastasis screen	Quality control	Analysis	RFTN13.1i	doi:10.6084/m9.figshare.c.3729568	figshare	doi:10.6084/m9.figshare.c.3729568	https://doi.org/10.6084/m9.figshare.c.3729568	Rftn2
RFTN	Pulmonary metastasis screen	Quality control	Analysis	RFTN13.1h	doi:10.6084/m9.figshare.c.3729568	figshare	doi:10.6084/m9.figshare.c.3729568	https://doi.org/10.6084/m9.figshare.c.3729568	Rftn2
RFTN	Pulmonary metastasis screen	Quality control	Analysis	RFTN13.1g	doi:10.6084/m9.figshare.c.3729568	figshare	doi:10.6084/m9.figshare.c.3729568	https://doi.org/10.6084/m9.figshare.c.3729568	Rftn2
RFTN	Pulmonary metastasis screen	Quality control	Analysis	RFTN13.1f	doi:10.6084/m9.figshare.c.3729568	figshare	doi:10.6084/m9.figshare.c.3729568	https://doi.org/10.6084/m9.figshare.c.3729568	Rftn2
RFTN	Pulmonary metastasis screen	Quality control	Analysis	RFTN13.1e	doi:10.6084/m9.figshare.c.3729568	figshare	doi:10.6084/m9.figshare.c.3729568	https://doi.org/10.6084/m9.figshare.c.3729568	Rftn2
BCX	Pulmonary metastasis screen	Quality control	Analysis	BCX5.1a	doi:10.6084/m9.figshare.c.3729568	figshare	doi:10.6084/m9.figshare.c.3729568	https://doi.org/10.6084/m9.figshare.c.3729568	BC017643
BCX	Pulmonary metastasis screen	Quality control	Analysis	BCX1.3h	doi:10.6084/m9.figshare.c.3729568	figshare	doi:10.6084/m9.figshare.c.3729568	https://doi.org/10.6084/m9.figshare.c.3729568	BC017643
BCX	Pulmonary metastasis screen	Quality control	Analysis	BCX1.3g	doi:10.6084/m9.figshare.c.3729568	figshare	doi:10.6084/m9.figshare.c.3729568	https://doi.org/10.6084/m9.figshare.c.3729568	BC017643
BCX	Pulmonary metastasis screen	Quality control	Analysis	BCX1.3f	doi:10.6084/m9.figshare.c.3729568	figshare	doi:10.6084/m9.figshare.c.3729568	https://doi.org/10.6084/m9.figshare.c.3729568	BC017643
BCX	Pulmonary metastasis screen	Quality control	Analysis	BCX1.3e	doi:10.6084/m9.figshare.c.3729568	figshare	doi:10.6084/m9.figshare.c.3729568	https://doi.org/10.6084/m9.figshare.c.3729568	BC017643
BCX	Pulmonary metastasis screen	Quality control	Analysis	BCX1.3d	doi:10.6084/m9.figshare.c.3729568	figshare	doi:10.6084/m9.figshare.c.3729568	https://doi.org/10.6084/m9.figshare.c.3729568	BC017643
MEYW	Pulmonary metastasis screen	Quality control	Analysis	MEYW23.2j	doi:10.6084/m9.figshare.c.3729568	figshare	doi:10.6084/m9.figshare.c.3729568	https://doi.org/10.6084/m9.figshare.c.3729568	Cd300lg
MEYW	Pulmonary metastasis screen	Quality control	Analysis	MEYW23.2g	doi:10.6084/m9.figshare.c.3729568	figshare	doi:10.6084/m9.figshare.c.3729568	https://doi.org/10.6084/m9.figshare.c.3729568	Cd300lg
MEYW	Pulmonary metastasis screen	Quality control	Analysis	MEYW23.2f	doi:10.6084/m9.figshare.c.3729568	figshare	doi:10.6084/m9.figshare.c.3729568	https://doi.org/10.6084/m9.figshare.c.3729568	Cd300lg
MEYW	Pulmonary metastasis screen	Quality control	Analysis	MEYW22.2i	doi:10.6084/m9.figshare.c.3729568	figshare	doi:10.6084/m9.figshare.c.3729568	https://doi.org/10.6084/m9.figshare.c.3729568	Cd300lg
MEYW	Pulmonary metastasis screen	Quality control	Analysis	MEYW22.2h	doi:10.6084/m9.figshare.c.3729568	figshare	doi:10.6084/m9.figshare.c.3729568	https://doi.org/10.6084/m9.figshare.c.3729568	Cd300lg
MEYW	Pulmonary metastasis screen	Quality control	Analysis	MEYW22.2d	doi:10.6084/m9.figshare.c.3729568	figshare	doi:10.6084/m9.figshare.c.3729568	https://doi.org/10.6084/m9.figshare.c.3729568	Cd300lg
MCZX	Pulmonary metastasis screen	Quality control	Analysis	MCZX75.2k	doi:10.6084/m9.figshare.c.3729568	figshare	doi:10.6084/m9.figshare.c.3729568	https://doi.org/10.6084/m9.figshare.c.3729568	Coq4
MCZX	Pulmonary metastasis screen	Quality control	Analysis	MCZX75.2i	doi:10.6084/m9.figshare.c.3729568	figshare	doi:10.6084/m9.figshare.c.3729568	https://doi.org/10.6084/m9.figshare.c.3729568	Coq4
MCZX	Pulmonary metastasis screen	Quality control	Analysis	MCZX75.2h	doi:10.6084/m9.figshare.c.3729568	figshare	doi:10.6084/m9.figshare.c.3729568	https://doi.org/10.6084/m9.figshare.c.3729568	Coq4
MCZX	Pulmonary metastasis screen	Quality control	Analysis	MCZX74.3d	doi:10.6084/m9.figshare.c.3729568	figshare	doi:10.6084/m9.figshare.c.3729568	https://doi.org/10.6084/m9.figshare.c.3729568	Coq4
MCZX	Pulmonary metastasis screen	Quality control	Analysis	MCZX73.2d	doi:10.6084/m9.figshare.c.3729568	figshare	doi:10.6084/m9.figshare.c.3729568	https://doi.org/10.6084/m9.figshare.c.3729568	Coq4
MCZX	Pulmonary metastasis screen	Quality control	Analysis	MCZX71.2h	doi:10.6084/m9.figshare.c.3729568	figshare	doi:10.6084/m9.figshare.c.3729568	https://doi.org/10.6084/m9.figshare.c.3729568	Coq4
MCZX	Pulmonary metastasis screen	Quality control	Analysis	MCZX71.2f	doi:10.6084/m9.figshare.c.3729568	figshare	doi:10.6084/m9.figshare.c.3729568	https://doi.org/10.6084/m9.figshare.c.3729568	Coq4
MCZX	Pulmonary metastasis screen	Quality control	Analysis	MCZX71.2b	doi:10.6084/m9.figshare.c.3729568	figshare	doi:10.6084/m9.figshare.c.3729568	https://doi.org/10.6084/m9.figshare.c.3729568	Coq4
MCZX	Pulmonary metastasis screen	Quality control	Analysis	MCZX70.2g	doi:10.6084/m9.figshare.c.3729568	figshare	doi:10.6084/m9.figshare.c.3729568	https://doi.org/10.6084/m9.figshare.c.3729568	Coq4
MCZX	Pulmonary metastasis screen	Quality control	Analysis	MCZX70.2d	doi:10.6084/m9.figshare.c.3729568	figshare	doi:10.6084/m9.figshare.c.3729568	https://doi.org/10.6084/m9.figshare.c.3729568	Coq4
MEPZ	Pulmonary metastasis screen	Quality control	Analysis	MEPZ26.1f	doi:10.6084/m9.figshare.c.3729568	figshare	doi:10.6084/m9.figshare.c.3729568	https://doi.org/10.6084/m9.figshare.c.3729568	Ssbp1
MEPZ	Pulmonary metastasis screen	Quality control	Analysis	MEPZ26.1e	doi:10.6084/m9.figshare.c.3729568	figshare	doi:10.6084/m9.figshare.c.3729568	https://doi.org/10.6084/m9.figshare.c.3729568	Ssbp1
MEPZ	Pulmonary metastasis screen	Quality control	Analysis	MEPZ20.3l	doi:10.6084/m9.figshare.c.3729568	figshare	doi:10.6084/m9.figshare.c.3729568	https://doi.org/10.6084/m9.figshare.c.3729568	Ssbp1
MEPZ	Pulmonary metastasis screen	Quality control	Analysis	MEPZ20.3j	doi:10.6084/m9.figshare.c.3729568	figshare	doi:10.6084/m9.figshare.c.3729568	https://doi.org/10.6084/m9.figshare.c.3729568	Ssbp1
MEPZ	Pulmonary metastasis screen	Quality control	Analysis	MEPZ20.3i	doi:10.6084/m9.figshare.c.3729568	figshare	doi:10.6084/m9.figshare.c.3729568	https://doi.org/10.6084/m9.figshare.c.3729568	Ssbp1
MEPZ	Pulmonary metastasis screen	Quality control	Analysis	MEPZ19.3a	doi:10.6084/m9.figshare.c.3729568	figshare	doi:10.6084/m9.figshare.c.3729568	https://doi.org/10.6084/m9.figshare.c.3729568	Ssbp1
MFKX	Pulmonary metastasis screen	Quality control	Analysis	MFKX15.1e	doi:10.6084/m9.figshare.c.3729568	figshare	doi:10.6084/m9.figshare.c.3729568	https://doi.org/10.6084/m9.figshare.c.3729568	Tram2
MFKX	Pulmonary metastasis screen	Quality control	Analysis	MFKX15.1d	doi:10.6084/m9.figshare.c.3729568	figshare	doi:10.6084/m9.figshare.c.3729568	https://doi.org/10.6084/m9.figshare.c.3729568	Tram2
MFKX	Pulmonary metastasis screen	Quality control	Analysis	MFKX15.1c	doi:10.6084/m9.figshare.c.3729568	figshare	doi:10.6084/m9.figshare.c.3729568	https://doi.org/10.6084/m9.figshare.c.3729568	Tram2
MFKX	Pulmonary metastasis screen	Quality control	Analysis	MFKX15.1b	doi:10.6084/m9.figshare.c.3729568	figshare	doi:10.6084/m9.figshare.c.3729568	https://doi.org/10.6084/m9.figshare.c.3729568	Tram2
MFKX	Pulmonary metastasis screen	Quality control	Analysis	MFKX15.1a	doi:10.6084/m9.figshare.c.3729568	figshare	doi:10.6084/m9.figshare.c.3729568	https://doi.org/10.6084/m9.figshare.c.3729568	Tram2
RFTN	Pulmonary metastasis screen	Quality control	Analysis	RFTN14.1c	doi:10.6084/m9.figshare.c.3729568	figshare	doi:10.6084/m9.figshare.c.3729568	https://doi.org/10.6084/m9.figshare.c.3729568	Rftn2
RFTN	Pulmonary metastasis screen	Quality control	Analysis	RFTN14.1b	doi:10.6084/m9.figshare.c.3729568	figshare	doi:10.6084/m9.figshare.c.3729568	https://doi.org/10.6084/m9.figshare.c.3729568	Rftn2
RFTN	Pulmonary metastasis screen	Quality control	Analysis	RFTN14.1a	doi:10.6084/m9.figshare.c.3729568	figshare	doi:10.6084/m9.figshare.c.3729568	https://doi.org/10.6084/m9.figshare.c.3729568	Rftn2
RFTN	Pulmonary metastasis screen	Quality control	Analysis	RFTN13.1d	doi:10.6084/m9.figshare.c.3729568	figshare	doi:10.6084/m9.figshare.c.3729568	https://doi.org/10.6084/m9.figshare.c.3729568	Rftn2
RFTN	Pulmonary metastasis screen	Quality control	Analysis	RFTN13.1c	doi:10.6084/m9.figshare.c.3729568	figshare	doi:10.6084/m9.figshare.c.3729568	https://doi.org/10.6084/m9.figshare.c.3729568	Rftn2
RFTN	Pulmonary metastasis screen	Quality control	Analysis	RFTN13.1b	doi:10.6084/m9.figshare.c.3729568	figshare	doi:10.6084/m9.figshare.c.3729568	https://doi.org/10.6084/m9.figshare.c.3729568	Rftn2
RFTN	Pulmonary metastasis screen	Quality control	Analysis	RFTN13.1a	doi:10.6084/m9.figshare.c.3729568	figshare	doi:10.6084/m9.figshare.c.3729568	https://doi.org/10.6084/m9.figshare.c.3729568	Rftn2
RFTN	Pulmonary metastasis screen	Quality control	Analysis	RFTN14.1d	doi:10.6084/m9.figshare.c.3729568	figshare	doi:10.6084/m9.figshare.c.3729568	https://doi.org/10.6084/m9.figshare.c.3729568	Rftn2
MESV	Pulmonary metastasis screen	Quality control	Analysis	MESV35.1a	doi:10.6084/m9.figshare.c.3729568	figshare	doi:10.6084/m9.figshare.c.3729568	https://doi.org/10.6084/m9.figshare.c.3729568	Usp24
MESV	Pulmonary metastasis screen	Quality control	Analysis	MESV33.1c	doi:10.6084/m9.figshare.c.3729568	figshare	doi:10.6084/m9.figshare.c.3729568	https://doi.org/10.6084/m9.figshare.c.3729568	Usp24
MESV	Pulmonary metastasis screen	Quality control	Analysis	MESV33.1b	doi:10.6084/m9.figshare.c.3729568	figshare	doi:10.6084/m9.figshare.c.3729568	https://doi.org/10.6084/m9.figshare.c.3729568	Usp24
MESV	Pulmonary metastasis screen	Quality control	Analysis	MESV33.1a	doi:10.6084/m9.figshare.c.3729568	figshare	doi:10.6084/m9.figshare.c.3729568	https://doi.org/10.6084/m9.figshare.c.3729568	Usp24
MESV	Pulmonary metastasis screen	Quality control	Analysis	MESV31.1a	doi:10.6084/m9.figshare.c.3729568	figshare	doi:10.6084/m9.figshare.c.3729568	https://doi.org/10.6084/m9.figshare.c.3729568	Usp24
MESV	Pulmonary metastasis screen	Quality control	Analysis	MESV30.1b	doi:10.6084/m9.figshare.c.3729568	figshare	doi:10.6084/m9.figshare.c.3729568	https://doi.org/10.6084/m9.figshare.c.3729568	Usp24
SPN	Pulmonary metastasis screen	Quality control	Analysis	SPN16.1b	doi:10.6084/m9.figshare.c.3729568	figshare	doi:10.6084/m9.figshare.c.3729568	https://doi.org/10.6084/m9.figshare.c.3729568	Spns2
MFJK	Pulmonary metastasis screen	Quality control	Analysis	MFJK21.2f	doi:10.6084/m9.figshare.c.3729568	figshare	doi:10.6084/m9.figshare.c.3729568	https://doi.org/10.6084/m9.figshare.c.3729568	Daf2
MFJK	Pulmonary metastasis screen	Quality control	Analysis	MFJK21.2e	doi:10.6084/m9.figshare.c.3729568	figshare	doi:10.6084/m9.figshare.c.3729568	https://doi.org/10.6084/m9.figshare.c.3729568	Daf2
MFJK	Pulmonary metastasis screen	Quality control	Analysis	MFJK18.2j	doi:10.6084/m9.figshare.c.3729568	figshare	doi:10.6084/m9.figshare.c.3729568	https://doi.org/10.6084/m9.figshare.c.3729568	Daf2
MFJK	Pulmonary metastasis screen	Quality control	Analysis	MFJK18.2i	doi:10.6084/m9.figshare.c.3729568	figshare	doi:10.6084/m9.figshare.c.3729568	https://doi.org/10.6084/m9.figshare.c.3729568	Daf2
MFJK	Pulmonary metastasis screen	Quality control	Analysis	MFJK18.2h	doi:10.6084/m9.figshare.c.3729568	figshare	doi:10.6084/m9.figshare.c.3729568	https://doi.org/10.6084/m9.figshare.c.3729568	Daf2
MFJK	Pulmonary metastasis screen	Quality control	Analysis	MFJK18.2f	doi:10.6084/m9.figshare.c.3729568	figshare	doi:10.6084/m9.figshare.c.3729568	https://doi.org/10.6084/m9.figshare.c.3729568	Daf2
MFJK	Pulmonary metastasis screen	Quality control	Analysis	MFJK18.2e	doi:10.6084/m9.figshare.c.3729568	figshare	doi:10.6084/m9.figshare.c.3729568	https://doi.org/10.6084/m9.figshare.c.3729568	Daf2
MFJK	Pulmonary metastasis screen	Quality control	Analysis	MFJK18.2d	doi:10.6084/m9.figshare.c.3729568	figshare	doi:10.6084/m9.figshare.c.3729568	https://doi.org/10.6084/m9.figshare.c.3729568	Daf2
MFJK	Pulmonary metastasis screen	Quality control	Analysis	MFJK18.2b	doi:10.6084/m9.figshare.c.3729568	figshare	doi:10.6084/m9.figshare.c.3729568	https://doi.org/10.6084/m9.figshare.c.3729568	Daf2
MFJK	Pulmonary metastasis screen	Quality control	Analysis	MFJK18.2a	doi:10.6084/m9.figshare.c.3729568	figshare	doi:10.6084/m9.figshare.c.3729568	https://doi.org/10.6084/m9.figshare.c.3729568	Daf2
NFK	Pulmonary metastasis screen	Quality control	Analysis	NFK8.1k	doi:10.6084/m9.figshare.c.3729568	figshare	doi:10.6084/m9.figshare.c.3729568	https://doi.org/10.6084/m9.figshare.c.3729568	Nfkb1
NFK	Pulmonary metastasis screen	Quality control	Analysis	NFK8.1i	doi:10.6084/m9.figshare.c.3729568	figshare	doi:10.6084/m9.figshare.c.3729568	https://doi.org/10.6084/m9.figshare.c.3729568	Nfkb1
SPN	Pulmonary metastasis screen	Quality control	Analysis	SPN16.1c	doi:10.6084/m9.figshare.c.3729568	figshare	doi:10.6084/m9.figshare.c.3729568	https://doi.org/10.6084/m9.figshare.c.3729568	Spns2
MERW	Pulmonary metastasis screen	Quality control	Analysis	MERW20.1e	doi:10.6084/m9.figshare.c.3729568	figshare	doi:10.6084/m9.figshare.c.3729568	https://doi.org/10.6084/m9.figshare.c.3729568	Ccdc134
MERW	Pulmonary metastasis screen	Quality control	Analysis	MERW17.2b	doi:10.6084/m9.figshare.c.3729568	figshare	doi:10.6084/m9.figshare.c.3729568	https://doi.org/10.6084/m9.figshare.c.3729568	Ccdc134
MERW	Pulmonary metastasis screen	Quality control	Analysis	MERW15.2e	doi:10.6084/m9.figshare.c.3729568	figshare	doi:10.6084/m9.figshare.c.3729568	https://doi.org/10.6084/m9.figshare.c.3729568	Ccdc134
MERW	Pulmonary metastasis screen	Quality control	Analysis	MERW13.3d	doi:10.6084/m9.figshare.c.3729568	figshare	doi:10.6084/m9.figshare.c.3729568	https://doi.org/10.6084/m9.figshare.c.3729568	Ccdc134
MERW	Pulmonary metastasis screen	Quality control	Analysis	MERW12.2h	doi:10.6084/m9.figshare.c.3729568	figshare	doi:10.6084/m9.figshare.c.3729568	https://doi.org/10.6084/m9.figshare.c.3729568	Ccdc134
MERW	Pulmonary metastasis screen	Quality control	Analysis	MERW12.2g	doi:10.6084/m9.figshare.c.3729568	figshare	doi:10.6084/m9.figshare.c.3729568	https://doi.org/10.6084/m9.figshare.c.3729568	Ccdc134
MERW	Pulmonary metastasis screen	Quality control	Analysis	MERW12.2f	doi:10.6084/m9.figshare.c.3729568	figshare	doi:10.6084/m9.figshare.c.3729568	https://doi.org/10.6084/m9.figshare.c.3729568	Ccdc134
MERW	Pulmonary metastasis screen	Quality control	Analysis	MERW12.2d	doi:10.6084/m9.figshare.c.3729568	figshare	doi:10.6084/m9.figshare.c.3729568	https://doi.org/10.6084/m9.figshare.c.3729568	Ccdc134
NFK	Pulmonary metastasis screen	Quality control	Analysis	NFK8.1l	doi:10.6084/m9.figshare.c.3729568	figshare	doi:10.6084/m9.figshare.c.3729568	https://doi.org/10.6084/m9.figshare.c.3729568	Nfkb1
NFK	Pulmonary metastasis screen	Quality control	Analysis	NFK8.1j	doi:10.6084/m9.figshare.c.3729568	figshare	doi:10.6084/m9.figshare.c.3729568	https://doi.org/10.6084/m9.figshare.c.3729568	Nfkb1
NFK	Pulmonary metastasis screen	Quality control	Analysis	NFK8.1h	doi:10.6084/m9.figshare.c.3729568	figshare	doi:10.6084/m9.figshare.c.3729568	https://doi.org/10.6084/m9.figshare.c.3729568	Nfkb1
NFK	Pulmonary metastasis screen	Quality control	Analysis	NFK8.1g	doi:10.6084/m9.figshare.c.3729568	figshare	doi:10.6084/m9.figshare.c.3729568	https://doi.org/10.6084/m9.figshare.c.3729568	Nfkb1
MDZV	Pulmonary metastasis screen	Quality control	Analysis	MDZV42.2h	doi:10.6084/m9.figshare.c.3729568	figshare	doi:10.6084/m9.figshare.c.3729568	https://doi.org/10.6084/m9.figshare.c.3729568	Sec22b
MDZV	Pulmonary metastasis screen	Quality control	Analysis	MDZV41.2i	doi:10.6084/m9.figshare.c.3729568	figshare	doi:10.6084/m9.figshare.c.3729568	https://doi.org/10.6084/m9.figshare.c.3729568	Sec22b
MDZV	Pulmonary metastasis screen	Quality control	Analysis	MDZV39.2j	doi:10.6084/m9.figshare.c.3729568	figshare	doi:10.6084/m9.figshare.c.3729568	https://doi.org/10.6084/m9.figshare.c.3729568	Sec22b
MDZV	Pulmonary metastasis screen	Quality control	Analysis	MDZV39.2h	doi:10.6084/m9.figshare.c.3729568	figshare	doi:10.6084/m9.figshare.c.3729568	https://doi.org/10.6084/m9.figshare.c.3729568	Sec22b
MDZV	Pulmonary metastasis screen	Quality control	Analysis	MDZV38.2m	doi:10.6084/m9.figshare.c.3729568	figshare	doi:10.6084/m9.figshare.c.3729568	https://doi.org/10.6084/m9.figshare.c.3729568	Sec22b
MDZV	Pulmonary metastasis screen	Quality control	Analysis	MDZV38.2k	doi:10.6084/m9.figshare.c.3729568	figshare	doi:10.6084/m9.figshare.c.3729568	https://doi.org/10.6084/m9.figshare.c.3729568	Sec22b
MDZV	Pulmonary metastasis screen	Quality control	Analysis	MDZV38.2j	doi:10.6084/m9.figshare.c.3729568	figshare	doi:10.6084/m9.figshare.c.3729568	https://doi.org/10.6084/m9.figshare.c.3729568	Sec22b
SPNB	Pulmonary metastasis screen	Quality control	Analysis	SPNB12.1d	doi:10.6084/m9.figshare.c.3729568	figshare	doi:10.6084/m9.figshare.c.3729568	https://doi.org/10.6084/m9.figshare.c.3729568	Sptbn1
GTF	Pulmonary metastasis screen	Quality control	Analysis	GTF9.1c	doi:10.6084/m9.figshare.c.3729568	figshare	doi:10.6084/m9.figshare.c.3729568	https://doi.org/10.6084/m9.figshare.c.3729568	Gtf2a1
GTF	Pulmonary metastasis screen	Quality control	Analysis	GTF9.1a	doi:10.6084/m9.figshare.c.3729568	figshare	doi:10.6084/m9.figshare.c.3729568	https://doi.org/10.6084/m9.figshare.c.3729568	Gtf2a1
GTF	Pulmonary metastasis screen	Quality control	Analysis	GTF6.2d	doi:10.6084/m9.figshare.c.3729568	figshare	doi:10.6084/m9.figshare.c.3729568	https://doi.org/10.6084/m9.figshare.c.3729568	Gtf2a1
GTF	Pulmonary metastasis screen	Quality control	Analysis	GTF6.2c	doi:10.6084/m9.figshare.c.3729568	figshare	doi:10.6084/m9.figshare.c.3729568	https://doi.org/10.6084/m9.figshare.c.3729568	Gtf2a1
GTF	Pulmonary metastasis screen	Quality control	Analysis	GTF6.2a	doi:10.6084/m9.figshare.c.3729568	figshare	doi:10.6084/m9.figshare.c.3729568	https://doi.org/10.6084/m9.figshare.c.3729568	Gtf2a1
COPG	Pulmonary metastasis screen	Quality control	Analysis	COPG5.1b	doi:10.6084/m9.figshare.c.3729568	figshare	doi:10.6084/m9.figshare.c.3729568	https://doi.org/10.6084/m9.figshare.c.3729568	Copg1
LIXO	Pulmonary metastasis screen	Quality control	Analysis	LIXO1.2c	doi:10.6084/m9.figshare.c.3729568	figshare	doi:10.6084/m9.figshare.c.3729568	https://doi.org/10.6084/m9.figshare.c.3729568	Lix1l
LIXO	Pulmonary metastasis screen	Quality control	Analysis	LIXO1.2b	doi:10.6084/m9.figshare.c.3729568	figshare	doi:10.6084/m9.figshare.c.3729568	https://doi.org/10.6084/m9.figshare.c.3729568	Lix1l
LIXO	Pulmonary metastasis screen	Quality control	Analysis	LIXO1.2a	doi:10.6084/m9.figshare.c.3729568	figshare	doi:10.6084/m9.figshare.c.3729568	https://doi.org/10.6084/m9.figshare.c.3729568	Lix1l
MFFX	Pulmonary metastasis screen	Quality control	Analysis	MFFX13.1d	doi:10.6084/m9.figshare.c.3729568	figshare	doi:10.6084/m9.figshare.c.3729568	https://doi.org/10.6084/m9.figshare.c.3729568	wildtype
COPG	Pulmonary metastasis screen	Quality control	Analysis	COPG5.1d	doi:10.6084/m9.figshare.c.3729568	figshare	doi:10.6084/m9.figshare.c.3729568	https://doi.org/10.6084/m9.figshare.c.3729568	Copg1
COPG	Pulmonary metastasis screen	Quality control	Analysis	COPG5.1c	doi:10.6084/m9.figshare.c.3729568	figshare	doi:10.6084/m9.figshare.c.3729568	https://doi.org/10.6084/m9.figshare.c.3729568	Copg1
COPG	Pulmonary metastasis screen	Quality control	Analysis	COPG5.1a	doi:10.6084/m9.figshare.c.3729568	figshare	doi:10.6084/m9.figshare.c.3729568	https://doi.org/10.6084/m9.figshare.c.3729568	Copg1
DOPE	Pulmonary metastasis screen	Quality control	Analysis	MDYU35.1c	doi:10.6084/m9.figshare.c.3729568	figshare	doi:10.6084/m9.figshare.c.3729568	https://doi.org/10.6084/m9.figshare.c.3729568	Dopey2
DOPE	Pulmonary metastasis screen	Quality control	Analysis	MDYU35.1b	doi:10.6084/m9.figshare.c.3729568	figshare	doi:10.6084/m9.figshare.c.3729568	https://doi.org/10.6084/m9.figshare.c.3729568	Dopey2
DOPE	Pulmonary metastasis screen	Quality control	Analysis	MDYU35.1a	doi:10.6084/m9.figshare.c.3729568	figshare	doi:10.6084/m9.figshare.c.3729568	https://doi.org/10.6084/m9.figshare.c.3729568	Dopey2
DOPE	Pulmonary metastasis screen	Quality control	Analysis	MDYU33.2b	doi:10.6084/m9.figshare.c.3729568	figshare	doi:10.6084/m9.figshare.c.3729568	https://doi.org/10.6084/m9.figshare.c.3729568	Dopey2
GTF	Pulmonary metastasis screen	Quality control	Analysis	GTF9.1b	doi:10.6084/m9.figshare.c.3729568	figshare	doi:10.6084/m9.figshare.c.3729568	https://doi.org/10.6084/m9.figshare.c.3729568	Gtf2a1
GTF	Pulmonary metastasis screen	Quality control	Analysis	GTF6.2b	doi:10.6084/m9.figshare.c.3729568	figshare	doi:10.6084/m9.figshare.c.3729568	https://doi.org/10.6084/m9.figshare.c.3729568	Gtf2a1
GTF	Pulmonary metastasis screen	Quality control	Analysis	GTF6.2e	doi:10.6084/m9.figshare.c.3729568	figshare	doi:10.6084/m9.figshare.c.3729568	https://doi.org/10.6084/m9.figshare.c.3729568	Gtf2a1
MDJL	Pulmonary metastasis screen	Quality control	Analysis	MDJL76.1j	doi:10.6084/m9.figshare.c.3729568	figshare	doi:10.6084/m9.figshare.c.3729568	https://doi.org/10.6084/m9.figshare.c.3729568	wildtype
MDJL	Pulmonary metastasis screen	Quality control	Analysis	MDJL76.1i	doi:10.6084/m9.figshare.c.3729568	figshare	doi:10.6084/m9.figshare.c.3729568	https://doi.org/10.6084/m9.figshare.c.3729568	wildtype
MDJL	Pulmonary metastasis screen	Quality control	Analysis	MDJL75.1d	doi:10.6084/m9.figshare.c.3729568	figshare	doi:10.6084/m9.figshare.c.3729568	https://doi.org/10.6084/m9.figshare.c.3729568	wildtype
MDJL	Pulmonary metastasis screen	Quality control	Analysis	MDJL75.1c	doi:10.6084/m9.figshare.c.3729568	figshare	doi:10.6084/m9.figshare.c.3729568	https://doi.org/10.6084/m9.figshare.c.3729568	wildtype
MDJL	Pulmonary metastasis screen	Quality control	Analysis	MDJL74.1e	doi:10.6084/m9.figshare.c.3729568	figshare	doi:10.6084/m9.figshare.c.3729568	https://doi.org/10.6084/m9.figshare.c.3729568	wildtype
MDJL	Pulmonary metastasis screen	Quality control	Analysis	MDJL74.1d	doi:10.6084/m9.figshare.c.3729568	figshare	doi:10.6084/m9.figshare.c.3729568	https://doi.org/10.6084/m9.figshare.c.3729568	wildtype
MEAV	Pulmonary metastasis screen	Quality control	Analysis	MEAV48.1e	doi:10.6084/m9.figshare.c.3729568	figshare	doi:10.6084/m9.figshare.c.3729568	https://doi.org/10.6084/m9.figshare.c.3729568	Ralgapb
MEAV	Pulmonary metastasis screen	Quality control	Analysis	MEAV45.1i	doi:10.6084/m9.figshare.c.3729568	figshare	doi:10.6084/m9.figshare.c.3729568	https://doi.org/10.6084/m9.figshare.c.3729568	Ralgapb
MEAV	Pulmonary metastasis screen	Quality control	Analysis	MEAV45.1h	doi:10.6084/m9.figshare.c.3729568	figshare	doi:10.6084/m9.figshare.c.3729568	https://doi.org/10.6084/m9.figshare.c.3729568	Ralgapb
MEAV	Pulmonary metastasis screen	Quality control	Analysis	MEAV43.1f	doi:10.6084/m9.figshare.c.3729568	figshare	doi:10.6084/m9.figshare.c.3729568	https://doi.org/10.6084/m9.figshare.c.3729568	Ralgapb
MEAV	Pulmonary metastasis screen	Quality control	Analysis	MEAV43.1e	doi:10.6084/m9.figshare.c.3729568	figshare	doi:10.6084/m9.figshare.c.3729568	https://doi.org/10.6084/m9.figshare.c.3729568	Ralgapb
MEAV	Pulmonary metastasis screen	Quality control	Analysis	MEAV42.1a	doi:10.6084/m9.figshare.c.3729568	figshare	doi:10.6084/m9.figshare.c.3729568	https://doi.org/10.6084/m9.figshare.c.3729568	Ralgapb
IRFS	Pulmonary metastasis screen	Quality control	Analysis	IRFS11.1g	doi:10.6084/m9.figshare.c.3729568	figshare	doi:10.6084/m9.figshare.c.3729568	https://doi.org/10.6084/m9.figshare.c.3729568	Irf7
IRFS	Pulmonary metastasis screen	Quality control	Analysis	IRFS11.1f	doi:10.6084/m9.figshare.c.3729568	figshare	doi:10.6084/m9.figshare.c.3729568	https://doi.org/10.6084/m9.figshare.c.3729568	Irf7
IRFS	Pulmonary metastasis screen	Quality control	Analysis	IRFS11.1e	doi:10.6084/m9.figshare.c.3729568	figshare	doi:10.6084/m9.figshare.c.3729568	https://doi.org/10.6084/m9.figshare.c.3729568	Irf7
MEUK	Pulmonary metastasis screen	Quality control	Analysis	MEUK25.1e	doi:10.6084/m9.figshare.c.3729568	figshare	doi:10.6084/m9.figshare.c.3729568	https://doi.org/10.6084/m9.figshare.c.3729568	Abcb6
MEUK	Pulmonary metastasis screen	Quality control	Analysis	MEUK25.1c	doi:10.6084/m9.figshare.c.3729568	figshare	doi:10.6084/m9.figshare.c.3729568	https://doi.org/10.6084/m9.figshare.c.3729568	Abcb6
MEUK	Pulmonary metastasis screen	Quality control	Analysis	MEUK25.1b	doi:10.6084/m9.figshare.c.3729568	figshare	doi:10.6084/m9.figshare.c.3729568	https://doi.org/10.6084/m9.figshare.c.3729568	Abcb6
MEUK	Pulmonary metastasis screen	Quality control	Analysis	MEUK21.1e	doi:10.6084/m9.figshare.c.3729568	figshare	doi:10.6084/m9.figshare.c.3729568	https://doi.org/10.6084/m9.figshare.c.3729568	Abcb6
MDTX	Pulmonary metastasis screen	Quality control	Analysis	MDTX61.1g	doi:10.6084/m9.figshare.c.3729568	figshare	doi:10.6084/m9.figshare.c.3729568	https://doi.org/10.6084/m9.figshare.c.3729568	Dmxl2
MDTX	Pulmonary metastasis screen	Quality control	Analysis	MDTX62.1f	doi:10.6084/m9.figshare.c.3729568	figshare	doi:10.6084/m9.figshare.c.3729568	https://doi.org/10.6084/m9.figshare.c.3729568	Dmxl2
MDTX	Pulmonary metastasis screen	Quality control	Analysis	MDTX62.1c	doi:10.6084/m9.figshare.c.3729568	figshare	doi:10.6084/m9.figshare.c.3729568	https://doi.org/10.6084/m9.figshare.c.3729568	Dmxl2
MDTX	Pulmonary metastasis screen	Quality control	Analysis	MDTX61.1f	doi:10.6084/m9.figshare.c.3729568	figshare	doi:10.6084/m9.figshare.c.3729568	https://doi.org/10.6084/m9.figshare.c.3729568	Dmxl2
MDTX	Pulmonary metastasis screen	Quality control	Analysis	MDTX58.1h	doi:10.6084/m9.figshare.c.3729568	figshare	doi:10.6084/m9.figshare.c.3729568	https://doi.org/10.6084/m9.figshare.c.3729568	Dmxl2
MDTX	Pulmonary metastasis screen	Quality control	Analysis	MDTX58.1e	doi:10.6084/m9.figshare.c.3729568	figshare	doi:10.6084/m9.figshare.c.3729568	https://doi.org/10.6084/m9.figshare.c.3729568	Dmxl2
MDTX	Pulmonary metastasis screen	Quality control	Analysis	MDTX58.1d	doi:10.6084/m9.figshare.c.3729568	figshare	doi:10.6084/m9.figshare.c.3729568	https://doi.org/10.6084/m9.figshare.c.3729568	Dmxl2
NBEA	Pulmonary metastasis screen	Quality control	Analysis	NBEA2.2j	doi:10.6084/m9.figshare.c.3729568	figshare	doi:10.6084/m9.figshare.c.3729568	https://doi.org/10.6084/m9.figshare.c.3729568	Nbeal2
NBEA	Pulmonary metastasis screen	Quality control	Analysis	NBEA2.2i	doi:10.6084/m9.figshare.c.3729568	figshare	doi:10.6084/m9.figshare.c.3729568	https://doi.org/10.6084/m9.figshare.c.3729568	Nbeal2
NBEA	Pulmonary metastasis screen	Quality control	Analysis	NBEA2.2g	doi:10.6084/m9.figshare.c.3729568	figshare	doi:10.6084/m9.figshare.c.3729568	https://doi.org/10.6084/m9.figshare.c.3729568	Nbeal2
NBEA	Pulmonary metastasis screen	Quality control	Analysis	NBEA2.2e	doi:10.6084/m9.figshare.c.3729568	figshare	doi:10.6084/m9.figshare.c.3729568	https://doi.org/10.6084/m9.figshare.c.3729568	Nbeal2
MECP	Pulmonary metastasis screen	Quality control	Analysis	MECP32.2d	doi:10.6084/m9.figshare.c.3729568	figshare	doi:10.6084/m9.figshare.c.3729568	https://doi.org/10.6084/m9.figshare.c.3729568	Reg3g
MECP	Pulmonary metastasis screen	Quality control	Analysis	MECP32.2c	doi:10.6084/m9.figshare.c.3729568	figshare	doi:10.6084/m9.figshare.c.3729568	https://doi.org/10.6084/m9.figshare.c.3729568	Reg3g
MECP	Pulmonary metastasis screen	Quality control	Analysis	MECP28.3g	doi:10.6084/m9.figshare.c.3729568	figshare	doi:10.6084/m9.figshare.c.3729568	https://doi.org/10.6084/m9.figshare.c.3729568	Reg3g
MECP	Pulmonary metastasis screen	Quality control	Analysis	MECP28.3f	doi:10.6084/m9.figshare.c.3729568	figshare	doi:10.6084/m9.figshare.c.3729568	https://doi.org/10.6084/m9.figshare.c.3729568	Reg3g
MECP	Pulmonary metastasis screen	Quality control	Analysis	MECP28.3e	doi:10.6084/m9.figshare.c.3729568	figshare	doi:10.6084/m9.figshare.c.3729568	https://doi.org/10.6084/m9.figshare.c.3729568	Reg3g
MECP	Pulmonary metastasis screen	Quality control	Analysis	MECP28.3d	doi:10.6084/m9.figshare.c.3729568	figshare	doi:10.6084/m9.figshare.c.3729568	https://doi.org/10.6084/m9.figshare.c.3729568	Reg3g
MECP	Pulmonary metastasis screen	Quality control	Analysis	MECP28.3c	doi:10.6084/m9.figshare.c.3729568	figshare	doi:10.6084/m9.figshare.c.3729568	https://doi.org/10.6084/m9.figshare.c.3729568	Reg3g
MECP	Pulmonary metastasis screen	Quality control	Analysis	MECP28.3b	doi:10.6084/m9.figshare.c.3729568	figshare	doi:10.6084/m9.figshare.c.3729568	https://doi.org/10.6084/m9.figshare.c.3729568	Reg3g
MECP	Pulmonary metastasis screen	Quality control	Analysis	MECP28.3a	doi:10.6084/m9.figshare.c.3729568	figshare	doi:10.6084/m9.figshare.c.3729568	https://doi.org/10.6084/m9.figshare.c.3729568	Reg3g
MEUP	Pulmonary metastasis screen	Quality control	Analysis	MEUP22.1h	doi:10.6084/m9.figshare.c.3729568	figshare	doi:10.6084/m9.figshare.c.3729568	https://doi.org/10.6084/m9.figshare.c.3729568	Dmgdh
MEUP	Pulmonary metastasis screen	Quality control	Analysis	MEUP22.1g	doi:10.6084/m9.figshare.c.3729568	figshare	doi:10.6084/m9.figshare.c.3729568	https://doi.org/10.6084/m9.figshare.c.3729568	Dmgdh
MEUP	Pulmonary metastasis screen	Quality control	Analysis	MEUP22.1f	doi:10.6084/m9.figshare.c.3729568	figshare	doi:10.6084/m9.figshare.c.3729568	https://doi.org/10.6084/m9.figshare.c.3729568	Dmgdh
MEUP	Pulmonary metastasis screen	Quality control	Analysis	MEUP21.1h	doi:10.6084/m9.figshare.c.3729568	figshare	doi:10.6084/m9.figshare.c.3729568	https://doi.org/10.6084/m9.figshare.c.3729568	Dmgdh
MEUP	Pulmonary metastasis screen	Quality control	Analysis	MEUP20.3h	doi:10.6084/m9.figshare.c.3729568	figshare	doi:10.6084/m9.figshare.c.3729568	https://doi.org/10.6084/m9.figshare.c.3729568	Dmgdh
SPNB	Pulmonary metastasis screen	Quality control	Analysis	SPNB8.1e	doi:10.6084/m9.figshare.c.3729568	figshare	doi:10.6084/m9.figshare.c.3729568	https://doi.org/10.6084/m9.figshare.c.3729568	Sptbn1
SPNB	Pulmonary metastasis screen	Quality control	Analysis	SPNB12.1e	doi:10.6084/m9.figshare.c.3729568	figshare	doi:10.6084/m9.figshare.c.3729568	https://doi.org/10.6084/m9.figshare.c.3729568	Sptbn1
SPNB	Pulmonary metastasis screen	Quality control	Analysis	SPNB11.1f	doi:10.6084/m9.figshare.c.3729568	figshare	doi:10.6084/m9.figshare.c.3729568	https://doi.org/10.6084/m9.figshare.c.3729568	Sptbn1
SPNB	Pulmonary metastasis screen	Quality control	Analysis	SPNB11.1e	doi:10.6084/m9.figshare.c.3729568	figshare	doi:10.6084/m9.figshare.c.3729568	https://doi.org/10.6084/m9.figshare.c.3729568	Sptbn1
SPNB	Pulmonary metastasis screen	Quality control	Analysis	SPNB10.1h	doi:10.6084/m9.figshare.c.3729568	figshare	doi:10.6084/m9.figshare.c.3729568	https://doi.org/10.6084/m9.figshare.c.3729568	Sptbn1
SPNB	Pulmonary metastasis screen	Quality control	Analysis	SPNB10.1g	doi:10.6084/m9.figshare.c.3729568	figshare	doi:10.6084/m9.figshare.c.3729568	https://doi.org/10.6084/m9.figshare.c.3729568	Sptbn1
SPNB	Pulmonary metastasis screen	Quality control	Analysis	SPNB10.1f	doi:10.6084/m9.figshare.c.3729568	figshare	doi:10.6084/m9.figshare.c.3729568	https://doi.org/10.6084/m9.figshare.c.3729568	Sptbn1
SPNB	Pulmonary metastasis screen	Quality control	Analysis	SPNB10.1d	doi:10.6084/m9.figshare.c.3729568	figshare	doi:10.6084/m9.figshare.c.3729568	https://doi.org/10.6084/m9.figshare.c.3729568	Sptbn1
MAP	Pulmonary metastasis screen	Quality control	Analysis	MAP9.1g	doi:10.6084/m9.figshare.c.3729568	figshare	doi:10.6084/m9.figshare.c.3729568	https://doi.org/10.6084/m9.figshare.c.3729568	Map3k1
MAP	Pulmonary metastasis screen	Quality control	Analysis	MAP9.1f	doi:10.6084/m9.figshare.c.3729568	figshare	doi:10.6084/m9.figshare.c.3729568	https://doi.org/10.6084/m9.figshare.c.3729568	Map3k1
MAP	Pulmonary metastasis screen	Quality control	Analysis	MAP9.1e	doi:10.6084/m9.figshare.c.3729568	figshare	doi:10.6084/m9.figshare.c.3729568	https://doi.org/10.6084/m9.figshare.c.3729568	Map3k1
MAP	Pulmonary metastasis screen	Quality control	Analysis	MAP5.1i	doi:10.6084/m9.figshare.c.3729568	figshare	doi:10.6084/m9.figshare.c.3729568	https://doi.org/10.6084/m9.figshare.c.3729568	Map3k1
MAP	Pulmonary metastasis screen	Quality control	Analysis	MAP5.1h	doi:10.6084/m9.figshare.c.3729568	figshare	doi:10.6084/m9.figshare.c.3729568	https://doi.org/10.6084/m9.figshare.c.3729568	Map3k1
MAP	Pulmonary metastasis screen	Quality control	Analysis	MAP5.1f	doi:10.6084/m9.figshare.c.3729568	figshare	doi:10.6084/m9.figshare.c.3729568	https://doi.org/10.6084/m9.figshare.c.3729568	Map3k1
MEUP	Pulmonary metastasis screen	Quality control	Analysis	MEUP20.3j	doi:10.6084/m9.figshare.c.3729568	figshare	doi:10.6084/m9.figshare.c.3729568	https://doi.org/10.6084/m9.figshare.c.3729568	Dmgdh
MEXX	Pulmonary metastasis screen	Quality control	Analysis	MEXX25.2g	doi:10.6084/m9.figshare.c.3729568	figshare	doi:10.6084/m9.figshare.c.3729568	https://doi.org/10.6084/m9.figshare.c.3729568	Def6
MEXX	Pulmonary metastasis screen	Quality control	Analysis	MEXX25.2f	doi:10.6084/m9.figshare.c.3729568	figshare	doi:10.6084/m9.figshare.c.3729568	https://doi.org/10.6084/m9.figshare.c.3729568	Def6
MEXX	Pulmonary metastasis screen	Quality control	Analysis	MEXX25.2d	doi:10.6084/m9.figshare.c.3729568	figshare	doi:10.6084/m9.figshare.c.3729568	https://doi.org/10.6084/m9.figshare.c.3729568	Def6
MEXX	Pulmonary metastasis screen	Quality control	Analysis	MEXX20.4d	doi:10.6084/m9.figshare.c.3729568	figshare	doi:10.6084/m9.figshare.c.3729568	https://doi.org/10.6084/m9.figshare.c.3729568	Def6
MDRZ	Pulmonary metastasis screen	Quality control	Analysis	MDRZ43.2i	doi:10.6084/m9.figshare.c.3729568	figshare	doi:10.6084/m9.figshare.c.3729568	https://doi.org/10.6084/m9.figshare.c.3729568	Gbf1
MDRZ	Pulmonary metastasis screen	Quality control	Analysis	MDRZ43.2h	doi:10.6084/m9.figshare.c.3729568	figshare	doi:10.6084/m9.figshare.c.3729568	https://doi.org/10.6084/m9.figshare.c.3729568	Gbf1
MDRZ	Pulmonary metastasis screen	Quality control	Analysis	MDRZ43.2g	doi:10.6084/m9.figshare.c.3729568	figshare	doi:10.6084/m9.figshare.c.3729568	https://doi.org/10.6084/m9.figshare.c.3729568	Gbf1
MDRZ	Pulmonary metastasis screen	Quality control	Analysis	MDRZ43.2d	doi:10.6084/m9.figshare.c.3729568	figshare	doi:10.6084/m9.figshare.c.3729568	https://doi.org/10.6084/m9.figshare.c.3729568	Gbf1
HACL	Pulmonary metastasis screen	Quality control	Analysis	HACL5.1c	doi:10.6084/m9.figshare.c.3729568	figshare	doi:10.6084/m9.figshare.c.3729568	https://doi.org/10.6084/m9.figshare.c.3729568	Hacl1
HACL	Pulmonary metastasis screen	Quality control	Analysis	HACL3.1g	doi:10.6084/m9.figshare.c.3729568	figshare	doi:10.6084/m9.figshare.c.3729568	https://doi.org/10.6084/m9.figshare.c.3729568	Hacl1
HACL	Pulmonary metastasis screen	Quality control	Analysis	HACL3.1f	doi:10.6084/m9.figshare.c.3729568	figshare	doi:10.6084/m9.figshare.c.3729568	https://doi.org/10.6084/m9.figshare.c.3729568	Hacl1
HACL	Pulmonary metastasis screen	Quality control	Analysis	HACL3.1e	doi:10.6084/m9.figshare.c.3729568	figshare	doi:10.6084/m9.figshare.c.3729568	https://doi.org/10.6084/m9.figshare.c.3729568	Hacl1
MEUY	Pulmonary metastasis screen	Quality control	Analysis	MEUY25.3e	doi:10.6084/m9.figshare.c.3729568	figshare	doi:10.6084/m9.figshare.c.3729568	https://doi.org/10.6084/m9.figshare.c.3729568	Spink10
MEUY	Pulmonary metastasis screen	Quality control	Analysis	MEUY25.3d	doi:10.6084/m9.figshare.c.3729568	figshare	doi:10.6084/m9.figshare.c.3729568	https://doi.org/10.6084/m9.figshare.c.3729568	Spink10
MEUY	Pulmonary metastasis screen	Quality control	Analysis	MEUY23.3e	doi:10.6084/m9.figshare.c.3729568	figshare	doi:10.6084/m9.figshare.c.3729568	https://doi.org/10.6084/m9.figshare.c.3729568	Spink10
MEUY	Pulmonary metastasis screen	Quality control	Analysis	MEUY23.3d	doi:10.6084/m9.figshare.c.3729568	figshare	doi:10.6084/m9.figshare.c.3729568	https://doi.org/10.6084/m9.figshare.c.3729568	Spink10
MEUY	Pulmonary metastasis screen	Quality control	Analysis	MEUY23.3c	doi:10.6084/m9.figshare.c.3729568	figshare	doi:10.6084/m9.figshare.c.3729568	https://doi.org/10.6084/m9.figshare.c.3729568	Spink10
SPNB	Pulmonary metastasis screen	Quality control	Analysis	SPNB8.1g	doi:10.6084/m9.figshare.c.3729568	figshare	doi:10.6084/m9.figshare.c.3729568	https://doi.org/10.6084/m9.figshare.c.3729568	Sptbn1
SPNB	Pulmonary metastasis screen	Quality control	Analysis	SPNB8.1f	doi:10.6084/m9.figshare.c.3729568	figshare	doi:10.6084/m9.figshare.c.3729568	https://doi.org/10.6084/m9.figshare.c.3729568	Sptbn1
SPNB	Pulmonary metastasis screen	Quality control	Analysis	SPNB11.1h	doi:10.6084/m9.figshare.c.3729568	figshare	doi:10.6084/m9.figshare.c.3729568	https://doi.org/10.6084/m9.figshare.c.3729568	Sptbn1
SPNB	Pulmonary metastasis screen	Quality control	Analysis	SPNB11.1g	doi:10.6084/m9.figshare.c.3729568	figshare	doi:10.6084/m9.figshare.c.3729568	https://doi.org/10.6084/m9.figshare.c.3729568	Sptbn1
SPNB	Pulmonary metastasis screen	Quality control	Analysis	SPNB11.1d	doi:10.6084/m9.figshare.c.3729568	figshare	doi:10.6084/m9.figshare.c.3729568	https://doi.org/10.6084/m9.figshare.c.3729568	Sptbn1
SPNB	Pulmonary metastasis screen	Quality control	Analysis	SPNB11.1c	doi:10.6084/m9.figshare.c.3729568	figshare	doi:10.6084/m9.figshare.c.3729568	https://doi.org/10.6084/m9.figshare.c.3729568	Sptbn1
SPNB	Pulmonary metastasis screen	Quality control	Analysis	SPNB10.1e	doi:10.6084/m9.figshare.c.3729568	figshare	doi:10.6084/m9.figshare.c.3729568	https://doi.org/10.6084/m9.figshare.c.3729568	Sptbn1
MEQJ	Pulmonary metastasis screen	Quality control	Analysis	MEQJ31.1a	doi:10.6084/m9.figshare.c.3729568	figshare	doi:10.6084/m9.figshare.c.3729568	https://doi.org/10.6084/m9.figshare.c.3729568	Erp44
IRFS	Pulmonary metastasis screen	Quality control	Analysis	IRFS6.3e	doi:10.6084/m9.figshare.c.3729568	figshare	doi:10.6084/m9.figshare.c.3729568	https://doi.org/10.6084/m9.figshare.c.3729568	Irf7
IRFS	Pulmonary metastasis screen	Quality control	Analysis	IRFS6.3b	doi:10.6084/m9.figshare.c.3729568	figshare	doi:10.6084/m9.figshare.c.3729568	https://doi.org/10.6084/m9.figshare.c.3729568	Irf7
IRFS	Pulmonary metastasis screen	Quality control	Analysis	IRFS6.3a	doi:10.6084/m9.figshare.c.3729568	figshare	doi:10.6084/m9.figshare.c.3729568	https://doi.org/10.6084/m9.figshare.c.3729568	Irf7
IRFS	Pulmonary metastasis screen	Quality control	Analysis	IRFS11.1d	doi:10.6084/m9.figshare.c.3729568	figshare	doi:10.6084/m9.figshare.c.3729568	https://doi.org/10.6084/m9.figshare.c.3729568	Irf7
IRFS	Pulmonary metastasis screen	Quality control	Analysis	IRFS11.1c	doi:10.6084/m9.figshare.c.3729568	figshare	doi:10.6084/m9.figshare.c.3729568	https://doi.org/10.6084/m9.figshare.c.3729568	Irf7
IRFS	Pulmonary metastasis screen	Quality control	Analysis	IRFS11.1b	doi:10.6084/m9.figshare.c.3729568	figshare	doi:10.6084/m9.figshare.c.3729568	https://doi.org/10.6084/m9.figshare.c.3729568	Irf7
IRFS	Pulmonary metastasis screen	Quality control	Analysis	IRFS11.1a	doi:10.6084/m9.figshare.c.3729568	figshare	doi:10.6084/m9.figshare.c.3729568	https://doi.org/10.6084/m9.figshare.c.3729568	Irf7
SPNB	Pulmonary metastasis screen	Quality control	Analysis	SPNB8.1d	doi:10.6084/m9.figshare.c.3729568	figshare	doi:10.6084/m9.figshare.c.3729568	https://doi.org/10.6084/m9.figshare.c.3729568	Sptbn1
SPNB	Pulmonary metastasis screen	Quality control	Analysis	SPNB8.1b	doi:10.6084/m9.figshare.c.3729568	figshare	doi:10.6084/m9.figshare.c.3729568	https://doi.org/10.6084/m9.figshare.c.3729568	Sptbn1
SPNB	Pulmonary metastasis screen	Quality control	Analysis	SPNB11.1a	doi:10.6084/m9.figshare.c.3729568	figshare	doi:10.6084/m9.figshare.c.3729568	https://doi.org/10.6084/m9.figshare.c.3729568	Sptbn1
SPNB	Pulmonary metastasis screen	Quality control	Analysis	SPNB10.1c	doi:10.6084/m9.figshare.c.3729568	figshare	doi:10.6084/m9.figshare.c.3729568	https://doi.org/10.6084/m9.figshare.c.3729568	Sptbn1
SPNB	Pulmonary metastasis screen	Quality control	Analysis	SPNB10.1b	doi:10.6084/m9.figshare.c.3729568	figshare	doi:10.6084/m9.figshare.c.3729568	https://doi.org/10.6084/m9.figshare.c.3729568	Sptbn1
MAP	Pulmonary metastasis screen	Quality control	Analysis	MAP9.1b	doi:10.6084/m9.figshare.c.3729568	figshare	doi:10.6084/m9.figshare.c.3729568	https://doi.org/10.6084/m9.figshare.c.3729568	Map3k1
MAP	Pulmonary metastasis screen	Quality control	Analysis	MAP9.1a	doi:10.6084/m9.figshare.c.3729568	figshare	doi:10.6084/m9.figshare.c.3729568	https://doi.org/10.6084/m9.figshare.c.3729568	Map3k1
MAP	Pulmonary metastasis screen	Quality control	Analysis	MAP5.1e	doi:10.6084/m9.figshare.c.3729568	figshare	doi:10.6084/m9.figshare.c.3729568	https://doi.org/10.6084/m9.figshare.c.3729568	Map3k1
IRFS	Pulmonary metastasis screen	Quality control	Analysis	IRFS6.3d	doi:10.6084/m9.figshare.c.3729568	figshare	doi:10.6084/m9.figshare.c.3729568	https://doi.org/10.6084/m9.figshare.c.3729568	Irf7
IRFS	Pulmonary metastasis screen	Quality control	Analysis	IRFS6.3c	doi:10.6084/m9.figshare.c.3729568	figshare	doi:10.6084/m9.figshare.c.3729568	https://doi.org/10.6084/m9.figshare.c.3729568	Irf7
MEQJ	Pulmonary metastasis screen	Quality control	Analysis	MEQJ31.1c	doi:10.6084/m9.figshare.c.3729568	figshare	doi:10.6084/m9.figshare.c.3729568	https://doi.org/10.6084/m9.figshare.c.3729568	Erp44
MEQJ	Pulmonary metastasis screen	Quality control	Analysis	MEQJ31.1b	doi:10.6084/m9.figshare.c.3729568	figshare	doi:10.6084/m9.figshare.c.3729568	https://doi.org/10.6084/m9.figshare.c.3729568	Erp44
MEQJ	Pulmonary metastasis screen	Quality control	Analysis	MEQJ27.2e	doi:10.6084/m9.figshare.c.3729568	figshare	doi:10.6084/m9.figshare.c.3729568	https://doi.org/10.6084/m9.figshare.c.3729568	Erp44
MEQJ	Pulmonary metastasis screen	Quality control	Analysis	MEQJ27.2c	doi:10.6084/m9.figshare.c.3729568	figshare	doi:10.6084/m9.figshare.c.3729568	https://doi.org/10.6084/m9.figshare.c.3729568	Erp44
MEQJ	Pulmonary metastasis screen	Quality control	Analysis	MEQJ27.2a	doi:10.6084/m9.figshare.c.3729568	figshare	doi:10.6084/m9.figshare.c.3729568	https://doi.org/10.6084/m9.figshare.c.3729568	Erp44
HACL	Pulmonary metastasis screen	Quality control	Analysis	HACL3.1b	doi:10.6084/m9.figshare.c.3729568	figshare	doi:10.6084/m9.figshare.c.3729568	https://doi.org/10.6084/m9.figshare.c.3729568	Hacl1
HACL	Pulmonary metastasis screen	Quality control	Analysis	HACL5.1a	doi:10.6084/m9.figshare.c.3729568	figshare	doi:10.6084/m9.figshare.c.3729568	https://doi.org/10.6084/m9.figshare.c.3729568	Hacl1
HACL	Pulmonary metastasis screen	Quality control	Analysis	HACL3.1d	doi:10.6084/m9.figshare.c.3729568	figshare	doi:10.6084/m9.figshare.c.3729568	https://doi.org/10.6084/m9.figshare.c.3729568	Hacl1
HACL	Pulmonary metastasis screen	Quality control	Analysis	HACL3.1c	doi:10.6084/m9.figshare.c.3729568	figshare	doi:10.6084/m9.figshare.c.3729568	https://doi.org/10.6084/m9.figshare.c.3729568	Hacl1
HACL	Pulmonary metastasis screen	Quality control	Analysis	HACL3.1a	doi:10.6084/m9.figshare.c.3729568	figshare	doi:10.6084/m9.figshare.c.3729568	https://doi.org/10.6084/m9.figshare.c.3729568	Hacl1
MAP	Pulmonary metastasis screen	Quality control	Analysis	MAP5.1d	doi:10.6084/m9.figshare.c.3729568	figshare	doi:10.6084/m9.figshare.c.3729568	https://doi.org/10.6084/m9.figshare.c.3729568	Map3k1
MAP	Pulmonary metastasis screen	Quality control	Analysis	MAP5.1c	doi:10.6084/m9.figshare.c.3729568	figshare	doi:10.6084/m9.figshare.c.3729568	https://doi.org/10.6084/m9.figshare.c.3729568	Map3k1
MAP	Pulmonary metastasis screen	Quality control	Analysis	MAP5.1b	doi:10.6084/m9.figshare.c.3729568	figshare	doi:10.6084/m9.figshare.c.3729568	https://doi.org/10.6084/m9.figshare.c.3729568	Map3k1
MAP	Pulmonary metastasis screen	Quality control	Analysis	MAP5.1a	doi:10.6084/m9.figshare.c.3729568	figshare	doi:10.6084/m9.figshare.c.3729568	https://doi.org/10.6084/m9.figshare.c.3729568	Map3k1
SPNB	Pulmonary metastasis screen	Quality control	Analysis	SPNB8.1c	doi:10.6084/m9.figshare.c.3729568	figshare	doi:10.6084/m9.figshare.c.3729568	https://doi.org/10.6084/m9.figshare.c.3729568	Sptbn1
SPNB	Pulmonary metastasis screen	Quality control	Analysis	SPNB8.1a	doi:10.6084/m9.figshare.c.3729568	figshare	doi:10.6084/m9.figshare.c.3729568	https://doi.org/10.6084/m9.figshare.c.3729568	Sptbn1
SPNB	Pulmonary metastasis screen	Quality control	Analysis	SPNB11.1b	doi:10.6084/m9.figshare.c.3729568	figshare	doi:10.6084/m9.figshare.c.3729568	https://doi.org/10.6084/m9.figshare.c.3729568	Sptbn1
SPNB	Pulmonary metastasis screen	Quality control	Analysis	SPNB10.1a	doi:10.6084/m9.figshare.c.3729568	figshare	doi:10.6084/m9.figshare.c.3729568	https://doi.org/10.6084/m9.figshare.c.3729568	Sptbn1
METX	Pulmonary metastasis screen	Quality control	Analysis	METX32.2h	doi:10.6084/m9.figshare.c.3729568	figshare	doi:10.6084/m9.figshare.c.3729568	https://doi.org/10.6084/m9.figshare.c.3729568	Ddx55
METX	Pulmonary metastasis screen	Quality control	Analysis	METX32.2f	doi:10.6084/m9.figshare.c.3729568	figshare	doi:10.6084/m9.figshare.c.3729568	https://doi.org/10.6084/m9.figshare.c.3729568	Ddx55
METX	Pulmonary metastasis screen	Quality control	Analysis	METX32.2c	doi:10.6084/m9.figshare.c.3729568	figshare	doi:10.6084/m9.figshare.c.3729568	https://doi.org/10.6084/m9.figshare.c.3729568	Ddx55
METX	Pulmonary metastasis screen	Quality control	Analysis	METX26.2e	doi:10.6084/m9.figshare.c.3729568	figshare	doi:10.6084/m9.figshare.c.3729568	https://doi.org/10.6084/m9.figshare.c.3729568	Ddx55
METX	Pulmonary metastasis screen	Quality control	Analysis	METX20.3f	doi:10.6084/m9.figshare.c.3729568	figshare	doi:10.6084/m9.figshare.c.3729568	https://doi.org/10.6084/m9.figshare.c.3729568	Ddx55
METX	Pulmonary metastasis screen	Quality control	Analysis	METX20.3c	doi:10.6084/m9.figshare.c.3729568	figshare	doi:10.6084/m9.figshare.c.3729568	https://doi.org/10.6084/m9.figshare.c.3729568	Ddx55
MFET	Pulmonary metastasis screen	Quality control	Analysis	MFET24.1d	doi:10.6084/m9.figshare.c.3729568	figshare	doi:10.6084/m9.figshare.c.3729568	https://doi.org/10.6084/m9.figshare.c.3729568	Crb2
MFEY	Pulmonary metastasis screen	Quality control	Analysis	MFEY17.1i	doi:10.6084/m9.figshare.c.3729568	figshare	doi:10.6084/m9.figshare.c.3729568	https://doi.org/10.6084/m9.figshare.c.3729568	wildtype
MFEY	Pulmonary metastasis screen	Quality control	Analysis	MFEY17.1f	doi:10.6084/m9.figshare.c.3729568	figshare	doi:10.6084/m9.figshare.c.3729568	https://doi.org/10.6084/m9.figshare.c.3729568	wildtype
MFEY	Pulmonary metastasis screen	Quality control	Analysis	MFEY17.1e	doi:10.6084/m9.figshare.c.3729568	figshare	doi:10.6084/m9.figshare.c.3729568	https://doi.org/10.6084/m9.figshare.c.3729568	wildtype
MFEY	Pulmonary metastasis screen	Quality control	Analysis	MFEY16.1d	doi:10.6084/m9.figshare.c.3729568	figshare	doi:10.6084/m9.figshare.c.3729568	https://doi.org/10.6084/m9.figshare.c.3729568	wildtype
MFEY	Pulmonary metastasis screen	Quality control	Analysis	MFEY16.1c	doi:10.6084/m9.figshare.c.3729568	figshare	doi:10.6084/m9.figshare.c.3729568	https://doi.org/10.6084/m9.figshare.c.3729568	wildtype
IRFS	Pulmonary metastasis screen	Quality control	Analysis	IRFS16.1g	doi:10.6084/m9.figshare.c.3729568	figshare	doi:10.6084/m9.figshare.c.3729568	https://doi.org/10.6084/m9.figshare.c.3729568	Irf7
IRFS	Pulmonary metastasis screen	Quality control	Analysis	IRFS15.1g	doi:10.6084/m9.figshare.c.3729568	figshare	doi:10.6084/m9.figshare.c.3729568	https://doi.org/10.6084/m9.figshare.c.3729568	Irf7
IRFS	Pulmonary metastasis screen	Quality control	Analysis	IRFS15.1e	doi:10.6084/m9.figshare.c.3729568	figshare	doi:10.6084/m9.figshare.c.3729568	https://doi.org/10.6084/m9.figshare.c.3729568	Irf7
IRFS	Pulmonary metastasis screen	Quality control	Analysis	IRFS13.1c	doi:10.6084/m9.figshare.c.3729568	figshare	doi:10.6084/m9.figshare.c.3729568	https://doi.org/10.6084/m9.figshare.c.3729568	Irf7
IRFS	Pulmonary metastasis screen	Quality control	Analysis	IRFS13.1a	doi:10.6084/m9.figshare.c.3729568	figshare	doi:10.6084/m9.figshare.c.3729568	https://doi.org/10.6084/m9.figshare.c.3729568	Irf7
MCZV	Pulmonary metastasis screen	Quality control	Analysis	MCZV61.2h	doi:10.6084/m9.figshare.c.3729568	figshare	doi:10.6084/m9.figshare.c.3729568	https://doi.org/10.6084/m9.figshare.c.3729568	B9d2
MCZV	Pulmonary metastasis screen	Quality control	Analysis	MCZV61.2g	doi:10.6084/m9.figshare.c.3729568	figshare	doi:10.6084/m9.figshare.c.3729568	https://doi.org/10.6084/m9.figshare.c.3729568	B9d2
MCZV	Pulmonary metastasis screen	Quality control	Analysis	MCZV61.2f	doi:10.6084/m9.figshare.c.3729568	figshare	doi:10.6084/m9.figshare.c.3729568	https://doi.org/10.6084/m9.figshare.c.3729568	B9d2
MCZV	Pulmonary metastasis screen	Quality control	Analysis	MCZV61.2e	doi:10.6084/m9.figshare.c.3729568	figshare	doi:10.6084/m9.figshare.c.3729568	https://doi.org/10.6084/m9.figshare.c.3729568	B9d2
MCZV	Pulmonary metastasis screen	Quality control	Analysis	MCZV61.2d	doi:10.6084/m9.figshare.c.3729568	figshare	doi:10.6084/m9.figshare.c.3729568	https://doi.org/10.6084/m9.figshare.c.3729568	B9d2
END	Pulmonary metastasis screen	Quality control	Analysis	END4.1h	doi:10.6084/m9.figshare.c.3729568	figshare	doi:10.6084/m9.figshare.c.3729568	https://doi.org/10.6084/m9.figshare.c.3729568	Entpd1
END	Pulmonary metastasis screen	Quality control	Analysis	END4.1e	doi:10.6084/m9.figshare.c.3729568	figshare	doi:10.6084/m9.figshare.c.3729568	https://doi.org/10.6084/m9.figshare.c.3729568	Entpd1
END	Pulmonary metastasis screen	Quality control	Analysis	END4.1b	doi:10.6084/m9.figshare.c.3729568	figshare	doi:10.6084/m9.figshare.c.3729568	https://doi.org/10.6084/m9.figshare.c.3729568	Entpd1
END	Pulmonary metastasis screen	Quality control	Analysis	END3.3d	doi:10.6084/m9.figshare.c.3729568	figshare	doi:10.6084/m9.figshare.c.3729568	https://doi.org/10.6084/m9.figshare.c.3729568	Entpd1
END	Pulmonary metastasis screen	Quality control	Analysis	END4.1c	doi:10.6084/m9.figshare.c.3729568	figshare	doi:10.6084/m9.figshare.c.3729568	https://doi.org/10.6084/m9.figshare.c.3729568	Entpd1
MEEB	Pulmonary metastasis screen	Quality control	Analysis	MEEB28.1h	doi:10.6084/m9.figshare.c.3729568	figshare	doi:10.6084/m9.figshare.c.3729568	https://doi.org/10.6084/m9.figshare.c.3729568	Gm648
MEEB	Pulmonary metastasis screen	Quality control	Analysis	MEEB28.1g	doi:10.6084/m9.figshare.c.3729568	figshare	doi:10.6084/m9.figshare.c.3729568	https://doi.org/10.6084/m9.figshare.c.3729568	Gm648
MEEB	Pulmonary metastasis screen	Quality control	Analysis	MEEB28.1f	doi:10.6084/m9.figshare.c.3729568	figshare	doi:10.6084/m9.figshare.c.3729568	https://doi.org/10.6084/m9.figshare.c.3729568	Gm648
MEEB	Pulmonary metastasis screen	Quality control	Analysis	MEEB28.1e	doi:10.6084/m9.figshare.c.3729568	figshare	doi:10.6084/m9.figshare.c.3729568	https://doi.org/10.6084/m9.figshare.c.3729568	Gm648
MEEB	Pulmonary metastasis screen	Quality control	Analysis	MEEB28.1d	doi:10.6084/m9.figshare.c.3729568	figshare	doi:10.6084/m9.figshare.c.3729568	https://doi.org/10.6084/m9.figshare.c.3729568	Gm648
MEEB	Pulmonary metastasis screen	Quality control	Analysis	MEEB28.1c	doi:10.6084/m9.figshare.c.3729568	figshare	doi:10.6084/m9.figshare.c.3729568	https://doi.org/10.6084/m9.figshare.c.3729568	Gm648
MEEB	Pulmonary metastasis screen	Quality control	Analysis	MEEB25.1e	doi:10.6084/m9.figshare.c.3729568	figshare	doi:10.6084/m9.figshare.c.3729568	https://doi.org/10.6084/m9.figshare.c.3729568	Gm648
MEEB	Pulmonary metastasis screen	Quality control	Analysis	MEEB25.1d	doi:10.6084/m9.figshare.c.3729568	figshare	doi:10.6084/m9.figshare.c.3729568	https://doi.org/10.6084/m9.figshare.c.3729568	Gm648
MEEB	Pulmonary metastasis screen	Quality control	Analysis	MEEB24.1h	doi:10.6084/m9.figshare.c.3729568	figshare	doi:10.6084/m9.figshare.c.3729568	https://doi.org/10.6084/m9.figshare.c.3729568	Gm648
IRFS	Pulmonary metastasis screen	Quality control	Analysis	IRFS15.1f	doi:10.6084/m9.figshare.c.3729568	figshare	doi:10.6084/m9.figshare.c.3729568	https://doi.org/10.6084/m9.figshare.c.3729568	Irf7
IRFS	Pulmonary metastasis screen	Quality control	Analysis	IRFS15.1d	doi:10.6084/m9.figshare.c.3729568	figshare	doi:10.6084/m9.figshare.c.3729568	https://doi.org/10.6084/m9.figshare.c.3729568	Irf7
IRFS	Pulmonary metastasis screen	Quality control	Analysis	IRFS14.1g	doi:10.6084/m9.figshare.c.3729568	figshare	doi:10.6084/m9.figshare.c.3729568	https://doi.org/10.6084/m9.figshare.c.3729568	Irf7
IRFS	Pulmonary metastasis screen	Quality control	Analysis	IRFS13.1d	doi:10.6084/m9.figshare.c.3729568	figshare	doi:10.6084/m9.figshare.c.3729568	https://doi.org/10.6084/m9.figshare.c.3729568	Irf7
MEQW	Pulmonary metastasis screen	Quality control	Analysis	MEQW22.1h	doi:10.6084/m9.figshare.c.3729568	figshare	doi:10.6084/m9.figshare.c.3729568	https://doi.org/10.6084/m9.figshare.c.3729568	Naaa
MEQW	Pulmonary metastasis screen	Quality control	Analysis	MEQW22.1g	doi:10.6084/m9.figshare.c.3729568	figshare	doi:10.6084/m9.figshare.c.3729568	https://doi.org/10.6084/m9.figshare.c.3729568	Naaa
MEQW	Pulmonary metastasis screen	Quality control	Analysis	MEQW22.1e	doi:10.6084/m9.figshare.c.3729568	figshare	doi:10.6084/m9.figshare.c.3729568	https://doi.org/10.6084/m9.figshare.c.3729568	Naaa
MEQW	Pulmonary metastasis screen	Quality control	Analysis	MEQW22.1d	doi:10.6084/m9.figshare.c.3729568	figshare	doi:10.6084/m9.figshare.c.3729568	https://doi.org/10.6084/m9.figshare.c.3729568	Naaa
MEQW	Pulmonary metastasis screen	Quality control	Analysis	MEQW19.1n	doi:10.6084/m9.figshare.c.3729568	figshare	doi:10.6084/m9.figshare.c.3729568	https://doi.org/10.6084/m9.figshare.c.3729568	Naaa
MEQW	Pulmonary metastasis screen	Quality control	Analysis	MEQW19.1m	doi:10.6084/m9.figshare.c.3729568	figshare	doi:10.6084/m9.figshare.c.3729568	https://doi.org/10.6084/m9.figshare.c.3729568	Naaa
MEQW	Pulmonary metastasis screen	Quality control	Analysis	MEQW19.1j	doi:10.6084/m9.figshare.c.3729568	figshare	doi:10.6084/m9.figshare.c.3729568	https://doi.org/10.6084/m9.figshare.c.3729568	Naaa
MEQW	Pulmonary metastasis screen	Quality control	Analysis	MEQW19.1l	doi:10.6084/m9.figshare.c.3729568	figshare	doi:10.6084/m9.figshare.c.3729568	https://doi.org/10.6084/m9.figshare.c.3729568	Naaa
MEBR	Pulmonary metastasis screen	Quality control	Analysis	MEBR33.2d	doi:10.6084/m9.figshare.c.3729568	figshare	doi:10.6084/m9.figshare.c.3729568	https://doi.org/10.6084/m9.figshare.c.3729568	Smyd5
MEBR	Pulmonary metastasis screen	Quality control	Analysis	MEBR28.4c	doi:10.6084/m9.figshare.c.3729568	figshare	doi:10.6084/m9.figshare.c.3729568	https://doi.org/10.6084/m9.figshare.c.3729568	Smyd5
MEBR	Pulmonary metastasis screen	Quality control	Analysis	MEBR34.2e	doi:10.6084/m9.figshare.c.3729568	figshare	doi:10.6084/m9.figshare.c.3729568	https://doi.org/10.6084/m9.figshare.c.3729568	Smyd5
MEBR	Pulmonary metastasis screen	Quality control	Analysis	MEBR28.4e	doi:10.6084/m9.figshare.c.3729568	figshare	doi:10.6084/m9.figshare.c.3729568	https://doi.org/10.6084/m9.figshare.c.3729568	Smyd5
MCSB	Pulmonary metastasis screen	Quality control	Analysis	MCSB88.1g	doi:10.6084/m9.figshare.c.3729568	figshare	doi:10.6084/m9.figshare.c.3729568	https://doi.org/10.6084/m9.figshare.c.3729568	Ush1c
MCSB	Pulmonary metastasis screen	Quality control	Analysis	MCSB87.2e	doi:10.6084/m9.figshare.c.3729568	figshare	doi:10.6084/m9.figshare.c.3729568	https://doi.org/10.6084/m9.figshare.c.3729568	Ush1c
MCSB	Pulmonary metastasis screen	Quality control	Analysis	MCSB83.3j	doi:10.6084/m9.figshare.c.3729568	figshare	doi:10.6084/m9.figshare.c.3729568	https://doi.org/10.6084/m9.figshare.c.3729568	Ush1c
MCSB	Pulmonary metastasis screen	Quality control	Analysis	MCSB83.3i	doi:10.6084/m9.figshare.c.3729568	figshare	doi:10.6084/m9.figshare.c.3729568	https://doi.org/10.6084/m9.figshare.c.3729568	Ush1c
MCSB	Pulmonary metastasis screen	Quality control	Analysis	MCSB80.2j	doi:10.6084/m9.figshare.c.3729568	figshare	doi:10.6084/m9.figshare.c.3729568	https://doi.org/10.6084/m9.figshare.c.3729568	Ush1c
MFFT	Pulmonary metastasis screen	Quality control	Analysis	MFFT18.1h	doi:10.6084/m9.figshare.c.3729568	figshare	doi:10.6084/m9.figshare.c.3729568	https://doi.org/10.6084/m9.figshare.c.3729568	wildtype
MFFT	Pulmonary metastasis screen	Quality control	Analysis	MFFT18.1g	doi:10.6084/m9.figshare.c.3729568	figshare	doi:10.6084/m9.figshare.c.3729568	https://doi.org/10.6084/m9.figshare.c.3729568	wildtype
MFFT	Pulmonary metastasis screen	Quality control	Analysis	MFFT18.1e	doi:10.6084/m9.figshare.c.3729568	figshare	doi:10.6084/m9.figshare.c.3729568	https://doi.org/10.6084/m9.figshare.c.3729568	wildtype
MFKV	Pulmonary metastasis screen	Quality control	Analysis	MFKV12.2d	doi:10.6084/m9.figshare.c.3729568	figshare	doi:10.6084/m9.figshare.c.3729568	https://doi.org/10.6084/m9.figshare.c.3729568	wildtype
MFKV	Pulmonary metastasis screen	Quality control	Analysis	MFKV12.2c	doi:10.6084/m9.figshare.c.3729568	figshare	doi:10.6084/m9.figshare.c.3729568	https://doi.org/10.6084/m9.figshare.c.3729568	wildtype
MFKV	Pulmonary metastasis screen	Quality control	Analysis	MFKV12.2b	doi:10.6084/m9.figshare.c.3729568	figshare	doi:10.6084/m9.figshare.c.3729568	https://doi.org/10.6084/m9.figshare.c.3729568	wildtype
MFKV	Pulmonary metastasis screen	Quality control	Analysis	MFKV12.2a	doi:10.6084/m9.figshare.c.3729568	figshare	doi:10.6084/m9.figshare.c.3729568	https://doi.org/10.6084/m9.figshare.c.3729568	wildtype
IRFS	Pulmonary metastasis screen	Quality control	Analysis	IRFS16.1e	doi:10.6084/m9.figshare.c.3729568	figshare	doi:10.6084/m9.figshare.c.3729568	https://doi.org/10.6084/m9.figshare.c.3729568	Irf7
IRFS	Pulmonary metastasis screen	Quality control	Analysis	IRFS14.1a	doi:10.6084/m9.figshare.c.3729568	figshare	doi:10.6084/m9.figshare.c.3729568	https://doi.org/10.6084/m9.figshare.c.3729568	Irf7
GTF	Pulmonary metastasis screen	Quality control	Analysis	GTF5.2d	doi:10.6084/m9.figshare.c.3729568	figshare	doi:10.6084/m9.figshare.c.3729568	https://doi.org/10.6084/m9.figshare.c.3729568	Gtf2a1
GTF	Pulmonary metastasis screen	Quality control	Analysis	GTF10.1d	doi:10.6084/m9.figshare.c.3729568	figshare	doi:10.6084/m9.figshare.c.3729568	https://doi.org/10.6084/m9.figshare.c.3729568	Gtf2a1
GTF	Pulmonary metastasis screen	Quality control	Analysis	GTF10.1b	doi:10.6084/m9.figshare.c.3729568	figshare	doi:10.6084/m9.figshare.c.3729568	https://doi.org/10.6084/m9.figshare.c.3729568	Gtf2a1
GTF	Pulmonary metastasis screen	Quality control	Analysis	GTF10.1a	doi:10.6084/m9.figshare.c.3729568	figshare	doi:10.6084/m9.figshare.c.3729568	https://doi.org/10.6084/m9.figshare.c.3729568	Gtf2a1
MFFT	Pulmonary metastasis screen	Quality control	Analysis	MFFT18.1f	doi:10.6084/m9.figshare.c.3729568	figshare	doi:10.6084/m9.figshare.c.3729568	https://doi.org/10.6084/m9.figshare.c.3729568	wildtype
GTF	Pulmonary metastasis screen	Quality control	Analysis	GTF5.2a	doi:10.6084/m9.figshare.c.3729568	figshare	doi:10.6084/m9.figshare.c.3729568	https://doi.org/10.6084/m9.figshare.c.3729568	Gtf2a1
METX	Pulmonary metastasis screen	Quality control	Analysis	METX28.3a	doi:10.6084/m9.figshare.c.3729568	figshare	doi:10.6084/m9.figshare.c.3729568	https://doi.org/10.6084/m9.figshare.c.3729568	Ddx55
METX	Pulmonary metastasis screen	Quality control	Analysis	METX27.2g	doi:10.6084/m9.figshare.c.3729568	figshare	doi:10.6084/m9.figshare.c.3729568	https://doi.org/10.6084/m9.figshare.c.3729568	Ddx55
METX	Pulmonary metastasis screen	Quality control	Analysis	METX27.2c	doi:10.6084/m9.figshare.c.3729568	figshare	doi:10.6084/m9.figshare.c.3729568	https://doi.org/10.6084/m9.figshare.c.3729568	Ddx55
METX	Pulmonary metastasis screen	Quality control	Analysis	METX26.2c	doi:10.6084/m9.figshare.c.3729568	figshare	doi:10.6084/m9.figshare.c.3729568	https://doi.org/10.6084/m9.figshare.c.3729568	Ddx55
METX	Pulmonary metastasis screen	Quality control	Analysis	METX20.3b	doi:10.6084/m9.figshare.c.3729568	figshare	doi:10.6084/m9.figshare.c.3729568	https://doi.org/10.6084/m9.figshare.c.3729568	Ddx55
GTF	Pulmonary metastasis screen	Quality control	Analysis	GTF5.2c	doi:10.6084/m9.figshare.c.3729568	figshare	doi:10.6084/m9.figshare.c.3729568	https://doi.org/10.6084/m9.figshare.c.3729568	Gtf2a1
GTF	Pulmonary metastasis screen	Quality control	Analysis	GTF5.2b	doi:10.6084/m9.figshare.c.3729568	figshare	doi:10.6084/m9.figshare.c.3729568	https://doi.org/10.6084/m9.figshare.c.3729568	Gtf2a1
GTF	Pulmonary metastasis screen	Quality control	Analysis	GTF10.1c	doi:10.6084/m9.figshare.c.3729568	figshare	doi:10.6084/m9.figshare.c.3729568	https://doi.org/10.6084/m9.figshare.c.3729568	Gtf2a1
IRFS	Pulmonary metastasis screen	Quality control	Analysis	IRFS15.1b	doi:10.6084/m9.figshare.c.3729568	figshare	doi:10.6084/m9.figshare.c.3729568	https://doi.org/10.6084/m9.figshare.c.3729568	Irf7
IRFS	Pulmonary metastasis screen	Quality control	Analysis	IRFS15.1a	doi:10.6084/m9.figshare.c.3729568	figshare	doi:10.6084/m9.figshare.c.3729568	https://doi.org/10.6084/m9.figshare.c.3729568	Irf7
IRFS	Pulmonary metastasis screen	Quality control	Analysis	IRFS14.1e	doi:10.6084/m9.figshare.c.3729568	figshare	doi:10.6084/m9.figshare.c.3729568	https://doi.org/10.6084/m9.figshare.c.3729568	Irf7
IRFS	Pulmonary metastasis screen	Quality control	Analysis	IRFS14.1c	doi:10.6084/m9.figshare.c.3729568	figshare	doi:10.6084/m9.figshare.c.3729568	https://doi.org/10.6084/m9.figshare.c.3729568	Irf7
IRFS	Pulmonary metastasis screen	Quality control	Analysis	IRFS14.1b	doi:10.6084/m9.figshare.c.3729568	figshare	doi:10.6084/m9.figshare.c.3729568	https://doi.org/10.6084/m9.figshare.c.3729568	Irf7
MEQX	Pulmonary metastasis screen	Quality control	Analysis	MEQX41.1d	doi:10.6084/m9.figshare.c.3729568	figshare	doi:10.6084/m9.figshare.c.3729568	https://doi.org/10.6084/m9.figshare.c.3729568	Slc20a2
MEQX	Pulmonary metastasis screen	Quality control	Analysis	MEQX41.1c	doi:10.6084/m9.figshare.c.3729568	figshare	doi:10.6084/m9.figshare.c.3729568	https://doi.org/10.6084/m9.figshare.c.3729568	Slc20a2
MEQX	Pulmonary metastasis screen	Quality control	Analysis	MEQX41.1b	doi:10.6084/m9.figshare.c.3729568	figshare	doi:10.6084/m9.figshare.c.3729568	https://doi.org/10.6084/m9.figshare.c.3729568	Slc20a2
MEQX	Pulmonary metastasis screen	Quality control	Analysis	MEQX41.1a	doi:10.6084/m9.figshare.c.3729568	figshare	doi:10.6084/m9.figshare.c.3729568	https://doi.org/10.6084/m9.figshare.c.3729568	Slc20a2
MDWY	Pulmonary metastasis screen	Quality control	Analysis	MDWY45.2e	doi:10.6084/m9.figshare.c.3729568	figshare	doi:10.6084/m9.figshare.c.3729568	https://doi.org/10.6084/m9.figshare.c.3729568	Coro1c
MDWY	Pulmonary metastasis screen	Quality control	Analysis	MDWY42.2j	doi:10.6084/m9.figshare.c.3729568	figshare	doi:10.6084/m9.figshare.c.3729568	https://doi.org/10.6084/m9.figshare.c.3729568	Coro1c
MDWY	Pulmonary metastasis screen	Quality control	Analysis	MDWY42.2i	doi:10.6084/m9.figshare.c.3729568	figshare	doi:10.6084/m9.figshare.c.3729568	https://doi.org/10.6084/m9.figshare.c.3729568	Coro1c
MDWY	Pulmonary metastasis screen	Quality control	Analysis	MDWY42.2g	doi:10.6084/m9.figshare.c.3729568	figshare	doi:10.6084/m9.figshare.c.3729568	https://doi.org/10.6084/m9.figshare.c.3729568	Coro1c
MDWY	Pulmonary metastasis screen	Quality control	Analysis	MDWY42.2f	doi:10.6084/m9.figshare.c.3729568	figshare	doi:10.6084/m9.figshare.c.3729568	https://doi.org/10.6084/m9.figshare.c.3729568	Coro1c
MDWY	Pulmonary metastasis screen	Quality control	Analysis	MDWY42.2d	doi:10.6084/m9.figshare.c.3729568	figshare	doi:10.6084/m9.figshare.c.3729568	https://doi.org/10.6084/m9.figshare.c.3729568	Coro1c
MFPT	Pulmonary metastasis screen	Quality control	Analysis	MFPT6.3k	doi:10.6084/m9.figshare.c.3729568	figshare	doi:10.6084/m9.figshare.c.3729568	https://doi.org/10.6084/m9.figshare.c.3729568	Mcf2l
MFPT	Pulmonary metastasis screen	Quality control	Analysis	MFPT6.3j	doi:10.6084/m9.figshare.c.3729568	figshare	doi:10.6084/m9.figshare.c.3729568	https://doi.org/10.6084/m9.figshare.c.3729568	Mcf2l
MFPT	Pulmonary metastasis screen	Quality control	Analysis	MFPT6.3h	doi:10.6084/m9.figshare.c.3729568	figshare	doi:10.6084/m9.figshare.c.3729568	https://doi.org/10.6084/m9.figshare.c.3729568	Mcf2l
MFPT	Pulmonary metastasis screen	Quality control	Analysis	MFPT6.3g	doi:10.6084/m9.figshare.c.3729568	figshare	doi:10.6084/m9.figshare.c.3729568	https://doi.org/10.6084/m9.figshare.c.3729568	Mcf2l
MFPT	Pulmonary metastasis screen	Quality control	Analysis	MFPT6.3e	doi:10.6084/m9.figshare.c.3729568	figshare	doi:10.6084/m9.figshare.c.3729568	https://doi.org/10.6084/m9.figshare.c.3729568	Mcf2l
MERP	Pulmonary metastasis screen	Quality control	Analysis	MERP41.1e	doi:10.6084/m9.figshare.c.3729568	figshare	doi:10.6084/m9.figshare.c.3729568	https://doi.org/10.6084/m9.figshare.c.3729568	Dsg1b
MERP	Pulmonary metastasis screen	Quality control	Analysis	MERP40.1d	doi:10.6084/m9.figshare.c.3729568	figshare	doi:10.6084/m9.figshare.c.3729568	https://doi.org/10.6084/m9.figshare.c.3729568	Dsg1b
MERP	Pulmonary metastasis screen	Quality control	Analysis	MERP39.1c	doi:10.6084/m9.figshare.c.3729568	figshare	doi:10.6084/m9.figshare.c.3729568	https://doi.org/10.6084/m9.figshare.c.3729568	Dsg1b
MERP	Pulmonary metastasis screen	Quality control	Analysis	MERP31.3i	doi:10.6084/m9.figshare.c.3729568	figshare	doi:10.6084/m9.figshare.c.3729568	https://doi.org/10.6084/m9.figshare.c.3729568	Dsg1b
MERP	Pulmonary metastasis screen	Quality control	Analysis	MERP31.3g	doi:10.6084/m9.figshare.c.3729568	figshare	doi:10.6084/m9.figshare.c.3729568	https://doi.org/10.6084/m9.figshare.c.3729568	Dsg1b
MERP	Pulmonary metastasis screen	Quality control	Analysis	MERP31.3f	doi:10.6084/m9.figshare.c.3729568	figshare	doi:10.6084/m9.figshare.c.3729568	https://doi.org/10.6084/m9.figshare.c.3729568	Dsg1b
MERP	Pulmonary metastasis screen	Quality control	Analysis	MERP31.3e	doi:10.6084/m9.figshare.c.3729568	figshare	doi:10.6084/m9.figshare.c.3729568	https://doi.org/10.6084/m9.figshare.c.3729568	Dsg1b
MERP	Pulmonary metastasis screen	Quality control	Analysis	MERP30.2d	doi:10.6084/m9.figshare.c.3729568	figshare	doi:10.6084/m9.figshare.c.3729568	https://doi.org/10.6084/m9.figshare.c.3729568	Dsg1b
MFEH	Pulmonary metastasis screen	Quality control	Analysis	MFEH27.1h	doi:10.6084/m9.figshare.c.3729568	figshare	doi:10.6084/m9.figshare.c.3729568	https://doi.org/10.6084/m9.figshare.c.3729568	H2-Eb1
MFEH	Pulmonary metastasis screen	Quality control	Analysis	MFEH27.1g	doi:10.6084/m9.figshare.c.3729568	figshare	doi:10.6084/m9.figshare.c.3729568	https://doi.org/10.6084/m9.figshare.c.3729568	H2-Eb1
MFEH	Pulmonary metastasis screen	Quality control	Analysis	MFEH27.1f	doi:10.6084/m9.figshare.c.3729568	figshare	doi:10.6084/m9.figshare.c.3729568	https://doi.org/10.6084/m9.figshare.c.3729568	H2-Eb1
MFEH	Pulmonary metastasis screen	Quality control	Analysis	MFEH27.1e	doi:10.6084/m9.figshare.c.3729568	figshare	doi:10.6084/m9.figshare.c.3729568	https://doi.org/10.6084/m9.figshare.c.3729568	H2-Eb1
MFEH	Pulmonary metastasis screen	Quality control	Analysis	MFEH27.1d	doi:10.6084/m9.figshare.c.3729568	figshare	doi:10.6084/m9.figshare.c.3729568	https://doi.org/10.6084/m9.figshare.c.3729568	H2-Eb1
MFEH	Pulmonary metastasis screen	Quality control	Analysis	MFEH25.1f	doi:10.6084/m9.figshare.c.3729568	figshare	doi:10.6084/m9.figshare.c.3729568	https://doi.org/10.6084/m9.figshare.c.3729568	H2-Eb1
MDUP	Pulmonary metastasis screen	Quality control	Analysis	MDUP44.1b	doi:10.6084/m9.figshare.c.3729568	figshare	doi:10.6084/m9.figshare.c.3729568	https://doi.org/10.6084/m9.figshare.c.3729568	Rnaseh2c
MDUP	Pulmonary metastasis screen	Quality control	Analysis	MDUP44.1a	doi:10.6084/m9.figshare.c.3729568	figshare	doi:10.6084/m9.figshare.c.3729568	https://doi.org/10.6084/m9.figshare.c.3729568	Rnaseh2c
MDUP	Pulmonary metastasis screen	Quality control	Analysis	MDUP42.1c	doi:10.6084/m9.figshare.c.3729568	figshare	doi:10.6084/m9.figshare.c.3729568	https://doi.org/10.6084/m9.figshare.c.3729568	Rnaseh2c
MDUP	Pulmonary metastasis screen	Quality control	Analysis	MDUP36.3d	doi:10.6084/m9.figshare.c.3729568	figshare	doi:10.6084/m9.figshare.c.3729568	https://doi.org/10.6084/m9.figshare.c.3729568	Rnaseh2c
MEYQ	Pulmonary metastasis screen	Quality control	Analysis	MEYQ24.1e	doi:10.6084/m9.figshare.c.3729568	figshare	doi:10.6084/m9.figshare.c.3729568	https://doi.org/10.6084/m9.figshare.c.3729568	Zscan2
MEYQ	Pulmonary metastasis screen	Quality control	Analysis	MEYQ26.1f	doi:10.6084/m9.figshare.c.3729568	figshare	doi:10.6084/m9.figshare.c.3729568	https://doi.org/10.6084/m9.figshare.c.3729568	Zscan2
MEYQ	Pulmonary metastasis screen	Quality control	Analysis	MEYQ26.1e	doi:10.6084/m9.figshare.c.3729568	figshare	doi:10.6084/m9.figshare.c.3729568	https://doi.org/10.6084/m9.figshare.c.3729568	Zscan2
MEYQ	Pulmonary metastasis screen	Quality control	Analysis	MEYQ25.1f	doi:10.6084/m9.figshare.c.3729568	figshare	doi:10.6084/m9.figshare.c.3729568	https://doi.org/10.6084/m9.figshare.c.3729568	Zscan2
MEYQ	Pulmonary metastasis screen	Quality control	Analysis	MEYQ25.1e	doi:10.6084/m9.figshare.c.3729568	figshare	doi:10.6084/m9.figshare.c.3729568	https://doi.org/10.6084/m9.figshare.c.3729568	Zscan2
MEYQ	Pulmonary metastasis screen	Quality control	Analysis	MEYQ25.1d	doi:10.6084/m9.figshare.c.3729568	figshare	doi:10.6084/m9.figshare.c.3729568	https://doi.org/10.6084/m9.figshare.c.3729568	Zscan2
MEYQ	Pulmonary metastasis screen	Quality control	Analysis	MEYQ24.1d	doi:10.6084/m9.figshare.c.3729568	figshare	doi:10.6084/m9.figshare.c.3729568	https://doi.org/10.6084/m9.figshare.c.3729568	Zscan2
MEYQ	Pulmonary metastasis screen	Quality control	Analysis	MEYQ22.1d	doi:10.6084/m9.figshare.c.3729568	figshare	doi:10.6084/m9.figshare.c.3729568	https://doi.org/10.6084/m9.figshare.c.3729568	Zscan2
MEYQ	Pulmonary metastasis screen	Quality control	Analysis	MEYQ20.1f	doi:10.6084/m9.figshare.c.3729568	figshare	doi:10.6084/m9.figshare.c.3729568	https://doi.org/10.6084/m9.figshare.c.3729568	Zscan2
DGLF	Pulmonary metastasis screen	Quality control	Analysis	DGLF12.1e	doi:10.6084/m9.figshare.c.3729568	figshare	doi:10.6084/m9.figshare.c.3729568	https://doi.org/10.6084/m9.figshare.c.3729568	Dlg4
DGLF	Pulmonary metastasis screen	Quality control	Analysis	DGLF1.3f	doi:10.6084/m9.figshare.c.3729568	figshare	doi:10.6084/m9.figshare.c.3729568	https://doi.org/10.6084/m9.figshare.c.3729568	Dlg4
DGLF	Pulmonary metastasis screen	Quality control	Analysis	DGLF13.2f	doi:10.6084/m9.figshare.c.3729568	figshare	doi:10.6084/m9.figshare.c.3729568	https://doi.org/10.6084/m9.figshare.c.3729568	Dlg4
DGLF	Pulmonary metastasis screen	Quality control	Analysis	DGLF13.2d	doi:10.6084/m9.figshare.c.3729568	figshare	doi:10.6084/m9.figshare.c.3729568	https://doi.org/10.6084/m9.figshare.c.3729568	Dlg4
DGLF	Pulmonary metastasis screen	Quality control	Analysis	DGLF12.1d	doi:10.6084/m9.figshare.c.3729568	figshare	doi:10.6084/m9.figshare.c.3729568	https://doi.org/10.6084/m9.figshare.c.3729568	Dlg4
DGLF	Pulmonary metastasis screen	Quality control	Analysis	DGLF12.1c	doi:10.6084/m9.figshare.c.3729568	figshare	doi:10.6084/m9.figshare.c.3729568	https://doi.org/10.6084/m9.figshare.c.3729568	Dlg4
DGLF	Pulmonary metastasis screen	Quality control	Analysis	DGLF1.4b	doi:10.6084/m9.figshare.c.3729568	figshare	doi:10.6084/m9.figshare.c.3729568	https://doi.org/10.6084/m9.figshare.c.3729568	Dlg4
DGLF	Pulmonary metastasis screen	Quality control	Analysis	DGLF13.2e	doi:10.6084/m9.figshare.c.3729568	figshare	doi:10.6084/m9.figshare.c.3729568	https://doi.org/10.6084/m9.figshare.c.3729568	Dlg4
DGLF	Pulmonary metastasis screen	Quality control	Analysis	DGLF13.2c	doi:10.6084/m9.figshare.c.3729568	figshare	doi:10.6084/m9.figshare.c.3729568	https://doi.org/10.6084/m9.figshare.c.3729568	Dlg4
DGLF	Pulmonary metastasis screen	Quality control	Analysis	DGLF13.2b	doi:10.6084/m9.figshare.c.3729568	figshare	doi:10.6084/m9.figshare.c.3729568	https://doi.org/10.6084/m9.figshare.c.3729568	Dlg4
DGLF	Pulmonary metastasis screen	Quality control	Analysis	DGLF1.3g	doi:10.6084/m9.figshare.c.3729568	figshare	doi:10.6084/m9.figshare.c.3729568	https://doi.org/10.6084/m9.figshare.c.3729568	Dlg4
DGLF	Pulmonary metastasis screen	Quality control	Analysis	DGLF1.3e	doi:10.6084/m9.figshare.c.3729568	figshare	doi:10.6084/m9.figshare.c.3729568	https://doi.org/10.6084/m9.figshare.c.3729568	Dlg4
MDGL	Pulmonary metastasis screen	Quality control	Analysis	MDGL65.1g	doi:10.6084/m9.figshare.c.3729568	figshare	doi:10.6084/m9.figshare.c.3729568	https://doi.org/10.6084/m9.figshare.c.3729568	Jmjd1c
MDGL	Pulmonary metastasis screen	Quality control	Analysis	MDGL65.1f	doi:10.6084/m9.figshare.c.3729568	figshare	doi:10.6084/m9.figshare.c.3729568	https://doi.org/10.6084/m9.figshare.c.3729568	Jmjd1c
MDGL	Pulmonary metastasis screen	Quality control	Analysis	MDGL65.1e	doi:10.6084/m9.figshare.c.3729568	figshare	doi:10.6084/m9.figshare.c.3729568	https://doi.org/10.6084/m9.figshare.c.3729568	Jmjd1c
MDGL	Pulmonary metastasis screen	Quality control	Analysis	MDGL63.3i	doi:10.6084/m9.figshare.c.3729568	figshare	doi:10.6084/m9.figshare.c.3729568	https://doi.org/10.6084/m9.figshare.c.3729568	Jmjd1c
MDGL	Pulmonary metastasis screen	Quality control	Analysis	MDGL63.3g	doi:10.6084/m9.figshare.c.3729568	figshare	doi:10.6084/m9.figshare.c.3729568	https://doi.org/10.6084/m9.figshare.c.3729568	Jmjd1c
MEFL	Pulmonary metastasis screen	Quality control	Analysis	MEFL34.1d	doi:10.6084/m9.figshare.c.3729568	figshare	doi:10.6084/m9.figshare.c.3729568	https://doi.org/10.6084/m9.figshare.c.3729568	Ints2
MEFL	Pulmonary metastasis screen	Quality control	Analysis	MEFL33.1e	doi:10.6084/m9.figshare.c.3729568	figshare	doi:10.6084/m9.figshare.c.3729568	https://doi.org/10.6084/m9.figshare.c.3729568	Ints2
MEFL	Pulmonary metastasis screen	Quality control	Analysis	MEFL32.1j	doi:10.6084/m9.figshare.c.3729568	figshare	doi:10.6084/m9.figshare.c.3729568	https://doi.org/10.6084/m9.figshare.c.3729568	Ints2
MEFL	Pulmonary metastasis screen	Quality control	Analysis	MEFL27.1h	doi:10.6084/m9.figshare.c.3729568	figshare	doi:10.6084/m9.figshare.c.3729568	https://doi.org/10.6084/m9.figshare.c.3729568	Ints2
MEFL	Pulmonary metastasis screen	Quality control	Analysis	MEFL27.1f	doi:10.6084/m9.figshare.c.3729568	figshare	doi:10.6084/m9.figshare.c.3729568	https://doi.org/10.6084/m9.figshare.c.3729568	Ints2
GTF	Pulmonary metastasis screen	Quality control	Analysis	GTF9.1d	doi:10.6084/m9.figshare.c.3729568	figshare	doi:10.6084/m9.figshare.c.3729568	https://doi.org/10.6084/m9.figshare.c.3729568	Gtf2a1
GTF	Pulmonary metastasis screen	Quality control	Analysis	GTF5.2f	doi:10.6084/m9.figshare.c.3729568	figshare	doi:10.6084/m9.figshare.c.3729568	https://doi.org/10.6084/m9.figshare.c.3729568	Gtf2a1
MAP	Pulmonary metastasis screen	Quality control	Analysis	MAP7.1e	doi:10.6084/m9.figshare.c.3729568	figshare	doi:10.6084/m9.figshare.c.3729568	https://doi.org/10.6084/m9.figshare.c.3729568	Map3k1
MAP	Pulmonary metastasis screen	Quality control	Analysis	MAP7.1d	doi:10.6084/m9.figshare.c.3729568	figshare	doi:10.6084/m9.figshare.c.3729568	https://doi.org/10.6084/m9.figshare.c.3729568	Map3k1
MAP	Pulmonary metastasis screen	Quality control	Analysis	MAP7.1c	doi:10.6084/m9.figshare.c.3729568	figshare	doi:10.6084/m9.figshare.c.3729568	https://doi.org/10.6084/m9.figshare.c.3729568	Map3k1
MAP	Pulmonary metastasis screen	Quality control	Analysis	MAP10.1g	doi:10.6084/m9.figshare.c.3729568	figshare	doi:10.6084/m9.figshare.c.3729568	https://doi.org/10.6084/m9.figshare.c.3729568	Map3k1
MDGL	Pulmonary metastasis screen	Quality control	Analysis	MDGL63.3j	doi:10.6084/m9.figshare.c.3729568	figshare	doi:10.6084/m9.figshare.c.3729568	https://doi.org/10.6084/m9.figshare.c.3729568	Jmjd1c
MFDF	Pulmonary metastasis screen	Quality control	Analysis	MFDF26.1f	doi:10.6084/m9.figshare.c.3729568	figshare	doi:10.6084/m9.figshare.c.3729568	https://doi.org/10.6084/m9.figshare.c.3729568	1700008O03Rik
MFDF	Pulmonary metastasis screen	Quality control	Analysis	MFDF24.1f	doi:10.6084/m9.figshare.c.3729568	figshare	doi:10.6084/m9.figshare.c.3729568	https://doi.org/10.6084/m9.figshare.c.3729568	1700008O03Rik
MFDF	Pulmonary metastasis screen	Quality control	Analysis	MFDF24.1e	doi:10.6084/m9.figshare.c.3729568	figshare	doi:10.6084/m9.figshare.c.3729568	https://doi.org/10.6084/m9.figshare.c.3729568	1700008O03Rik
MFDF	Pulmonary metastasis screen	Quality control	Analysis	MFDF21.3j	doi:10.6084/m9.figshare.c.3729568	figshare	doi:10.6084/m9.figshare.c.3729568	https://doi.org/10.6084/m9.figshare.c.3729568	1700008O03Rik
MCND	Pulmonary metastasis screen	Quality control	Analysis	MCND63.1f	doi:10.6084/m9.figshare.c.3729568	figshare	doi:10.6084/m9.figshare.c.3729568	https://doi.org/10.6084/m9.figshare.c.3729568	Aff3
MCND	Pulmonary metastasis screen	Quality control	Analysis	MCND63.1d	doi:10.6084/m9.figshare.c.3729568	figshare	doi:10.6084/m9.figshare.c.3729568	https://doi.org/10.6084/m9.figshare.c.3729568	Aff3
MCND	Pulmonary metastasis screen	Quality control	Analysis	MCND62.1e	doi:10.6084/m9.figshare.c.3729568	figshare	doi:10.6084/m9.figshare.c.3729568	https://doi.org/10.6084/m9.figshare.c.3729568	Aff3
GTF	Pulmonary metastasis screen	Quality control	Analysis	GTF6.2f	doi:10.6084/m9.figshare.c.3729568	figshare	doi:10.6084/m9.figshare.c.3729568	https://doi.org/10.6084/m9.figshare.c.3729568	Gtf2a1
GTF	Pulmonary metastasis screen	Quality control	Analysis	GTF5.2e	doi:10.6084/m9.figshare.c.3729568	figshare	doi:10.6084/m9.figshare.c.3729568	https://doi.org/10.6084/m9.figshare.c.3729568	Gtf2a1
GTF	Pulmonary metastasis screen	Quality control	Analysis	GTF12.1c	doi:10.6084/m9.figshare.c.3729568	figshare	doi:10.6084/m9.figshare.c.3729568	https://doi.org/10.6084/m9.figshare.c.3729568	Gtf2a1
GTF	Pulmonary metastasis screen	Quality control	Analysis	GTF10.1e	doi:10.6084/m9.figshare.c.3729568	figshare	doi:10.6084/m9.figshare.c.3729568	https://doi.org/10.6084/m9.figshare.c.3729568	Gtf2a1
MAP	Pulmonary metastasis screen	Quality control	Analysis	MAP7.1f	doi:10.6084/m9.figshare.c.3729568	figshare	doi:10.6084/m9.figshare.c.3729568	https://doi.org/10.6084/m9.figshare.c.3729568	Map3k1
MAP	Pulmonary metastasis screen	Quality control	Analysis	MAP8.1f	doi:10.6084/m9.figshare.c.3729568	figshare	doi:10.6084/m9.figshare.c.3729568	https://doi.org/10.6084/m9.figshare.c.3729568	Map3k1
MAP	Pulmonary metastasis screen	Quality control	Analysis	MAP8.1e	doi:10.6084/m9.figshare.c.3729568	figshare	doi:10.6084/m9.figshare.c.3729568	https://doi.org/10.6084/m9.figshare.c.3729568	Map3k1
MAP	Pulmonary metastasis screen	Quality control	Analysis	MAP7.1i	doi:10.6084/m9.figshare.c.3729568	figshare	doi:10.6084/m9.figshare.c.3729568	https://doi.org/10.6084/m9.figshare.c.3729568	Map3k1
METD	Pulmonary metastasis screen	Quality control	Analysis	METD37.3i	doi:10.6084/m9.figshare.c.3729568	figshare	doi:10.6084/m9.figshare.c.3729568	https://doi.org/10.6084/m9.figshare.c.3729568	Pdzd3
METD	Pulmonary metastasis screen	Quality control	Analysis	METD37.3h	doi:10.6084/m9.figshare.c.3729568	figshare	doi:10.6084/m9.figshare.c.3729568	https://doi.org/10.6084/m9.figshare.c.3729568	Pdzd3
METD	Pulmonary metastasis screen	Quality control	Analysis	METD37.3f	doi:10.6084/m9.figshare.c.3729568	figshare	doi:10.6084/m9.figshare.c.3729568	https://doi.org/10.6084/m9.figshare.c.3729568	Pdzd3
METD	Pulmonary metastasis screen	Quality control	Analysis	METD35.2h	doi:10.6084/m9.figshare.c.3729568	figshare	doi:10.6084/m9.figshare.c.3729568	https://doi.org/10.6084/m9.figshare.c.3729568	Pdzd3
METD	Pulmonary metastasis screen	Quality control	Analysis	METD33.3i	doi:10.6084/m9.figshare.c.3729568	figshare	doi:10.6084/m9.figshare.c.3729568	https://doi.org/10.6084/m9.figshare.c.3729568	Pdzd3
METD	Pulmonary metastasis screen	Quality control	Analysis	METD32.2f	doi:10.6084/m9.figshare.c.3729568	figshare	doi:10.6084/m9.figshare.c.3729568	https://doi.org/10.6084/m9.figshare.c.3729568	Pdzd3
METD	Pulmonary metastasis screen	Quality control	Analysis	METD32.2e	doi:10.6084/m9.figshare.c.3729568	figshare	doi:10.6084/m9.figshare.c.3729568	https://doi.org/10.6084/m9.figshare.c.3729568	Pdzd3
METD	Pulmonary metastasis screen	Quality control	Analysis	METD32.2d	doi:10.6084/m9.figshare.c.3729568	figshare	doi:10.6084/m9.figshare.c.3729568	https://doi.org/10.6084/m9.figshare.c.3729568	Pdzd3
MEBJ	Pulmonary metastasis screen	Quality control	Analysis	MEBJ43.2f	doi:10.6084/m9.figshare.c.3729568	figshare	doi:10.6084/m9.figshare.c.3729568	https://doi.org/10.6084/m9.figshare.c.3729568	Rasal2
MEBJ	Pulmonary metastasis screen	Quality control	Analysis	MEBJ43.2d	doi:10.6084/m9.figshare.c.3729568	figshare	doi:10.6084/m9.figshare.c.3729568	https://doi.org/10.6084/m9.figshare.c.3729568	Rasal2
MEBJ	Pulmonary metastasis screen	Quality control	Analysis	MEBJ43.2c	doi:10.6084/m9.figshare.c.3729568	figshare	doi:10.6084/m9.figshare.c.3729568	https://doi.org/10.6084/m9.figshare.c.3729568	Rasal2
MEAD	Pulmonary metastasis screen	Quality control	Analysis	MEAD26.1d	doi:10.6084/m9.figshare.c.3729568	figshare	doi:10.6084/m9.figshare.c.3729568	https://doi.org/10.6084/m9.figshare.c.3729568	Acaa1a
MEAD	Pulmonary metastasis screen	Quality control	Analysis	MEAD26.1c	doi:10.6084/m9.figshare.c.3729568	figshare	doi:10.6084/m9.figshare.c.3729568	https://doi.org/10.6084/m9.figshare.c.3729568	Acaa1a
MEAD	Pulmonary metastasis screen	Quality control	Analysis	MEAD26.1b	doi:10.6084/m9.figshare.c.3729568	figshare	doi:10.6084/m9.figshare.c.3729568	https://doi.org/10.6084/m9.figshare.c.3729568	Acaa1a
MEAD	Pulmonary metastasis screen	Quality control	Analysis	MEAD26.1a	doi:10.6084/m9.figshare.c.3729568	figshare	doi:10.6084/m9.figshare.c.3729568	https://doi.org/10.6084/m9.figshare.c.3729568	Acaa1a
MFFA	Pulmonary metastasis screen	Quality control	Analysis	MFFA21.1e	doi:10.6084/m9.figshare.c.3729568	figshare	doi:10.6084/m9.figshare.c.3729568	https://doi.org/10.6084/m9.figshare.c.3729568	Myt1l
MFFA	Pulmonary metastasis screen	Quality control	Analysis	MFFA21.1d	doi:10.6084/m9.figshare.c.3729568	figshare	doi:10.6084/m9.figshare.c.3729568	https://doi.org/10.6084/m9.figshare.c.3729568	Myt1l
MFFA	Pulmonary metastasis screen	Quality control	Analysis	MFFA21.1c	doi:10.6084/m9.figshare.c.3729568	figshare	doi:10.6084/m9.figshare.c.3729568	https://doi.org/10.6084/m9.figshare.c.3729568	Myt1l
MFFA	Pulmonary metastasis screen	Quality control	Analysis	MFFA21.1a	doi:10.6084/m9.figshare.c.3729568	figshare	doi:10.6084/m9.figshare.c.3729568	https://doi.org/10.6084/m9.figshare.c.3729568	Myt1l
IRFS	Pulmonary metastasis screen	Quality control	Analysis	IRFS5.3e	doi:10.6084/m9.figshare.c.3729568	figshare	doi:10.6084/m9.figshare.c.3729568	https://doi.org/10.6084/m9.figshare.c.3729568	Irf7
IRFS	Pulmonary metastasis screen	Quality control	Analysis	IRFS5.3d	doi:10.6084/m9.figshare.c.3729568	figshare	doi:10.6084/m9.figshare.c.3729568	https://doi.org/10.6084/m9.figshare.c.3729568	Irf7
IRFS	Pulmonary metastasis screen	Quality control	Analysis	IRFS5.3c	doi:10.6084/m9.figshare.c.3729568	figshare	doi:10.6084/m9.figshare.c.3729568	https://doi.org/10.6084/m9.figshare.c.3729568	Irf7
IRFS	Pulmonary metastasis screen	Quality control	Analysis	IRFS5.3a	doi:10.6084/m9.figshare.c.3729568	figshare	doi:10.6084/m9.figshare.c.3729568	https://doi.org/10.6084/m9.figshare.c.3729568	Irf7
IRFS	Pulmonary metastasis screen	Quality control	Analysis	IRFS10.3a	doi:10.6084/m9.figshare.c.3729568	figshare	doi:10.6084/m9.figshare.c.3729568	https://doi.org/10.6084/m9.figshare.c.3729568	Irf7
MAP	Pulmonary metastasis screen	Quality control	Analysis	MAP7.1a	doi:10.6084/m9.figshare.c.3729568	figshare	doi:10.6084/m9.figshare.c.3729568	https://doi.org/10.6084/m9.figshare.c.3729568	Map3k1
MAP	Pulmonary metastasis screen	Quality control	Analysis	MAP10.1c	doi:10.6084/m9.figshare.c.3729568	figshare	doi:10.6084/m9.figshare.c.3729568	https://doi.org/10.6084/m9.figshare.c.3729568	Map3k1
NFK	Pulmonary metastasis screen	Quality control	Analysis	NFK8.2h	doi:10.6084/m9.figshare.c.3729568	figshare	doi:10.6084/m9.figshare.c.3729568	https://doi.org/10.6084/m9.figshare.c.3729568	Nfkb1
NFK	Pulmonary metastasis screen	Quality control	Analysis	NFK8.2e	doi:10.6084/m9.figshare.c.3729568	figshare	doi:10.6084/m9.figshare.c.3729568	https://doi.org/10.6084/m9.figshare.c.3729568	Nfkb1
NFK	Pulmonary metastasis screen	Quality control	Analysis	NFK8.2c	doi:10.6084/m9.figshare.c.3729568	figshare	doi:10.6084/m9.figshare.c.3729568	https://doi.org/10.6084/m9.figshare.c.3729568	Nfkb1
NFK	Pulmonary metastasis screen	Quality control	Analysis	NFK8.2a	doi:10.6084/m9.figshare.c.3729568	figshare	doi:10.6084/m9.figshare.c.3729568	https://doi.org/10.6084/m9.figshare.c.3729568	Nfkb1
NFK	Pulmonary metastasis screen	Quality control	Analysis	NFK13.1c	doi:10.6084/m9.figshare.c.3729568	figshare	doi:10.6084/m9.figshare.c.3729568	https://doi.org/10.6084/m9.figshare.c.3729568	Nfkb1
NFK	Pulmonary metastasis screen	Quality control	Analysis	NFK13.1b	doi:10.6084/m9.figshare.c.3729568	figshare	doi:10.6084/m9.figshare.c.3729568	https://doi.org/10.6084/m9.figshare.c.3729568	Nfkb1
NFK	Pulmonary metastasis screen	Quality control	Analysis	NFK13.1a	doi:10.6084/m9.figshare.c.3729568	figshare	doi:10.6084/m9.figshare.c.3729568	https://doi.org/10.6084/m9.figshare.c.3729568	Nfkb1
NFK	Pulmonary metastasis screen	Quality control	Analysis	NFK10.1e	doi:10.6084/m9.figshare.c.3729568	figshare	doi:10.6084/m9.figshare.c.3729568	https://doi.org/10.6084/m9.figshare.c.3729568	Nfkb1
DGLT	Pulmonary metastasis screen	Quality control	Analysis	DGLT9.3c	doi:10.6084/m9.figshare.c.3729568	figshare	doi:10.6084/m9.figshare.c.3729568	https://doi.org/10.6084/m9.figshare.c.3729568	Dlg2
DGLT	Pulmonary metastasis screen	Quality control	Analysis	DGLT9.3b	doi:10.6084/m9.figshare.c.3729568	figshare	doi:10.6084/m9.figshare.c.3729568	https://doi.org/10.6084/m9.figshare.c.3729568	Dlg2
DGLT	Pulmonary metastasis screen	Quality control	Analysis	DGLT9.3a	doi:10.6084/m9.figshare.c.3729568	figshare	doi:10.6084/m9.figshare.c.3729568	https://doi.org/10.6084/m9.figshare.c.3729568	Dlg2
DGLT	Pulmonary metastasis screen	Quality control	Analysis	DGLT8.3b	doi:10.6084/m9.figshare.c.3729568	figshare	doi:10.6084/m9.figshare.c.3729568	https://doi.org/10.6084/m9.figshare.c.3729568	Dlg2
DGLT	Pulmonary metastasis screen	Quality control	Analysis	DGLT8.3a	doi:10.6084/m9.figshare.c.3729568	figshare	doi:10.6084/m9.figshare.c.3729568	https://doi.org/10.6084/m9.figshare.c.3729568	Dlg2
IRFS	Pulmonary metastasis screen	Quality control	Analysis	IRFS12.1a	doi:10.6084/m9.figshare.c.3729568	figshare	doi:10.6084/m9.figshare.c.3729568	https://doi.org/10.6084/m9.figshare.c.3729568	Irf7
IRFS	Pulmonary metastasis screen	Quality control	Analysis	IRFS12.1c	doi:10.6084/m9.figshare.c.3729568	figshare	doi:10.6084/m9.figshare.c.3729568	https://doi.org/10.6084/m9.figshare.c.3729568	Irf7
IRFS	Pulmonary metastasis screen	Quality control	Analysis	IRFS12.1b	doi:10.6084/m9.figshare.c.3729568	figshare	doi:10.6084/m9.figshare.c.3729568	https://doi.org/10.6084/m9.figshare.c.3729568	Irf7
IRFS	Pulmonary metastasis screen	Quality control	Analysis	IRFS10.3d	doi:10.6084/m9.figshare.c.3729568	figshare	doi:10.6084/m9.figshare.c.3729568	https://doi.org/10.6084/m9.figshare.c.3729568	Irf7
IRFS	Pulmonary metastasis screen	Quality control	Analysis	IRFS10.3b	doi:10.6084/m9.figshare.c.3729568	figshare	doi:10.6084/m9.figshare.c.3729568	https://doi.org/10.6084/m9.figshare.c.3729568	Irf7
RIKA	Pulmonary metastasis screen	Quality control	Analysis	RIKA7.1a	doi:10.6084/m9.figshare.c.3729568	figshare	doi:10.6084/m9.figshare.c.3729568	https://doi.org/10.6084/m9.figshare.c.3729568	Lacc1
RIKA	Pulmonary metastasis screen	Quality control	Analysis	RIKA6.2c	doi:10.6084/m9.figshare.c.3729568	figshare	doi:10.6084/m9.figshare.c.3729568	https://doi.org/10.6084/m9.figshare.c.3729568	Lacc1
RIKA	Pulmonary metastasis screen	Quality control	Analysis	RIKA6.2b	doi:10.6084/m9.figshare.c.3729568	figshare	doi:10.6084/m9.figshare.c.3729568	https://doi.org/10.6084/m9.figshare.c.3729568	Lacc1
RIKA	Pulmonary metastasis screen	Quality control	Analysis	RIKA5.2f	doi:10.6084/m9.figshare.c.3729568	figshare	doi:10.6084/m9.figshare.c.3729568	https://doi.org/10.6084/m9.figshare.c.3729568	Lacc1
RIKA	Pulmonary metastasis screen	Quality control	Analysis	RIKA5.2e	doi:10.6084/m9.figshare.c.3729568	figshare	doi:10.6084/m9.figshare.c.3729568	https://doi.org/10.6084/m9.figshare.c.3729568	Lacc1
RIKA	Pulmonary metastasis screen	Quality control	Analysis	RIKA5.2d	doi:10.6084/m9.figshare.c.3729568	figshare	doi:10.6084/m9.figshare.c.3729568	https://doi.org/10.6084/m9.figshare.c.3729568	Lacc1
RIKA	Pulmonary metastasis screen	Quality control	Analysis	RIKA5.2c	doi:10.6084/m9.figshare.c.3729568	figshare	doi:10.6084/m9.figshare.c.3729568	https://doi.org/10.6084/m9.figshare.c.3729568	Lacc1
RIKA	Pulmonary metastasis screen	Quality control	Analysis	RIKA5.2b	doi:10.6084/m9.figshare.c.3729568	figshare	doi:10.6084/m9.figshare.c.3729568	https://doi.org/10.6084/m9.figshare.c.3729568	Lacc1
RIKA	Pulmonary metastasis screen	Quality control	Analysis	RIKA5.2a	doi:10.6084/m9.figshare.c.3729568	figshare	doi:10.6084/m9.figshare.c.3729568	https://doi.org/10.6084/m9.figshare.c.3729568	Lacc1
MAP	Pulmonary metastasis screen	Quality control	Analysis	MAP7.1b	doi:10.6084/m9.figshare.c.3729568	figshare	doi:10.6084/m9.figshare.c.3729568	https://doi.org/10.6084/m9.figshare.c.3729568	Map3k1
MAP	Pulmonary metastasis screen	Quality control	Analysis	MAP10.1e	doi:10.6084/m9.figshare.c.3729568	figshare	doi:10.6084/m9.figshare.c.3729568	https://doi.org/10.6084/m9.figshare.c.3729568	Map3k1
MAP	Pulmonary metastasis screen	Quality control	Analysis	MAP10.1d	doi:10.6084/m9.figshare.c.3729568	figshare	doi:10.6084/m9.figshare.c.3729568	https://doi.org/10.6084/m9.figshare.c.3729568	Map3k1
MAP	Pulmonary metastasis screen	Quality control	Analysis	MAP10.1b	doi:10.6084/m9.figshare.c.3729568	figshare	doi:10.6084/m9.figshare.c.3729568	https://doi.org/10.6084/m9.figshare.c.3729568	Map3k1
MAP	Pulmonary metastasis screen	Quality control	Analysis	MAP10.1a	doi:10.6084/m9.figshare.c.3729568	figshare	doi:10.6084/m9.figshare.c.3729568	https://doi.org/10.6084/m9.figshare.c.3729568	Map3k1
MAP	Pulmonary metastasis screen	Quality control	Analysis	MAP10.1f	doi:10.6084/m9.figshare.c.3729568	figshare	doi:10.6084/m9.figshare.c.3729568	https://doi.org/10.6084/m9.figshare.c.3729568	Map3k1
NFK	Pulmonary metastasis screen	Quality control	Analysis	NFK8.2j	doi:10.6084/m9.figshare.c.3729568	figshare	doi:10.6084/m9.figshare.c.3729568	https://doi.org/10.6084/m9.figshare.c.3729568	Nfkb1
NFK	Pulmonary metastasis screen	Quality control	Analysis	NFK8.2i	doi:10.6084/m9.figshare.c.3729568	figshare	doi:10.6084/m9.figshare.c.3729568	https://doi.org/10.6084/m9.figshare.c.3729568	Nfkb1
NFK	Pulmonary metastasis screen	Quality control	Analysis	NFK8.2g	doi:10.6084/m9.figshare.c.3729568	figshare	doi:10.6084/m9.figshare.c.3729568	https://doi.org/10.6084/m9.figshare.c.3729568	Nfkb1
NFK	Pulmonary metastasis screen	Quality control	Analysis	NFK8.2d	doi:10.6084/m9.figshare.c.3729568	figshare	doi:10.6084/m9.figshare.c.3729568	https://doi.org/10.6084/m9.figshare.c.3729568	Nfkb1
NFK	Pulmonary metastasis screen	Quality control	Analysis	NFK10.1f	doi:10.6084/m9.figshare.c.3729568	figshare	doi:10.6084/m9.figshare.c.3729568	https://doi.org/10.6084/m9.figshare.c.3729568	Nfkb1
SPN	Pulmonary metastasis screen	Quality control	Analysis	SPN29.1b	doi:10.6084/m9.figshare.c.3729568	figshare	doi:10.6084/m9.figshare.c.3729568	https://doi.org/10.6084/m9.figshare.c.3729568	Spns2
SPN	Pulmonary metastasis screen	Quality control	Analysis	SPN29.1f	doi:10.6084/m9.figshare.c.3729568	figshare	doi:10.6084/m9.figshare.c.3729568	https://doi.org/10.6084/m9.figshare.c.3729568	Spns2
SPN	Pulmonary metastasis screen	Quality control	Analysis	SPN29.1e	doi:10.6084/m9.figshare.c.3729568	figshare	doi:10.6084/m9.figshare.c.3729568	https://doi.org/10.6084/m9.figshare.c.3729568	Spns2
SPN	Pulmonary metastasis screen	Quality control	Analysis	SPN29.1d	doi:10.6084/m9.figshare.c.3729568	figshare	doi:10.6084/m9.figshare.c.3729568	https://doi.org/10.6084/m9.figshare.c.3729568	Spns2
SPN	Pulmonary metastasis screen	Quality control	Analysis	SPN29.1c	doi:10.6084/m9.figshare.c.3729568	figshare	doi:10.6084/m9.figshare.c.3729568	https://doi.org/10.6084/m9.figshare.c.3729568	Spns2
SPN	Pulmonary metastasis screen	Quality control	Analysis	SPN29.1a	doi:10.6084/m9.figshare.c.3729568	figshare	doi:10.6084/m9.figshare.c.3729568	https://doi.org/10.6084/m9.figshare.c.3729568	Spns2
SPN	Pulmonary metastasis screen	Quality control	Analysis	SPN22.1c	doi:10.6084/m9.figshare.c.3729568	figshare	doi:10.6084/m9.figshare.c.3729568	https://doi.org/10.6084/m9.figshare.c.3729568	Spns2
SPN	Pulmonary metastasis screen	Quality control	Analysis	SPN20.1e	doi:10.6084/m9.figshare.c.3729568	figshare	doi:10.6084/m9.figshare.c.3729568	https://doi.org/10.6084/m9.figshare.c.3729568	Spns2
SPN	Pulmonary metastasis screen	Quality control	Analysis	SPN22.1d	doi:10.6084/m9.figshare.c.3729568	figshare	doi:10.6084/m9.figshare.c.3729568	https://doi.org/10.6084/m9.figshare.c.3729568	Spns2
SPN	Pulmonary metastasis screen	Quality control	Analysis	SPN22.1b	doi:10.6084/m9.figshare.c.3729568	figshare	doi:10.6084/m9.figshare.c.3729568	https://doi.org/10.6084/m9.figshare.c.3729568	Spns2
SPN	Pulmonary metastasis screen	Quality control	Analysis	SPN22.1a	doi:10.6084/m9.figshare.c.3729568	figshare	doi:10.6084/m9.figshare.c.3729568	https://doi.org/10.6084/m9.figshare.c.3729568	Spns2
SPN	Pulmonary metastasis screen	Quality control	Analysis	SPN20.1f	doi:10.6084/m9.figshare.c.3729568	figshare	doi:10.6084/m9.figshare.c.3729568	https://doi.org/10.6084/m9.figshare.c.3729568	Spns2
SPN	Pulmonary metastasis screen	Quality control	Analysis	SPN20.1d	doi:10.6084/m9.figshare.c.3729568	figshare	doi:10.6084/m9.figshare.c.3729568	https://doi.org/10.6084/m9.figshare.c.3729568	Spns2
SPN	Pulmonary metastasis screen	Quality control	Analysis	SPN20.1c	doi:10.6084/m9.figshare.c.3729568	figshare	doi:10.6084/m9.figshare.c.3729568	https://doi.org/10.6084/m9.figshare.c.3729568	Spns2
SPN	Pulmonary metastasis screen	Quality control	Analysis	SPN20.1b	doi:10.6084/m9.figshare.c.3729568	figshare	doi:10.6084/m9.figshare.c.3729568	https://doi.org/10.6084/m9.figshare.c.3729568	Spns2
MEYX	Pulmonary metastasis screen	Quality control	Analysis	MEYX27.1e	doi:10.6084/m9.figshare.c.3729568	figshare	doi:10.6084/m9.figshare.c.3729568	https://doi.org/10.6084/m9.figshare.c.3729568	1110037F02Rik
MDGL	Pulmonary metastasis screen	Quality control	Analysis	MDGL71.1f	doi:10.6084/m9.figshare.c.3729568	figshare	doi:10.6084/m9.figshare.c.3729568	https://doi.org/10.6084/m9.figshare.c.3729568	Jmjd1c
MDGL	Pulmonary metastasis screen	Quality control	Analysis	MDGL71.1e	doi:10.6084/m9.figshare.c.3729568	figshare	doi:10.6084/m9.figshare.c.3729568	https://doi.org/10.6084/m9.figshare.c.3729568	Jmjd1c
MDGL	Pulmonary metastasis screen	Quality control	Analysis	MDGL71.1d	doi:10.6084/m9.figshare.c.3729568	figshare	doi:10.6084/m9.figshare.c.3729568	https://doi.org/10.6084/m9.figshare.c.3729568	Jmjd1c
MDGL	Pulmonary metastasis screen	Quality control	Analysis	MDGL71.1c	doi:10.6084/m9.figshare.c.3729568	figshare	doi:10.6084/m9.figshare.c.3729568	https://doi.org/10.6084/m9.figshare.c.3729568	Jmjd1c
MDGL	Pulmonary metastasis screen	Quality control	Analysis	MDGL64.1g	doi:10.6084/m9.figshare.c.3729568	figshare	doi:10.6084/m9.figshare.c.3729568	https://doi.org/10.6084/m9.figshare.c.3729568	Jmjd1c
MDGL	Pulmonary metastasis screen	Quality control	Analysis	MDGL64.1f	doi:10.6084/m9.figshare.c.3729568	figshare	doi:10.6084/m9.figshare.c.3729568	https://doi.org/10.6084/m9.figshare.c.3729568	Jmjd1c
MEFL	Pulmonary metastasis screen	Quality control	Analysis	MEFL30.1e	doi:10.6084/m9.figshare.c.3729568	figshare	doi:10.6084/m9.figshare.c.3729568	https://doi.org/10.6084/m9.figshare.c.3729568	Ints2
MEFL	Pulmonary metastasis screen	Quality control	Analysis	MEFL30.1c	doi:10.6084/m9.figshare.c.3729568	figshare	doi:10.6084/m9.figshare.c.3729568	https://doi.org/10.6084/m9.figshare.c.3729568	Ints2
MEFL	Pulmonary metastasis screen	Quality control	Analysis	MEFL30.1b	doi:10.6084/m9.figshare.c.3729568	figshare	doi:10.6084/m9.figshare.c.3729568	https://doi.org/10.6084/m9.figshare.c.3729568	Ints2
MEFL	Pulmonary metastasis screen	Quality control	Analysis	MEFL29.1e	doi:10.6084/m9.figshare.c.3729568	figshare	doi:10.6084/m9.figshare.c.3729568	https://doi.org/10.6084/m9.figshare.c.3729568	Ints2
MEFL	Pulmonary metastasis screen	Quality control	Analysis	MEFL29.1d	doi:10.6084/m9.figshare.c.3729568	figshare	doi:10.6084/m9.figshare.c.3729568	https://doi.org/10.6084/m9.figshare.c.3729568	Ints2
MEFL	Pulmonary metastasis screen	Quality control	Analysis	MEFL29.1c	doi:10.6084/m9.figshare.c.3729568	figshare	doi:10.6084/m9.figshare.c.3729568	https://doi.org/10.6084/m9.figshare.c.3729568	Ints2
MEYX	Pulmonary metastasis screen	Quality control	Analysis	MEYX27.1d	doi:10.6084/m9.figshare.c.3729568	figshare	doi:10.6084/m9.figshare.c.3729568	https://doi.org/10.6084/m9.figshare.c.3729568	1110037F02Rik
MEYX	Pulmonary metastasis screen	Quality control	Analysis	MEYX22.3a	doi:10.6084/m9.figshare.c.3729568	figshare	doi:10.6084/m9.figshare.c.3729568	https://doi.org/10.6084/m9.figshare.c.3729568	1110037F02Rik
MEYX	Pulmonary metastasis screen	Quality control	Analysis	MEYX20.2e	doi:10.6084/m9.figshare.c.3729568	figshare	doi:10.6084/m9.figshare.c.3729568	https://doi.org/10.6084/m9.figshare.c.3729568	1110037F02Rik
CBLT	Pulmonary metastasis screen	Quality control	Analysis	CBLT2713.2i	doi:10.6084/m9.figshare.c.3729568	figshare	doi:10.6084/m9.figshare.c.3729568	https://doi.org/10.6084/m9.figshare.c.3729568	wildtype
CBLT	Pulmonary metastasis screen	Quality control	Analysis	CBLT2713.2h	doi:10.6084/m9.figshare.c.3729568	figshare	doi:10.6084/m9.figshare.c.3729568	https://doi.org/10.6084/m9.figshare.c.3729568	wildtype
CBLT	Pulmonary metastasis screen	Quality control	Analysis	CBLT2713.2g	doi:10.6084/m9.figshare.c.3729568	figshare	doi:10.6084/m9.figshare.c.3729568	https://doi.org/10.6084/m9.figshare.c.3729568	wildtype
CBLT	Pulmonary metastasis screen	Quality control	Analysis	CBLT2713.2f	doi:10.6084/m9.figshare.c.3729568	figshare	doi:10.6084/m9.figshare.c.3729568	https://doi.org/10.6084/m9.figshare.c.3729568	wildtype
CBLT	Pulmonary metastasis screen	Quality control	Analysis	CBLT2604.3d	doi:10.6084/m9.figshare.c.3729568	figshare	doi:10.6084/m9.figshare.c.3729568	https://doi.org/10.6084/m9.figshare.c.3729568	wildtype
CBLT	Pulmonary metastasis screen	Quality control	Analysis	CBLT2604.3c	doi:10.6084/m9.figshare.c.3729568	figshare	doi:10.6084/m9.figshare.c.3729568	https://doi.org/10.6084/m9.figshare.c.3729568	wildtype
DGLT	Pulmonary metastasis screen	Quality control	Analysis	DGLT9.3g	doi:10.6084/m9.figshare.c.3729568	figshare	doi:10.6084/m9.figshare.c.3729568	https://doi.org/10.6084/m9.figshare.c.3729568	Dlg2
DGLT	Pulmonary metastasis screen	Quality control	Analysis	DGLT9.3f	doi:10.6084/m9.figshare.c.3729568	figshare	doi:10.6084/m9.figshare.c.3729568	https://doi.org/10.6084/m9.figshare.c.3729568	Dlg2
DGLT	Pulmonary metastasis screen	Quality control	Analysis	DGLT9.3e	doi:10.6084/m9.figshare.c.3729568	figshare	doi:10.6084/m9.figshare.c.3729568	https://doi.org/10.6084/m9.figshare.c.3729568	Dlg2
DGLT	Pulmonary metastasis screen	Quality control	Analysis	DGLT9.3d	doi:10.6084/m9.figshare.c.3729568	figshare	doi:10.6084/m9.figshare.c.3729568	https://doi.org/10.6084/m9.figshare.c.3729568	Dlg2
DGLT	Pulmonary metastasis screen	Quality control	Analysis	DGLT8.3c	doi:10.6084/m9.figshare.c.3729568	figshare	doi:10.6084/m9.figshare.c.3729568	https://doi.org/10.6084/m9.figshare.c.3729568	Dlg2
MEFL	Pulmonary metastasis screen	Quality control	Analysis	MEFL34.1c	doi:10.6084/m9.figshare.c.3729568	figshare	doi:10.6084/m9.figshare.c.3729568	https://doi.org/10.6084/m9.figshare.c.3729568	Ints2
MEFL	Pulmonary metastasis screen	Quality control	Analysis	MEFL33.1d	doi:10.6084/m9.figshare.c.3729568	figshare	doi:10.6084/m9.figshare.c.3729568	https://doi.org/10.6084/m9.figshare.c.3729568	Ints2
MEFL	Pulmonary metastasis screen	Quality control	Analysis	MEFL29.1h	doi:10.6084/m9.figshare.c.3729568	figshare	doi:10.6084/m9.figshare.c.3729568	https://doi.org/10.6084/m9.figshare.c.3729568	Ints2
MEFL	Pulmonary metastasis screen	Quality control	Analysis	MEFL29.1g	doi:10.6084/m9.figshare.c.3729568	figshare	doi:10.6084/m9.figshare.c.3729568	https://doi.org/10.6084/m9.figshare.c.3729568	Ints2
MEFL	Pulmonary metastasis screen	Quality control	Analysis	MEFL29.1f	doi:10.6084/m9.figshare.c.3729568	figshare	doi:10.6084/m9.figshare.c.3729568	https://doi.org/10.6084/m9.figshare.c.3729568	Ints2
MEFL	Pulmonary metastasis screen	Quality control	Analysis	MEFL25.1e	doi:10.6084/m9.figshare.c.3729568	figshare	doi:10.6084/m9.figshare.c.3729568	https://doi.org/10.6084/m9.figshare.c.3729568	Ints2
IRFS	Pulmonary metastasis screen	Quality control	Analysis	IRFS12.1h	doi:10.6084/m9.figshare.c.3729568	figshare	doi:10.6084/m9.figshare.c.3729568	https://doi.org/10.6084/m9.figshare.c.3729568	Irf7
IRFS	Pulmonary metastasis screen	Quality control	Analysis	IRFS12.1g	doi:10.6084/m9.figshare.c.3729568	figshare	doi:10.6084/m9.figshare.c.3729568	https://doi.org/10.6084/m9.figshare.c.3729568	Irf7
IRFS	Pulmonary metastasis screen	Quality control	Analysis	IRFS12.1f	doi:10.6084/m9.figshare.c.3729568	figshare	doi:10.6084/m9.figshare.c.3729568	https://doi.org/10.6084/m9.figshare.c.3729568	Irf7
IRFS	Pulmonary metastasis screen	Quality control	Analysis	IRFS12.1e	doi:10.6084/m9.figshare.c.3729568	figshare	doi:10.6084/m9.figshare.c.3729568	https://doi.org/10.6084/m9.figshare.c.3729568	Irf7
IRFS	Pulmonary metastasis screen	Quality control	Analysis	IRFS12.1d	doi:10.6084/m9.figshare.c.3729568	figshare	doi:10.6084/m9.figshare.c.3729568	https://doi.org/10.6084/m9.figshare.c.3729568	Irf7
[truncated: 11,427 more rows]
